# Supplementary material for: A genome-wide association study and genomic prediction for Phakopsora pachyrhizi resistance in soybean
Source: Front Plant Sci. 2023 May 29;14:1179357. doi: 10.3389/fpls.2023.1179357 (PMC10258334; doi:10.3389/fpls.2023.1179357)
Supplement: Supplementary file 3 [file Table_1.xlsx]

## Sheet: Table S1
Table S1 Geographic, structure, and SBR information description of 3,082 soybesn accessions
accession	observation_value	plant_name	origin	K
PI518759	1	Kaohsiung 10	Taiwan	Q2
PI594767B	1	(Zhao ping hei dou)	China	Q6
PI567565	1.3	Mao huang dou	China	Q1
PI424299A	1.3	KAS 300-11	Korea, South	Q3
PI417317	1.5	Shiro daizu	Japan	Q4
PI437527	1.5	Cel&#39;merezcaja 2	Ukraine	Q5
PI594250	1.5	Ootsuru	Japan	Q4
PI628870	1.5	Ocepar-6	Brazil	Q2
FC31927	2		Unknown	Q4
PI84632	2	S-57	Korea, South	Q2
PI86078	2	Shoryu A	Japan	Q4
PI91730	2	Excellent, Grade No. 1	China	Q5
PI124871	2		Japan	Q4
PI194636	2	738-4	Sweden	Q4
PI194648	2	751-3	Sweden	Q4
PI200446	2	Aka Saya	Japan	Q4
PI232989	2	T 105	China-Northeast China	Q1
PI258383	2	Zlotka	Poland	Q5
PI384470	2	Osetinskaja 132	Russian Federation	Q5
PI398359	2	KAS 200-17-1	Korea, South	Q3
PI398734	2	KAS 331-1	Korea, South	Q3
PI407799	2	ORD 8134	Korea, South	Q3
PI407819	2	ORD 8166	Korea, South	Q3
PI407987	2	KAERI 542-6	Korea, South	Q3
PI408034	2	KAERI 571-5	Korea, South	Q4
PI408085	2	KAERI 632-9	Korea, South	Q3
PI416898	2	Haga zairai	Japan	Q4
PI417235	2	Ouu 3	Japan	Q3
PI417357	2	Taihei	Japan	Q4
PI423717	2	Zlocista	Poland	Q5
PI423967	2	Nabeshima	Japan	Q4
PI424539	2	KAS 624-28	Korea, South	Q3
PI424578	2	KAS 651-13	Korea, South	Q3
PI437534	2	Demetscaja VU 2261	Ukraine	Q4
PI437921	2	Shua-hei-mi	China	Q2
PI468972	2		Vietnam	Q6
PI506589	2	Bansei 30	Japan	Q4
PI506717	2	Hakushuu 1	Japan	Q4
PI506863	2	Karikei 35	Japan	Q5
PI507009	2	Kyuushuu 43	Japan	Q4
PI507414	2	Tousan 76	Japan	Q4
PI507518	2	Wase asahi	Japan	Q4
PI508269	2	Stafford	United States	Q2
PI561289	2	AGS 314	Taiwan	Q6
PI561337	2	Mao dou	China	Q2
PI567457	2	Hui lao shu	China	Q1
PI567470	2	Xiao jin huang dou	China	Q1
PI567692	2	Fu yang (10)	China	Q6
PI91159S	2	6614	China	Q5
PI355069S	2	(Kailua)	United States	Q4
PI408068C	2	KAERI 630-14	Korea, South	Q3
PI408134B	2	KAERI 640-3	Korea, South	Q3
PI408203A	2	KAS 600-5-2	Korea, South	Q3
PI408209C	2	KAS 600-9	Korea, South	Q3
PI408272B	2	KAS 613-6	Korea, South	Q3
PI423728A	2	KAS 100-9	Korea, South	Q3
PI424386B	2	KAS 503-13	Korea, South	Q3
PI561287A	2	AGS 290	Taiwan	Q4
PI561330A	2	Jiao he bai hua xiao bai dou	China	Q2
PI567300A	2	Da hei dou	China	Q1
PI567489A	2	Er da li huang dou	China	Q1
PI567507B	2	(Xiao huang dou No. 2)	China	Q1
PI567554A	2	Jin huang dou	China	Q6
PI567679C	2	(Zhe cheng tie jiao huang)	China	Q1
PI574480A	2	Jin Dou 33	China	Q1
PI567093B	2	MARIF 2691	Indonesia	Q6
PI587914B	2	(You qing dou)	China	Q6
PI592907A	2	#19 (YY)	Russian Federation	Q5
PI612613	2	Yang dok	Korea, North	Q3
PI603358A	2	Hei tie jia	China	Q2
PI603419A	2	ZDD018261	China	Q2
FC31745	2.3		Unknown	Q4
PI200456	2.3	Awashima Zairai	Japan	Q4
PI229346	2.3	Ojiro	Japan	Q4
PI235340	2.3	Seneca (Cornell)	Uruguay	Q4
PI372413	2.3	Hercumft Giessen	Germany	Q2
PI378663	2.3	Habarovskaja II	Russian Federation	Q1
PI398482	2.3	KAS 230-6	Korea, South	Q3
PI407858	2.3	KAS 510-5	Korea, South	Q3
PI408059	2.3	KAERI 630-4	Korea, South	Q3
PI408088	2.3	KAERI 633-2	Korea, South	Q1
PI416915	2.3	Hayakin	Japan	Q4
PI417042	2.3	Kisaya (1)	Japan	Q4
PI417251	2.3	Rikuu 9	Japan	Q4
PI417335	2.3	Shirosota	Japan	Q3
PI437982	2.3	VIR 1581	China	Q5
PI479735	2.3	Silihuang	China	Q2
PI507021	2.3	Manshuu	Japan	Q4
PI567472	2.3	Yang ge dou	China	Q1
PI567474	2.3	Ye dou	China	Q1
PI567502	2.3	Niu jiao qi huang dou	China	Q1
PI567675	2.3	Yu cheng xiao tie jiao huang	China	Q6
PI424294B	2.3	KAS 300-6	Korea, South	Q3
PI437110A	2.3	VIR 244	Russian Federation	Q1
PI437740B	2.3	(Tszy-nua N1)	China	Q5
PI567396A	2.3	Lao shu pi	China	Q6
PI567409A	2.3	Xiao yi wo feng	China	Q1
PI567780A	2.3	Tong shan zheng ji dou	China	Q1
PI567010B	2.3	MARIF 2559	Indonesia	Q6
PI592962B	2.3	(Hei nong 30)	China	Q2
PI603612	2.3	Jia yu liu yue bao	China	Q6
PI603293B	2.3	(Zhao dong 50)	China	Q5
PI603465B	2.3	ZDD019213	China	Q3
PI603564A	2.3	ZDD008661	China	Q1
PI507305	2.4	Taihaku	Japan	Q4
PI72328	2.5	8907	China	Q5
PI72337	2.5	8951	China	Q4
PI85089	2.5	G-27	Korea, South	Q2
PI200516	2.5	Okute	Japan	Q4
PI224270	2.5	Howgyoku	Japan	Q4
PI229333	2.5	Kimusume No. 77	Japan	Q4
PI398292	2.5	KAS 172-10	Korea, South	Q3
PI398399	2.5	KAS 200-30-3	Korea, South	Q3
PI398500	2.5	KAS 232-10	Korea, South	Q3
PI399070	2.5		Korea, South	Q3
PI407822	2.5	ORD 8169	Korea, South	Q3
PI407831	2.5	ORD 8120	Korea, South	Q3
PI407836	2.5	ORD 8133	Korea, South	Q3
PI407846	2.5	ORD 8197	Korea, South	Q3
PI416782	2.5	Amakusa	Japan	Q4
PI424190	2.5	R11-17/76	Poland	Q5
PI424263	2.5	KAS 235-2	Korea, South	Q4
PI424433	2.5	KAS 544-15	Korea, South	Q3
PI437684	2.5	Phudihuan	China	Q5
PI438371	2.5	Pulawska	Czech Republic	Q5
PI458529	2.5	Hulan No. 1	China	Q2
PI486335	2.5	Shilajeet	India	Q6
PI509089	2.5	KAS 521-12	Korea, South	Q3
PI549017	2.5	ZYD 3938	China	Q2
PI549058	2.5	Hamanishiki	Japan	Q4
PI549060	2.5	Hokuei Shiroge	Japan	Q4
PI561329	2.5	Jiang ye dou	China	Q2
PI566978	2.5	MARIF 2524	Indonesia	Q6
PI567374	2.5	Ba yue zha	China	Q1
PI567397	2.5	Lu huang dou	China	Q1
PI567481	2.5	Bao ding huang dou	China	Q5
PI567560	2.5	Liu yue xian	China	Q6
PI567561	2.5	Lou gan huang	China	Q1
PI378682B	2.5		Japan	Q4
PI408308B	2.5	KAERI 625-9	Korea, South	Q3
PI437520B	2.5	VIR 5627	Russian Federation	Q5
PI508296H	2.5	(Kumjong kong or Maeju kong)	Korea, South	Q3
PI561282A	2.5	Yantarnaya	Russian Federation	Q5
PI561330B	2.5	(Jiao he bai hua xiao bai dou)	China	Q2
PI588034	2.5	Le chang huang dou	China	Q6
PI567404A	2.5	Wang shan hou	China	Q6
PI574479A	2.5	Zhao su No. 6	China	Q6
PI205901B	2.5	(Ma Kam Lung A)	Thailand	Q6
PI566985A	2.5	MARIF 2534	Taiwan	Q6
PI567104B	2.5	MARIF 2769	Indonesia	Q6
PI594525	2.5	Jiang le da qing dou	China	Q6
PI603296	2.5	Ke shan da jin huang	China	Q5
PI603347	2.5	ZDD00422	China	Q2
PI603392	2.5	ZDD00898	China	Q2
PI603584	2.5	ZDD09095	China	Q1
PI612750	2.5	BPR 2502	China	Q2
PI603165A	2.5		Korea, North	Q3
PI603704A	2.5	Ya que yan	China	Q6
PI603429D	2.5	(Cha dou)	China	Q1
PI612753B	2.5	(ZY 645)	China	Q5
PI605885C	2.5	Sample 160	Vietnam	Q6
PI506553	2.6	Ao daizu	Japan	Q3
PI567233	2.6	W6 4507 B	China	Q1
PI157458	2.7	Oi-al-kong No. 3	Korea, South	Q3
PI259538	2.7	Kedelee No. 16	Indonesia	Q6
PI274205	2.7	Boosuk	Korea, South	Q3
PI360954	2.7	Fiskeby IV	Sweden	Q4
PI370058	2.7	VIR 5568	Russian Federation	Q3
PI371607	2.7	Red China PB 1	Pakistan	Q6
PI398326	2.7	KAS 181-9	Korea, South	Q3
PI398377	2.7	KAS 200-25	Korea, South	Q3
PI398495	2.7	KAS 232-9	Korea, South	Q3
PI398558	2.7	KAS 380-4-2	Korea, South	Q3
PI398639	2.7	KAS 390-18	Korea, South	Q4
PI398726	2.7	KAS 330-16-1	Korea, South	Q4
PI398937	2.7	KLS 508	Korea, South	Q3
PI407989	2.7	KAERI 542-8	Korea, South	Q3
PI408090	2.7	KAS 633-4	Korea, South	Q3
PI408133	2.7	KAS 640-2	Korea, South	Q3
PI408268	2.7	KAERI 613-2	Korea, South	Q3
PI408283	2.7	KAERI 624-2	Korea, South	Q3
PI416841	2.7	Choutan shirome	Japan	Q3
PI417190	2.7	Nezumi	Japan	Q4
PI417445	2.7	Wase cha shouryuu	Japan	Q4
PI417467	2.7	Yaji mame	Japan	Q4
PI423821	2.7	KAS 355-6	Korea, South	Q3
PI423880	2.7	Horai	Japan	Q3
PI424373	2.7	KAS 353-6	Korea, South	Q3
PI424420	2.7	KAS 540-14	Korea, South	Q3
PI424450	2.7	KAS 571-17	Korea, South	Q4
PI437285	2.7	VIR 4929	Moldova	Q1
PI437471	2.7	Vir 29 (Ulutssen)	Russian Federation	Q5
PI437667	2.7	Jan-czou-sa-dou	China	Q6
PI437874	2.7	Elita 678	China	Q5
PI437943	2.7	VIR 567	China	Q5
PI438398	2.7	Cleistogama	Hungary	Q5
PI442023	2.7	Isz-10	Hungary	Q2
PI458266	2.7	KAS 578-11	Korea, South	Q3
PI476888	2.7	Dau Ban-thang	Vietnam	Q6
PI476911	2.7	Thang Chap	Vietnam	Q6
PI476930	2.7	Xanh Bac Ha	Vietnam	Q6
PI476933	2.7	Xanh xuan mai	Vietnam	Q6
PI476942	2.7	Cuc	Vietnam	Q6
PI483459	2.7		China	Q1
PI497963	2.7	I.C. 9460	India	Q6
PI497969	2.7	PLSO 106	India	Q1
PI506572	2.7	Aokawa higu	Japan	Q4
PI506939	2.7	Koukei 202	Japan	Q4
PI507282	2.7	Shirohana sai 1	Japan	Q4
PI507298	2.7	Sokoshin (Kamigoumura)	Japan	Q4
PI507400	2.7	Tousan 62	Japan	Q4
PI507473	2.7	Tousan kei na 18	Japan	Q1
PI507535	2.7	Yagi mame	Japan	Q4
PI507546	2.7	Yamato Zairai	Japan	Q4
PI507547	2.7	Yamauchi Daizu	Japan	Q4
PI507564	2.7	Yukinoshita	Japan	Q4
PI507688	2.7	KSHI 711	Moldova	Q1
PI509085	2.7	KAS 353-18	Korea, South	Q3
PI532464	2.7	He bei No. 6	China	Q5
PI538377	2.7	Niou mao huang	China	Q6
PI548502	2.7	Adams	United States	Q2
PI548528	2.7	Protana	United States	Q2
PI549019	2.7	ZYD 3940	China	Q1
PI567141	2.7	MARIF 2812	Indonesia	Q6
PI567206	2.7	GL2674/90	Georgia	Q4
PI567230	2.7	WJK-PRC-23	China	Q1
PI567331	2.7	Huang pi xiao huang dou	China	Q1
PI567337	2.7	Lu gun dou	China	Q1
PI567341	2.7	Lu se da dou	China	Q1
PI567365	2.7	Qing da dou	China	Q1
PI567367	2.7	Wu tong shu huang dou	China	Q1
PI567387	2.7	Huang huai dou	China	Q1
PI567388	2.7	Huang huai dou	China	Q1
PI567390	2.7	Ji dan pi bai dou	China	Q1
PI567411	2.7	Yang yan qing dou	China	Q1
PI567461	2.7	Mao jia er xiao huang dou	China	Q1
PI567476	2.7	Yu ci huang	China	Q1
PI567534	2.7	Dang nian chen	China	Q6
PI567545	2.7	Hei qi huang dou	China	Q6
PI567556	2.7	Kao shan hong	China	Q1
PI578447	2.7	Dau ban tay	Vietnam	Q6
PI347540C	2.7	(F59-244)	Romania	Q5
PI372403A	2.7	Caloria	Austria	Q5
PI407808-1	2.7	ORD 8146	Korea, South	Q3
PI430598A	2.7	Shuang ching tou	China	Q6
PI437211B	2.7	(CSchi 44)	Moldova	Q5
PI437420B	2.7	(Ussurijscaja 521)	Russian Federation	Q5
PI437462C	2.7	(Ussurijscaja 672)	Russian Federation	Q3
PI437500B	2.7	VIR 3810	Russian Federation	Q5
PI437867B	2.7	(DV-2848)	China	Q2
PI437878B	2.7	(Elita 695)	China	Q5
PI538401A	2.7	AV 62	Taiwan	Q2
PI561389B	2.7	(Okura Natto)	Japan	Q5
PI587975	2.7	Jie huang dou No. 1	China	Q6
PI587831	2.7	Yun an qing huang dou	China	Q6
PI587794	2.7	Wu ming 18 jia	China	Q6
PI587616	2.7	Jin tan qing zhong	China	Q6
PI587629	2.7	Hai men xian hao lu	China	Q6
PI587602	2.7	Ru gao dai xi feng yi	China	Q6
PI567335B	2.7	(Lai da dou)	China	Q1
PI567376A	2.7	Ba yue zha	China	Q1
PI567418C	2.7	(Bai hei dou)	China	Q2
PI567473A	2.7	Yang gun dou	China	Q2
PI567488C	2.7	(Di liu huang dou No. 2)	China	Q1
PI567489B	2.7	(Er da li huang dou)	China	Q1
PI567491B	2.7	(Er huang yang)	China	Q1
PI567648A	2.7	Qin yang hui jiao cao bai dou	China	Q1
PI567660A	2.7	Tong xu xiao zi huang	China	Q1
PI567683A	2.7	Zheng zhou niu yao qi	China	Q6
PI567005A	2.7	MARIF 2554	Indonesia	Q6
PI593953	2.7	Sui nong No. 10	China	Q5
PI594734	2.7	Ba ma zhong huang dou	China	Q6
PI594736	2.7	Gun long dou	China	Q6
PI594846	2.7	Hei dou	China	Q6
PI587767B	2.7	(Yun meng bai mao huang dou)	China	Q6
PI587809B	2.7	(Yuan yang dou)	China	Q6
PI588022B	2.7	(Luo qu wa zi)	China	Q6
PI603299	2.7	Bao qing da bai mei	China	Q5
PI603328	2.7	Kuai dou	China	Q5
PI603441	2.7	Qing zha dou	China	Q1
PI603488	2.7	ZDD19294	China	Q1
PI603727	2.7	ZDD13159	China	Q6
PI594501B	2.7	(Hei dou zi)	China	Q6
PI594510C	2.7	(Huang dou No. 2)	China	Q6
PI594739A	2.7	Jin zhong shan da huang dou	China	Q6
PI612757	2.7	ZY 12	China	Q1
PI603687B	2.7	(Dong hai bai guo)	China	Q6
PI603174A	2.7		Korea, North	Q1
PI603348B	2.7	(Si li huang)	China	Q2
PI603913D	2.7	(No. 1)	Korea, North	Q4
PI612759C	2.7	(ZY 113)	China	Q5
PI615437	2.7	A 9	Vietnam	Q6
PI605786C	2.7	Sample 49	Vietnam	Q6
PI165914	2.8	Bhart	India	Q1
PI535807	2.8	Crockett	United States	Q4
PI549020	2.8	Lu cha dou	China	Q3
PI561381	2.8	Shangrao da qingsi	China	Q6
PI340898A	2.8	Maejo No. 1	Thailand	Q6
PI567382B	2.8	(Da bai dou)	China	Q1
PI567003A	2.8	MARIF 2552	Indonesia	Q6
PI603419B	2.8	(Da li qing)	China	Q4
PI194645	2.9	749-1	Sweden	Q4
PI429329	2.9	TGM 693	Nigeria	Q6
FC30267	3		Unknown	Q4
PI54857	3	No. 175	China	Q5
PI55089	3		Unknown	Q6
PI70027	3	7145	China	Q5
PI84921	3	Koshurei	Korea, North	Q2
PI86069	3	Datehadakadaizu	Japan	Q1
PI86892	3	Purukomukon	Korea, South	Q3
PI88350	3	Kaiyuan	China	Q2
PI89469	3		Unknown	Q3
PI90256	3	6364	Korea, North	Q3
PI103088	3	Ming Chuan	China	Q3
PI148260	3	Potchefstroom	South Africa	Q5
PI153210	3	Grignon 39	France	Q4
PI153236	3	Manchu	Czech Republic	Q5
PI171451	3	Kosamame	Japan	Q4
PI181535	3	No. 6	Japan	Q4
PI181571	3	No. 58	Japan	Q4
PI183900	3	No. 1705-1	Malaysia	Q6
PI189402	3	55-50	Guatemala	Q6
PI189866	3	B 10	France	Q1
PI194655	3	754-1	Sweden	Q5
PI196177	3	Yu tae	Korea, South	Q3
PI200465	3	Fusanari Daizu	Japan	Q4
PI200546	3	Wada ani	Japan	Q4
PI208432	3	No. 4 Choc. br.,early var.	Nepal	Q6
PI208783	3	Kaikon-Mame	Japan	Q4
PI209332	3	No. 4	Japan	Q1
PI210178	3	Seedcoat black	Taiwan	Q6
PI240663	3	Bilomi No. 1	Philippines	Q6
PI259539	3	Kedelee No. 29	Indonesia	Q6
PI281910	3		Malaysia	Q6
PI291276	3		China	Q1
PI291318	3		China	Q5
PI307895	3	No. 60	India	Q6
PI319529	3	Taitu Kaohsiung 1	China	Q4
PI322694	3	Hernnon	Zimbabwe	Q3
PI323276	3	Mothi	Pakistan	Q1
PI330634	3	50 S 81	South Africa	Q6
PI339734	3		Korea, South	Q3
PI340041	3		Korea, South	Q4
PI342437	3	Early Hakucho	Japan	Q4
PI360957	3	Karafuto No. 1	Japan	Q4
PI372424	3	Sesiles Novoslachtenie	Czech Republic	Q5
PI374154	3	M-1	India	Q6
PI374183	3	D-5	India	Q6
PI374193	3	Ch-2	India	Q1
PI376843	3	Sansai	Thailand	Q6
PI377577	3	S.J. 1	Thailand	Q6
PI379619	3	TC 2	Taiwan	Q6
PI381657	3	3H55 F4/9/2	Uganda	Q4
PI393537	3	Hika anda	Japan	Q3
PI393542	3		China	Q6
PI398279	3	KAS 172-3-1	Korea, South	Q3
PI398303	3	KAS 180-1	Korea, South	Q3
PI398308	3	KAS 180-3	Korea, South	Q3
PI398310	3	KAS 180-4	Korea, South	Q3
PI398340	3	KAS 200-10	Korea, South	Q3
PI398378	3	KAS 200-26-1	Korea, South	Q3
PI398385	3	KAS 200-29-1	Korea, South	Q3
PI398469	3	KAS 220-1	Korea, South	Q3
PI398488	3	KAS 232-6	Korea, South	Q3
PI398592	3	KAS 390-4	Korea, South	Q3
PI398663	3	KAS 391-1	Korea, South	Q3
PI398690	3	KAS 320-9	Korea, South	Q3
PI398692	3	KAS 320-10	Korea, South	Q3
PI398725	3	KAS 330-15-4	Korea, South	Q3
PI398728	3	KAS 330-16-2	Korea, South	Q4
PI398862	3	KAS 363-6	Korea, South	Q3
PI398902	3	KLS 215	Korea, South	Q4
PI398911	3	KLS 223	Korea, South	Q3
PI398950	3	KLS 612	Korea, South	Q3
PI398960	3	KLS 623	Korea, South	Q3
PI399033	3	KLS 819-1	Korea, South	Q3
PI399059	3	(8) Kangwon	Korea, South	Q3
PI399066	3		Korea, South	Q3
PI404156	3	Primorskaja 533	Russian Federation	Q2
PI407656	3	Len suj pin din huan	China	Q1
PI407713	3	Jao teh jar ching	China	Q5
PI407720	3	Kao chien tao	China	Q2
PI407765	3	37-2	China	Q6
PI407783	3		Korea, South	Q3
PI407794	3	ORD 8128	Korea, South	Q3
PI407801	3		Korea, South	Q3
PI407807	3	ORD 8145	Korea, South	Q3
PI407816	3	ORD 8163	Korea, South	Q3
PI407841	3	ORD 8152	Korea, South	Q3
PI407843	3	ORD 8155	Korea, South	Q3
PI407854	3	KAERI 510-3-2	Korea, South	Q3
PI407865	3	KAERI 510-12	Korea, South	Q3
PI407889	3	KAERI 523-1	Korea, South	Q3
PI407891	3	KAERI 523-3	Korea, South	Q3
PI407908	3	KAS 530-6	Korea, South	Q3
PI407909	3	KAERI 530-7-1	Korea, South	Q3
PI407920	3	KAERI 550-2	Korea, South	Q3
PI407943	3	KAERI 581-1	Korea, South	Q3
PI407948	3	KAERI 502-1	Korea, South	Q4
PI407968	3	KAERI 504-7	Korea, South	Q3
PI407978	3	KAERI 541-3	Korea, South	Q3
PI408081	3	KAERI 632-5	Korea, South	Q3
PI408107	3	KAERI 633-21	Korea, South	Q1
PI408165	3	KAS 660-7	Korea, South	Q3
PI408210	3	KAS 600-10-1	Korea, South	Q3
PI408274	3	KAERI 620-2	Korea, South	Q3
PI408324	3	KAERI 635-5	Korea, South	Q3
PI408345	3	KAERI 590-9	Korea, South	Q4
PI416807	3	Aze daizu	Japan	Q3
PI416809	3	Ban Komame 1	Japan	Q4
PI416851	3	Daiga daizu	Japan	Q3
PI416878	3	Gennai	Japan	Q4
PI416895	3	Hachirihan	Japan	Q4
PI416955	3	Ishitsutsumi (Toyama)	Japan	Q4
PI417110	3	Kyushu 8	Japan	Q4
PI417131	3	Kyushu 53	Japan	Q4
PI417162	3	Mizukugari	Japan	Q4
PI417163	3	Mochi mame	Japan	Q4
PI417197	3	Niwa Mame	Japan	Q4
PI417212	3	Oni Akasaya	Japan	Q4
PI417224	3	Ooshika Daizu	Japan	Q4
PI417229	3	Orukon	Japan	Q3
PI417341	3	Shitabori daizu	Japan	Q4
PI417346	3	Shouseiryuu	Japan	Q4
PI417358	3	Tairyuu Tsurunoko Daizu	Japan	Q4
PI417366	3	Takiya	Japan	Q4
PI417379	3	Tansenki	Japan	Q3
PI417408	3	Tousan 21	Japan	Q4
PI417473	3	Yatsu Mame 6	Japan	Q4
PI417477	3	Yorisuke Mame	Japan	Q4
PI417535	3	A448	Germany	Q5
PI417541	3	B31	Germany	Q5
PI417560	3	Virginia	Poland	Q5
PI423771	3	KAS 231-4	Korea, South	Q3
PI423783	3	KAS 234-4	Korea, South	Q3
PI423790	3	KAS 236-7	Korea, South	Q3
PI423801	3	KAS 302-8	Korea, South	Q3
PI423806	3	KAS 331-2	Korea, South	Q3
PI423817	3	KAS 355-2	Korea, South	Q3
PI423828	3	KAS 362-7	Korea, South	Q3
PI423840	3	KAS 370-21	Korea, South	Q3
PI423907	3	Hakuhou 6	Japan	Q4
PI423931	3	Yamabe Daizu	Japan	Q4
PI423964	3	Kudao Zairai	Japan	Q4
PI423981	3	Akasaya (Gifu)	Japan	Q4
PI423986	3	Akasaya (Toyama)	Japan	Q4
PI424302	3	KAS 304-9	Korea, South	Q3
PI424331	3	KAS 350-4	Korea, South	Q3
PI424375	3	KAS 353-14	Korea, South	Q4
PI424451	3	KAS 571-18	Korea, South	Q3
PI424456	3	KAS 575-15	Korea, South	Q4
PI424515	3	KAS 621-1	Korea, South	Q3
PI424534	3	KAS 624-23	Korea, South	Q3
PI424585	3	KAS 651-20	Korea, South	Q3
PI424598	3	KAS 681-11	Korea, South	Q3
PI437140	3	Dol&#39;nevostornaja 913	Russian Federation	Q5
PI437182	3	DSS 2528	Lithuania	Q4
PI437241	3	CSchi 1075	Moldova	Q1
PI437249	3	Dobruzanca	Moldova	Q1
PI437263	3	Dobruzanca B	Moldova	Q1
PI437269	3	Dobruzanca V	Moldova	Q1
PI437321	3	Dunganscaja 462	Russian Federation	Q1
PI437454	3	Ussurijscaja 648	Russian Federation	Q5
PI437497	3	VIR 3738	Russian Federation	Q5
PI437518	3	VIR 5089	Russian Federation	Q5
PI437539	3	Dneprovscaja 12	Ukraine	Q5
PI437570	3	Charbinscaja poludicaja	China	Q1
PI437618	3	DV-2793	China	Q5
PI437662	3	Gun&#39;-tszu-lin&#39; 658	China	Q1
PI437666	3	I-vo-phyn	China	Q2
PI437723	3	T&#39;e-tszja-tszy	China	Q2
PI437730	3	Tsundaj NS	China	Q6
PI437731	3	Tsyhua N2	China	Q3
PI437868	3	DV-2850	China	Q5
PI437881	3	Elita 705	China	Q5
PI437944	3	VIR 569	China	Q1
PI437952	3	VIR 1368	China	Q5
PI438172	3	VIR 4428	China	Q2
PI438218	3	VIR 4509	China	Q1
PI438343	3	Haberlandt	Australia	Q2
PI438364	3	Merit	Canada	Q2
PI438413	3	Pannonia 8	Hungary	Q2
PI438417	3	Ronest 250	France	Q5
PI438460	3	Herb 91	Romania	Q4
PI442006	3	KAS 160-2	Korea, South	Q3
PI442011	3	KAS 160-9	Korea, South	Q3
PI442013	3	KAS 174-1	Korea, South	Q3
PI445815	3	Kirches Stamm 2027	Germany	Q2
PI445826	3	644	Germany	Q5
PI458073	3	KAS 234-12	Korea, South	Q3
PI458096	3	KAS 242-1	Korea, South	Q3
PI458114	3	KAS 301-8	Korea, South	Q3
PI458136	3	KAS 355-11	Korea, South	Q3
PI458146	3	KAS 361-17	Korea, South	Q3
PI458192	3	KAS 544-29	Korea, South	Q3
PI458208	3	KAS 560-15	Korea, South	Q3
PI458223	3	KAS 574-3	Korea, South	Q3
PI458256	3	KAS 578-1	Korea, South	Q3
PI458289	3	KAS 607-1	Korea, South	Q4
PI464897	3	Jou Nong No. 6	China	Q2
PI467329	3	Ping-ding-xiang	China	Q2
PI468965	3	Con khuong	Vietnam	Q6
PI470224	3	Shen Nong 7224	China	Q2
PI471899	3	No. 16	Indonesia	Q6
PI471904	3	Orba	Indonesia	Q4
PI471931	3	185	Nepal	Q2
PI471937	3	196	Nepal	Q6
PI476889	3	Den bac ha	Vietnam	Q6
PI476890	3	Den cao bang	Vietnam	Q6
PI476903	3	My hung	Vietnam	Q6
PI476928	3	Vang Phu Nhung	Vietnam	Q6
PI476939	3	Den Ha Bac	Vietnam	Q6
PI479712	3	Antuxiaoheidou	China	Q5
PI479726	3	Jiaohetianedan	China	Q4
PI479736	3	Sulanduludou	China	Q2
PI479740	3	Xiaohuangke	China	Q2
PI479743	3	Zhuyandou	China	Q5
PI481686	3	Libi	Bhutan	Q6
PI481690	3	Reybi	Bhutan	Q6
PI482601	3	TGR 1683	Zimbabwe	Q4
PI486328	3	Birsa Soybean-1	India	Q6
PI497953	3	I.C. 192	India	Q6
PI497957	3	I.C. 222	India	Q1
PI497967	3	PLSO 96	India	Q1
PI504499	3	Ta li tsao shen wu tou	Taiwan	Q4
PI504510	3	OCB 81	Thailand	Q6
PI506483	3	Agatsuma Zairai	Japan	Q3
PI506489	3	Akaho	Japan	Q4
PI506508	3	Aki Daizu 2	Japan	Q4
PI506511	3	Aki kei 13-1	Japan	Q4
PI506513	3	Akishiro	Japan	Q4
PI506530	3	Ao aki daizu	Japan	Q4
PI506537	3	Ao Chouhin 6 (Murasaki Bana)	Japan	Q4
PI506548	3	Ao Chouhin 15 (Shiro Bana)	Japan	Q4
PI506557	3	Ao Hata	Japan	Q4
PI506559	3	Ao Ko Mame	Japan	Q4
PI506570	3	Aogin	Japan	Q4
PI506573	3	Aoyagi	Japan	Q4
PI506600	3	Cha Sengoku 9	Japan	Q4
PI506649	3	Dai-ichi Hienuki 1-2	Japan	Q4
PI506663	3	Dekisugi 1	Japan	Q4
PI506676	3	Furuzato Daizu	Japan	Q4
PI506688	3	Ginjiro	Japan	Q4
PI506793	3	Iwa A 4	Japan	Q4
PI506808	3	Iwate wase kurome	Japan	Q4
PI506824	3	Kairyou Shirome	Japan	Q4
PI506836	3	Kantou 6	Japan	Q4
PI506853	3	Kantou 61	Japan	Q4
PI506859	3	Kariha takiya	Japan	Q4
PI506865	3	Karikei 82	Japan	Q4
PI506880	3	Kikuchi Nou 13	Japan	Q4
PI506923	3	Kosaka zairai (Katsubeso)	Japan	Q4
PI506925	3	Kosodefuri	Japan	Q4
PI506938	3	Koukei 86	Japan	Q4
PI506962	3	Kuro Chouhin 11	Japan	Q4
PI506996	3	Kurohira	Japan	Q4
PI507000	3	Kurotome	Japan	Q4
PI507005	3	Kyuushuu 35	Japan	Q4
PI507040	3	Mikuriya Ao	Japan	Q4
PI507041	3	Mikuriya Shiro	Japan	Q4
PI507064	3	N-B(D)	Japan	Q2
PI507079	3	Nakasennari	Japan	Q4
PI507106	3	Obonai zairai	Japan	Q4
PI507114	3	Ogawa Zairai (6)	Japan	Q4
PI507195	3	Saikai 2	Japan	Q4
PI507237	3	Shin 1	Japan	Q3
PI507238	3	Shin 2	Japan	Q3
PI507240	3	Shin 3	Japan	Q4
PI507263	3	Shiro daizu (Amijou)	Japan	Q4
PI507273	3	Shiro tairyuu	Japan	Q4
PI507275	3	Shiro yamadera	Japan	Q4
PI507318	3	Takei 4	Japan	Q4
PI507334	3	Tamatsukuri (Ishioka)	Japan	Q4
PI507368	3	Touhoku 51	Japan	Q5
PI507421	3	Tousan 82	Japan	Q4
PI507448	3	Tousan 121	Japan	Q4
PI507461	3	Tousan kei C 536	Japan	Q4
PI507472	3	Tousan Kei NA 17	Japan	Q1
PI507483	3	Toushuu	Japan	Q4
PI507492	3	Tsuru no tamago (Kuratachisan)	Japan	Q3
PI507536	3	Yahagi Daizu	Japan	Q4
PI507566	3	Yukinoshita mame	Japan	Q4
PI507671	3	Aurika	Russian Federation	Q5
PI507676	3	Colpon	Russian Federation	Q2
PI507678	3	Fakel	Russian Federation	Q2
PI507693	3	Peremoga	Russian Federation	Q5
PI507703	3	Strelka	Russian Federation	Q5
PI507708	3	VNIIMK 6	Russian Federation	Q2
PI507716	3	VIR 2977	Korea, North	Q5
PI507717	3	VIR 2978	Korea, North	Q5
PI509080	3	KAS 353-8	Korea, South	Q3
PI509083	3	KAS 353-16	Korea, South	Q3
PI509095	3	KAS 590-5	Korea, South	Q6
PI509100	3	KAS 613-7	Korea, South	Q6
PI509107	3	KAS 632-17	Korea, South	Q3
PI511867	3	Nen feng No. 10	China	Q2
PI512324	3	Saliut 216	Russian Federation	Q5
PI513382	3	Glenwood	United States	Q5
PI518283	3	No. 85	Taiwan	Q1
PI518716	3	You bian 30	China	Q6
PI518751	3	NS-20	Former Serbia and Montenegro	Q2
PI518757	3	AGS 313	Taiwan	Q6
PI518830	3	Domestic Novi Sad	Former Serbia and Montenegro	Q1
PI522191	3	VIR 9172	Moldova	Q5
PI532465	3	7531-3321	China	Q5
PI532472	3	Soya	Japan	Q4
PI538375	3	Bai mao dou	China	Q1
PI548178	3	T145	United States	Q4
PI548301	3	Aoda	Japan	Q4
PI548336	3	Habaro	Russian Federation	Q5
PI548443	3	Barchet	China	Q6
PI548484	3	Ralsoy	Korea, North	Q3
PI548594	3	Maple Presto	Canada	Q5
PI548626	3	Wabash	United States	Q2
PI549024	3	Na hong dou	China	Q3
PI549050	3	Avak 33	Russian Federation	Q5
PI556948	3	Da bai ma	China	Q1
PI556950	3	Xu dou No. 1	China	Q6
PI561227	3	L90P-3605-5	China	Q4
PI561228	3	L90P-3607-4	China	Q4
PI561230	3	L90P-3610-1	China	Q2
PI561231	3	L90P-3611-1	China	Q5
PI561234	3	L90P-3637-1	China	Q4
PI561240	3	L90P-3663-1	China	Q4
PI561241	3	L90P-3666-1	China	Q4
PI561242	3	L90P-3668-1	China	Q2
PI561271	3	Pei xian da quing dou	China	Q3
PI561272	3	No. 11	Russian Federation	Q5
PI561274	3	No. 85	Russian Federation	Q5
PI561276	3	No. 111	Russian Federation	Q5
PI561277	3	No. 113	Russian Federation	Q5
PI561297	3	Bai hua cuo	China	Q2
PI561308	3	Hei pi qing rang	China	Q5
PI561321	3	Hui nan zi hua xiao hei dou	China	Q5
PI561323	3	Hui tie jia	China	Q3
PI561328	3	Jian dou	China	Q1
PI561346	3	Yi tong man cang jin	China	Q2
PI561378	3	Guanyun da hei dun	China	Q6
PI561391	3	Tomahomare	Japan	Q4
PI562373	3	Lambert	United States	Q5
PI566958	3	MARIF 2504	Indonesia	Q6
PI566972	3	MARIF 2518	Indonesia	Q6
PI566976	3	MARIF 2522	Indonesia	Q6
PI566984	3	MARIF 2532	Indonesia	Q4
PI567004	3	MARIF 2553	Indonesia	Q6
PI567045	3	MARIF 2626	Indonesia	Q6
PI567062	3	MARIF 2660	Indonesia	Q6
PI567101	3	MARIF 2766	Indonesia	Q6
PI567163	3	He long yong hua dou	China	Q2
PI567166	3	He mao	China	Q5
PI567173	3	Hei he 51	China	Q2
PI567197	3	GL2501/Orig.	Georgia	Q5
PI567198	3	GL2502/Orig.	Georgia	Q5
PI567204	3	GL2665/89	Georgia	Q4
PI567219	3	Sibniik 315	Russian Federation	Q5
PI567260	3	NC 9175	China	Q3
PI567275	3	Chusei koukoko	Japan	Q4
PI567278	3	Fuuki	Japan	Q4
PI567292	3	Bai xiong dou	China	Q1
PI567297	3	Cai dou	China	Q1
PI567307	3	Hei huang dou	China	Q1
PI567309	3	Hei huang dou	China	Q1
PI567314	3	Hei you huang dou	China	Q1
PI567317	3	Hua huang dou	China	Q1
PI567320	3	Huang dou	China	Q1
PI567329	3	Huang huang dou	China	Q6
PI567339	3	Lu huang dou	China	Q1
PI567342	3	Ma hei dou	China	Q1
PI567364	3	Ping luo huang da dou	China	Q1
PI567368	3	Xi he huang dou	China	Q1
PI567378	3	Ba yue zha	China	Q1
PI567391	3	Jiang se huang dou	China	Q6
PI567395	3	Lai wa dou	China	Q1
PI567398	3	Lu lan dou	China	Q1
PI567399	3	Niu mao huang	China	Q1
PI567402	3	Shi yue han	China	Q6
PI567405	3	Wei zi dou	China	Q1
PI567426	3	Bai huang dou	China	Q1
PI567430	3	Da bai pi	China	Q1
PI567434	3	Hei bai dou	China	Q1
PI567437	3	Hei zui dou	China	Q1
PI567439	3	Hong jia huang dou	China	Q1
PI567440	3	Huang dou	China	Q1
PI567446	3	Huang dou	China	Q3
PI567452	3	Huang mei dou	China	Q1
PI567453	3	Huang mei dou	China	Q1
PI567454	3	Huang qi xiao huang dou	China	Q1
PI567455	3	Huang yuan dou	China	Q1
PI567460	3	Luo ge shan dou	China	Q1
PI567463	3	Ping ding shan	China	Q1
PI567464	3	Ping ding xiao huang dou	China	Q1
PI567471	3	Xiao jin huang dou	China	Q1
PI567479	3	Zui huang dou	China	Q1
PI567490	3	Er huang dou	China	Q1
PI567494	3	Huang dou	China	Q1
PI567501	3	Huang dou	China	Q1
PI567506	3	Wang jia gou huang dou	China	Q2
PI567521	3	Bai jia	China	Q3
PI567525	3	Cao qing huang dou	China	Q2
PI567544	3	Hei men huang dou zi	China	Q3
PI567550	3	Huang jia zi	China	Q6
PI567552	3	Huang si li	China	Q6
PI567571	3	Ping ding huang	China	Q3
PI567584	3	Qi yue mang	China	Q6
PI567605	3	Yan li dou	China	Q3
PI567606	3	Yi wo hou	China	Q3
PI567623	3	Ji yuan shui bai dou	China	Q6
PI567635	3	Mi yang xiao zi huang	China	Q6
PI567637	3	Min quan ping ding shi	China	Q1
PI567649	3	Qing feng xiao bai mei	China	Q6
PI567654	3	Shang qiu bai hua cao	China	Q1
PI567657	3	Tang he huang dou	China	Q6
PI567678	3	Zhe cheng huang yuan dou	China	Q6
PI567680	3	Zhe cheng huang dou	China	Q6
PI567714	3	Fu yang (37)	China	Q6
PI567721	3	Fu yang (45)	China	Q6
PI567746	3	Pei xian da bai jiao	China	Q6
PI574481	3	Zhong dou 19	China	Q6
PI574486	3	Jin dou 13	China	Q2
PI578309	3	Bhatmash	Nepal	Q1
PI578374	3	Aan tu bai hua lu da dou	China	Q5
PI578377	3	Aan tu niu mao huang	China	Q5
PI578402	3	Gong jiao 5201-18	China	Q2
PI578451	3	Den Trung quoc	Vietnam	Q6
PI81029N	3	(Chuseikurome Daizu)	Japan	Q2
PI103419A	3	No. 4-a	China	Q4
PI123577A	3	Hopei E-3	China	Q3
PI261272A	3	Tua Nao	Thailand	Q6
PI281913B	3		Thailand	Q6
PI307882B	3	No. 47	India	Q6
PI317334A	3	Kitamishiro	Japan	Q4
PI319535A	3	Keisanboku	China	Q2
PI347550A	3	Primorskaia 494	Russian Federation	Q5
PI358315C	3	(Tokachi shiro)	Japan	Q4
PI358315A	3	Tokachi shiro	Japan	Q5
PI358316A	3	Shirosaya	Japan	Q4
PI370057B	3	VIR 5525	Russian Federation	Q5
PI407386D	3		China	Q2
PI407725B	3	(Suen wu dah bai mee)	China	Q5
PI407788C	3	ORD 8113	Korea, South	Q3
PI407790-1	3	ORD 8118	Korea, South	Q3
PI407874-2	3	KAERI 511-8	Korea, South	Q3
PI407946-1	3	KAERI 581-4	Korea, South	Q4
PI407981B	3	KAS 542-1	Korea, South	Q3
PI407998C	3	KAERI 544-4	Korea, South	Q3
PI407999-2	3	KAERI 544-5	Korea, South	Q4
PI408100A	3	KAERI 633-14	Korea, South	Q3
PI408124B	3	KAS 638-5	Korea, South	Q3
PI408184B	3	KAERI 680-6	Korea, South	Q3
PI408186C	3	KAERI 681-1	Korea, South	Q3
PI408285A	3	KAERI 624-4	Korea, South	Q3
PI408293-2	3	KAERI 624-12	Korea, South	Q3
PI408319A	3	KAS 634-4	Korea, South	Q3
PI417414A	3	Tousan 28	Japan	Q3
PI423748A	3	KAS 200-32	Korea, South	Q3
PI423781B	3	KAS 234-2	Korea, South	Q3
PI423781A	3	KAS 234-2	Korea, South	Q3
PI423826A	3	KAS 362-5	Korea, South	Q3
PI423827B	3	KAS 362-6	Korea, South	Q3
PI423930B	3	(Wase Hadaka)	Japan	Q4
PI424156B	3	KAS 643-4	Korea, South	Q3
PI424340A	3	KAS 351-8	Korea, South	Q3
PI424342B	3	KAS 351-10	Korea, South	Q3
PI424370B	3	KAS 351-38	Korea, South	Q3
PI424488A	3	KAS 604-21	Korea, South	Q4
PI427088A	3		China	Q2
PI437166A	3	VNIIMC 8012	Russian Federation	Q5
PI437265A	3	Dobruzanca D	Moldova	Q1
PI437432B	3	(Ussurijscaja 561)	Russian Federation	Q5
PI437462B	3	(Ussurijscaja 672)	Russian Federation	Q3
PI437630B	3	(DV-2810)	China	Q5
PI437676B	3	(Man-tsan-tszin&#39; x Phin-di-huan)	China	Q5
PI437721B	3	(Sy-jue-tsin-mao-do)	China	Q6
PI437845C	3	(DV-910)	China	Q2
PI437847A	3	DV-1532	China	Q2
PI437890B	3	(Elita 729)	China	Q5
PI438160A	3	VIR 3801	China	Q5
PI438254A	3	VIR 4709	China	Q1
PI442003A	3	Dong nong 43	China	Q6
PI442009A	3	KAS 160-5	Korea, South	Q3
PI445829A	3	Dunayka	Romania	Q5
PI458024B	3	KAS 160-8	Korea, South	Q3
PI458278A	3	KAS 580-4	Korea, South	Q3
PI458307A	3	KAS 612-13	Korea, South	Q4
PI470227A	3		China	Q3
PI475824A	3		China	Q1
PI479724B	3	(Huinanpingdingxiang)	China	Q2
PI495017A	3	Beijing da qing don	China	Q1
PI495017B	3	(Beijing da qing don)	China	Q1
PI504483A	3	Huang pau tsu	Taiwan	Q5
PI507293A	3	Shoukin ou	Japan	Q2
PI507715A	3	Zaznica	Russian Federation	Q2
PI522192A	3	VIR 9175	Moldova	Q5
PI538385A	3	Yi wo hou huang dou	China	Q1
PI549021A	3	Na hei dou	China	Q4
PI549030A	3		China	Q1
PI549041A	3	ZYD 2709	China	Q1
PI549041B	3	ZYD 2709	China	Q1
PI549042A	3	ZYD 2711	China	Q3
PI549051A	3	Haborovskaja	Russian Federation	Q5
PI561278B	3	(No. 114)	Russian Federation	Q5
PI561304A	3	Bai nong No. 1	China	Q2
PI561314B	3	(Huang qi tie jia)	China	Q2
PI549045A	3	ZYD 3721	China	Q4
PI588035	3	Lan ren dou	China	Q6
PI588036	3	Nan xiong ba yue huang	China	Q6
PI588041	3	Lian ping ba yue huang	China	Q6
PI588042	3	Hua zhou da huang dou	China	Q6
PI587963	3	Yao dou	China	Q6
PI587965	3	An ren hong dou	China	Q6
PI587931	3	Qiu dou	China	Q6
PI587938	3	Jian ning huang dou	China	Q6
PI587908	3	Bai mao dou	China	Q6
PI587909	3	Qiu dou	China	Q6
PI587910	3	Jin hua da dou	China	Q6
PI587912	3	Da li qing	China	Q6
PI587865	3	Ba yue bai	China	Q6
PI587868	3	Jiu yue huang	China	Q6
PI587847	3	Tong shan niu gan dou	China	Q6
PI587818	3	Jiu yue han	China	Q6
PI587828	3	Xiang yang qing dou	China	Q1
PI587835	3	Huang dou	China	Q6
PI587797	3	Yang xin hei da dou	China	Q6
PI587776	3	Han chuan wu lu bai	China	Q6
PI587784	3	ZDD05681	China	Q6
PI587748	3	Da wu liu yue bao	China	Q6
PI587718	3	Huang pi feng zi wo	China	Q6
PI587678	3	Jiu yue qing	China	Q6
PI587617	3	Jin tan qing zi	China	Q6
PI240662A	3	Bilofield	Philippines	Q6
PI340900A	3	Maerim No. 1	Thailand	Q6
PI341256A	3	E-32	Vietnam	Q6
PI417365A	3	Takimizu	Japan	Q4
PI445846A	3	Ta huang tou	China	Q6
PI497964A	3	I.C. 9461	India	Q6
PI505649A	3		Zambia	Q6
PI567296C	3	(Chang yan wo da dou)	China	Q1
PI567300B	3	(Da hei dou)	China	Q1
PI567301A	3	He pi xiao huang dou	China	Q1
PI567303A	3	Hei da dou	China	Q1
PI567310A	3	Hei huang dou	China	Q1
PI567311A	3	Hei pi gu huang dou	China	Q1
PI567311B	3	(Hei pi gu huang dou)	China	Q1
PI567316A	3	Hong huang dou	China	Q6
PI567323A	3	Huang dou	China	Q2
PI567336B	3	(Lao hei dou)	China	Q1
PI567349A	3	Shu pi huang dou	China	Q1
PI567362A	3	Lu fang huang dou	China	Q1
PI567362B	3	(Lu fang huang dou)	China	Q1
PI567369A	3	Xi he huang dou	China	Q1
PI567370A	3	Xu wang huang da dou	China	Q1
PI567373A	3	Zhong wei huang da dou	China	Q1
PI567389A	3	Hui cuo dou	China	Q6
PI567389B	3	(Hui cuo dou)	China	Q6
PI567394A	3	Jiu yue han	China	Q1
PI567419A	3	Bai hei dou	China	Q1
PI567424A	3	Bai hei dou	China	Q1
PI567429C	3	(Bai pi huang dou)	China	Q1
PI567441C	3	(Huang dou)	China	Q1
PI567508A	3	Xiao huang dou	China	Q1
PI567512A	3	Yuan huang dou	China	Q2
PI567520A	3	Bai hua zao	China	Q6
PI567528A	3	Da si li	China	Q6
PI567538B	3	(Gu li hun)	China	Q6
PI567540A	3	Gu li hun	China	Q1
PI567549A	3	Hua ye zi	China	Q6
PI567568A	3	Ping ding huang	China	Q1
PI567588B	3	(Si li qiu dou)	China	Q6
PI567598B	3	(Xiao jin huang lu dou)	China	Q6
PI567607A	3	Yuan dou	China	Q1
PI567614B	3	(Chang yuan xiao tian e dan)	China	Q6
PI567617A	3	Dan cheng shui niu pi	China	Q6
PI567620B	3	(Guang shan tian e dan)	China	Q1
PI567621A	3	Huai yang niu mao huang	China	Q6
PI567628A	3	Lu shan ba yue zha	China	Q6
PI567648C	3	(Qin yang hui jiao cao bai dou)	China	Q1
PI567661A	3	Wei shi hong mao huang dou	China	Q6
PI567673A	3	Yu cheng da zi tie jiao huang	China	Q6
PI567684B	3	(Zheng zhou zao shu xiao zi huang)	China	Q1
PI567716A	3	Fu yang (39)	China	Q6
PI567727A	3	Fu yang (51)	China	Q6
PI567751A	3	Pei xian hong mao you	China	Q6
PI567765A	3	Sui ning da si li yi	China	Q6
PI567771E	3	(Tong shan da wu bai jian ke)	China	Q6
PI567775B	3	(Tong shan niu mao huang)	China	Q6
PI567209A	3	GL 2669/90	Georgia	Q5
PI567220B	3	(Lucezarnaja)	Russian Federation	Q5
PI567261A	3	Similar to: Gu tian type	China	Q3
PI567257A	3	Huang pi da dou	China	Q6
PI574478B	3	(Hai jiao zhao)	China	Q6
PI261272D	3	(Tua Nao)	Thailand	Q6
PI281901A	3		Malaysia	Q6
PI340898B	3	(Maejo No. 1)	Thailand	Q6
PI416873C	3	(Fusanari daizu)	Japan	Q4
PI578324B	3	2290	Nepal	Q6
PI566968C	3	MARIF 2514	Indonesia	Q6
PI567007C	3	MARIF 2556	Indonesia	Q6
PI567023A	3	MARIF 2590	Indonesia	Q6
PI567031A	3	MARIF 2604	Indonesia	Q6
PI567033A	3	MARIF 2606	Indonesia	Q4
PI567041A	3	MARIF 2621	Indonesia	Q6
PI567047A	3	MARIF 2628	Indonesia	Q6
PI567060A	3	MARIF 2656	Indonesia	Q6
PI567068B	3	MARIF 2666	Indonesia	Q6
PI567083B	3	MARIF 2681	Indonesia	Q6
PI567092B	3	MARIF 2690	Indonesia	Q6
PI567100A	3	MARIF 2765	Indonesia	Q6
PI567100B	3	MARIF 2765	Indonesia	Q6
PI567107B	3	MARIF 2773	Indonesia	Q6
PI567116A	3	MARIF 2783	Indonesia	Q6
PI578328C	3	(Dona Flor 58)	Argentina	Q4
PI578392B	3	(Cai zhong pu)	China	Q2
PI578417B	3	(Guo yu B4)	China	Q2
PI578444B	3	(Da trau bong tim)	Vietnam	Q6
PI592946	3	ZDD 18630	China	Q2
PI592948	3	ZDD 18879	China	Q1
PI592957	3	Chang nong No. 5	China	Q2
PI592969	3	Jilin 28	China	Q2
PI592976	3	Sui nong No. 8	China	Q5
PI592980	3	Tie feng 26	China	Q2
PI594305	3	Tsurumame	Japan	Q6
PI594535	3	Zhou ning lao shu mu	China	Q6
PI594445	3	Han yuan qian jin qing pi dou	China	Q6
PI594449	3	Han yuan shuang xi you dou zi	China	Q3
PI594485	3	Lu dou	China	Q6
PI594491	3	Qing pi dou	China	Q3
PI594503	3	Mu gu hei chi huang dou	China	Q6
PI594506	3	Jiang se dou	China	Q6
PI594513	3	Hua mei dou	China	Q3
PI594539	3	Shun chang yi gong bao	China	Q6
PI594599	3	Chang de chun hei dou	China	Q6
PI594654	3	Liu yue dou	China	Q6
PI594663	3	Bai shui dou No. 2	China	Q6
PI594664	3	E shui zao No. 2	China	Q6
PI594668	3	Huang dou zi	China	Q6
PI594781	3	Er bai dou	China	Q6
PI594815	3	Xiao huang dou	China	Q6
PI594818	3	Bai mao zi qi yue huang	China	Q6
PI594822	3	Xi huang dou	China	Q6
PI594831	3	Lu huang dou	China	Q6
PI594844	3	Mian dian lu huang dou	China	Q6
PI594856	3	Cha huang dou	China	Q3
PI594877	3	Fu pi dou	China	Q6
PI594888	3	Lu dou	China	Q6
PI594616	3	Liu yue zao	China	Q6
PI594452	3	Huang dou	China	Q6
PI594453	3	Liu yue huang	China	Q6
PI587820B	3	(En shi ji dan huang)	China	Q6
PI587862D	3	(Zei wu yao)	China	Q6
PI587914A	3	You qing dou	China	Q6
PI587998F	3	(Cheng guan ba yue huang)	China	Q6
PI588014A	3	Da bai mao	China	Q3
PI588023B	3	(Gao shan huang dou)	China	Q6
PI587574B	3	(Wu jin bai hua dou)	China	Q6
PI587618A	3	Li yang ba yue huang yi	China	Q6
PI587916A	3	Da qing dou	China	Q6
PI587973B	3	(Ji mu dou)	China	Q6
PI587700A	3	Da qing dou	China	Q6
PI587705B	3	(Qing pi dou)	China	Q6
PI587863B	3	(Liu yue bai)	China	Q6
PI587992F	3	(Jiu yue huang)	China	Q6
PI587612A	3	Ru dong ba yue bai jia	China	Q6
PI587757B	3	(Han chuan wu lu bai)	China	Q6
PI587986A	3	Da bai dou	China	Q6
PI587976B	3	(Huang dou)	China	Q6
PI567344B	3	(Mi qiao lu dou)	China	Q1
PI597417	3	He feng 29	China	Q5
PI603157	3	GL 2625 /96	Korea, North	Q3
PI603334	3	Guan shi suo	China	Q5
PI603353	3	ZDD00453	China	Q2
PI603406	3	ZDD01245	China	Q2
PI603474	3	60 Ri huan jia	China	Q3
PI603493	3	ZDD19314	China	Q1
PI603497	3	Hua dou	China	Q1
PI603588	3	Jing si dou	China	Q1
PI603670	3	Shuang long cun da hei dou	China	Q6
PI603689	3	Gan yu ping ding huang jia	China	Q6
PI603712	3	ZDD12379	China	Q6
PI603747	3	Yi long tian kan dou No. 3	China	Q6
PI603748	3	Guang han qi yue huang no. 2	China	Q6
PI603765	3	Da lian dou	China	Q6
PI603783	3	Bao ting huang dou	China	Q6
PI605759	3	Diem he	Vietnam	Q6
PI605763	3	Sample 26	Vietnam	Q6
PI605835	3	Sample 104	Vietnam	Q6
PI605847	3	Sample 116	Vietnam	Q4
PI605880	3	T 72	Vietnam	Q6
PI605894	3	Sample 171	Vietnam	Q6
PI605901	3	Sample 179	Vietnam	Q6
PI606362	3	AK 05	Vietnam	Q6
PI606372	3	Cao bang 6	Vietnam	Q6
PI606437	3	Vang nguyen duong	Vietnam	Q6
PI592956C	3		China	Q4
PI593956A	3	NEAC 190	China	Q2
PI594014A	3	Semogtae	Korea, South	Q3
PI594398B	3	(87-32)	China	Q6
PI594414B	3	(Xiao li dou)	China	Q6
PI594418C	3	(Ye xi xiao li huang)	China	Q6
PI594448B	3	(Guang han hei dou)	China	Q6
PI594454B	3	(Da huang dou)	China	Q6
PI594471B	3	(Da bai dou)	China	Q6
PI594471D	3	(Da bai dou)	China	Q6
PI594498A	3	Hei se zao dou zi	China	Q6
PI594562A	3	Qing pi dou	China	Q6
PI594567A	3	Sui dao huang	China	Q6
PI594659A	3	Liu yue ba No. 1	China	Q6
PI594708B	3	(Liu yue bao No. 8)	China	Q6
PI594738A	3	Long lin long huo huang dou	China	Q6
PI594802C	3	(Da huang zao dou)	China	Q6
PI594805A	3	Huang pi dou	China	Q6
PI594828B	3	(Lu huang dou)	China	Q3
PI594832B	3	(Lu dou)	China	Q6
PI594835A	3	Da bai dou	China	Q6
PI594858A	3	Huang pi dou zi	China	Q6
PI597478A	3	Paldalkong	Korea, South	Q2
PI612705	3	He feng No. 9	China	Q5
PI612739	3	67562	China	Q2
PI612745	3	Bonwand	China	Q5
PI612751	3	Hegi 342	China	Q2
PI603610B	3	(Wu feng bai mao dou)	China	Q6
PI603673G	3	(Dong hai bai ta me jia cao)	China	Q6
PI603681A	3	ZDD003887	China	Q6
PI603737A	3	ZDD013707	China	Q6
PI603742A	3	8601 Wei -1	China	Q4
PI603176A	3		Korea, North	Q3
PI603337A	3	Yan shou chang li hei	China	Q1
PI603346B	3	(Zhi No. 3)	China	Q5
PI603457C	3	(Mi lan dou zi)	China	Q1
PI603472A	3	Qing huang dou	China	Q1
PI603585B	3	(Xiao hei dou)	China	Q1
PI603661B	3	(85-Y-3)	China	Q6
PI603698B	3	(Dan yang shui bai dou)	China	Q6
PI603698E	3	(Dan yang shui bai dou)	China	Q5
PI603755A	3	ZDD005982	China	Q3
PI603909C	3	(Byol)	Korea, North	Q3
PI603176B	3		Korea, North	Q3
PI603587B	3	(Hei jin gang)	China	Q1
PI603702B	3	(73-2)	China	Q6
PI603741B	3	(Zong se dou)	China	Q6
PI612713B	3	(He feng 910)	China	Q2
PI612714B	3	(He feng 1538)	China	Q5
PI612759B	3	(ZY 113)	China	Q1
PI594598A	3	Shi yue qing dou	China	Q6
PI615446	3	Hoang mai	Vietnam	Q6
PI605764B	3	Sample 27	Vietnam	Q6
PI605781B	3	Sample 44	Vietnam	Q6
PI605801A	3	Sample 65	Vietnam	Q6
PI605809A	3	Sample 73	Vietnam	Q6
PI605831A	3	Sample 96	Vietnam	Q6
PI605832A	3	Sample 97	Vietnam	Q6
PI605834A	3	Vang trang kim	Vietnam	Q6
PI605837C	3	(Vang si man)	Vietnam	Q6
PI605839C	3	(Xam si man)	Vietnam	Q6
PI605840D	3	Sample 109	Vietnam	Q6
PI605842C	3	Sample 111	Vietnam	Q6
PI605850B	3	Sample 120	Vietnam	Q6
PI605871A	3	Vang muong khoung	Vietnam	Q6
PI605876B	3	Sample 148	Vietnam	Q6
PI605876D	3	Sample 148	Vietnam	Q6
PI605876E	3	Sample 148	Vietnam	Q6
PI605876F	3	Sample 148	Vietnam	Q6
PI605882A	3	Dau bon thang	Vietnam	Q6
PI605886D	3	Sample 161	Vietnam	Q6
PI605886E	3	Sample 161	Vietnam	Q6
PI605887A	3	Sample 162	Vietnam	Q6
PI605891D	3	Sample 167	Vietnam	Q6
PI605824A	3	Sample 88	Vietnam	Q6
PI605825C	3	Sample 89	Vietnam	Q6
PI605834C	3	(Vang trang kim)	Vietnam	Q6
PI605840C	3	Sample 109	Vietnam	Q6
PI605891C	3	Sample 167	Vietnam	Q6
PI605821A	3	Sample 85	Vietnam	Q6
PI605800B	3	Sample 64	Vietnam	Q6
PI605805A	3	Dau tuong mat vang	Vietnam	Q6
PI605832B	3	Sample 97	Vietnam	Q6
PI605863B	3	Sample 134	Vietnam	Q6
PI605897C	3	Sample 174	Vietnam	Q6
PI628847	3	IAC-12	Brazil	Q2
PI628962	3	Vila Rica	Brazil	Q6
PI606369B	3	(Cao bang 2)	Vietnam	Q6
PI476892	3.1	Den Van-quan	Vietnam	Q6
PI476904	3.1	Nau Cao-bang	Vietnam	Q6
PI605783	3.1	Sample 46	Vietnam	Q6
PI628859	3.1	Ivai	Brazil	Q4
PI471901	3.2	Golunggung	Indonesia	Q4
PI506564	3.2	Ao Sengoku	Japan	Q4
PI507254	3.2	Shiro Bansei	Japan	Q4
PI507337	3.2	Tanniyu	Japan	Q4
PI548463	3.2	Laredo	China	Q1
PI548973	3.2	Jupiter-R	United States	Q6
PI567236	3.2	WJK-PRC-102	China	Q6
PI567246	3.2	NC 9158	China	Q6
PI567323B	3.2	(Huang dou)	China	Q5
PI594830	3.2	Lu huang dou	China	Q6
PI603294	3.2	Jin Yuan No. 2	China	Q5
PI603589	3.2	ZDD06352	China	Q6
PI603760	3.2	Jiang shui dou	China	Q3
PI606404	3.2	M 103	Vietnam	Q6
PI615500	3.2	Chi thao long trang	Vietnam	Q6
PI605792C	3.2	Sample 56	Vietnam	Q6
PI605834B	3.2	(Vang trang kim)	Vietnam	Q6
PI605869A	3.2	Sample 140	Vietnam	Q6
PI605870A	3.2	Sample 141	Vietnam	Q6
PI605884A	3.2	Sample 159	Vietnam	Q6
PI68466	3.3	18	China	Q2
PI68474	3.3	22	China	Q2
PI68500	3.3	354	China	Q5
PI68521	3.3	205	China	Q2
PI68704	3.3	95	China	Q2
PI73772	3.3	9143	China	Q2
PI89075	3.3	6060	China	Q2
PI91162	3.3	6617	China	Q4
PI103091	3.3	Wu An	China	Q6
PI135590	3.3	No. 68-A	China	Q1
PI148259	3.3	Java 29	Indonesia	Q6
PI153218	3.3	Brown C	United Kingdom	Q4
PI153310	3.3	Cairo	France	Q5
PI165896	3.3	Bhart	India	Q6
PI171430	3.3	No. 39 Green	China	Q6
PI180509	3.3	Strain No. 28	Germany	Q4
PI194773	3.3	No. 11750	India	Q6
PI196486	3.3	201-14-10-1	Sweden	Q4
PI200507	3.3	Natsu Daizu No. 1	Japan	Q4
PI200523	3.3	San Goku	Japan	Q4
PI203398	3.3	Abura	Brazil	Q4
PI204335	3.3	Ringgit	Suriname	Q6
PI205902	3.3	Ma Kam Lung B	Thailand	Q6
PI205910	3.3	Taklee	Thailand	Q6
PI208788	3.3	Tookichi	Japan	Q6
PI209833	3.3		Nepal	Q6
PI219656	3.3	Reg. No. 520	Indonesia	Q6
PI224275	3.3	Tamamusume	Japan	Q4
PI227322	3.3	Genpokin	Japan	Q2
PI229339	3.3	Meguro	Japan	Q4
PI238932	3.3	Torinagane	Japan	Q4
PI239236	3.3	Otootan No. 6	Thailand	Q6
PI290153	3.3	Soya Heimkraft II	Germany	Q5
PI291275	3.3		China	Q1
PI297499	3.3	Ca chua No. 4	China	Q5
PI297549	3.3	Tsu chua I	China	Q5
PI305074	3.3		Thailand	Q6
PI323552	3.3	H 67-3	India	Q1
PI340027	3.3		Korea, South	Q3
PI340901	3.3	Maerim No. 2	Thailand	Q6
PI358313	3.3	Kitami	Japan	Q4
PI360851	3.3	Yukikoragashi	Japan	Q4
PI372402	3.3	B.G. 23-44 Cluj	Romania	Q5
PI374175	3.3	U-3	India	Q6
PI378672	3.3	Nepoloeaustaja	Russian Federation	Q2
PI381679	3.3	Kawanda 20	Uganda	Q5
PI384474	3.3	VNIISK 7	Russian Federation	Q2
PI393535	3.3	Aohigu	Japan	Q3
PI398289	3.3	KAS 172-9-2	Korea, South	Q3
PI398290	3.3	KAS 172-10	Korea, South	Q3
PI398295	3.3	KAS 173-3	Korea, South	Q3
PI398301	3.3	KAS 180-1	Korea, South	Q3
PI398302	3.3	KAS 180-1	Korea, South	Q3
PI398328	3.3	KAS 181-10	Korea, South	Q3
PI398356	3.3	KAS 200-15	Korea, South	Q3
PI398368	3.3	KAS 200-23-1	Korea, South	Q3
PI398440	3.3	KAS 205-11	Korea, South	Q4
PI398477	3.3	KAS 220-7	Korea, South	Q3
PI398537	3.3	KAS 333-1	Korea, South	Q3
PI398560	3.3	KAS 380-5	Korea, South	Q3
PI398574	3.3	KAS 380-11	Korea, South	Q3
PI398587	3.3	KAS 390-1-2	Korea, South	Q3
PI398593	3.3	KAS 390-4	Korea, South	Q3
PI398609	3.3	KAS 390-8	Korea, South	Q3
PI398671	3.3	KAS 391-8	Korea, South	Q3
PI398708	3.3	KAS 330-11-1	Korea, South	Q4
PI398709	3.3	KAS 330-11-1	Korea, South	Q4
PI398741	3.3	KAS 331-8-1	Korea, South	Q3
PI398903	3.3	KLS 215	Korea, South	Q4
PI399025	3.3	KLS 808-1	Korea, South	Q3
PI407653	3.3	VIR 964	China	Q1
PI407990	3.3	KAERI 542-9	Korea, South	Q3
PI408044	3.3	KAERI 575-2	Korea, South	Q3
PI408077	3.3	KAERI 632-1	Korea, South	Q3
PI408163	3.3	KAERI 660-5	Korea, South	Q3
PI408185	3.3	KAERI 680-7	Korea, South	Q3
PI416771	3.3	Akasome daizu (Korea)	Korea, South	Q3
PI416780	3.3	Akiyoshi kurakake	Japan	Q4
PI416815	3.3	Bansei tokishirazu	Japan	Q4
PI416903	3.3	Hakkei 10	Japan	Q4
PI416929	3.3	Hiyama kuro 2	Japan	Q4
PI416980	3.3	Kamifusa Zairai (B)	Japan	Q4
PI416981	3.3	Kamiiwa	Japan	Q4
PI417000	3.3	Kantou 49	Japan	Q4
PI417228	3.3	Ooyachi 3	Japan	Q4
PI417329	3.3	Shirome choutan	Japan	Q3
PI417347	3.3	Sokoshin	Japan	Q4
PI417384	3.3	Tochigi	Japan	Q4
PI417557	3.3	Krusolia	Poland	Q5
PI423803	3.3	KAS 304-2	Korea, South	Q3
PI423820	3.3	KAS 355-5	Korea, South	Q3
PI423824	3.3	KAS 362-3	Korea, South	Q3
PI423831	3.3	KAS 370-2	Korea, South	Q4
PI423953	3.3	Sako 25-36	Japan	Q4
PI423975	3.3	Iyodaizu	Japan	Q3
PI424304	3.3	KAS 304-11	Korea, South	Q3
PI424360	3.3	KAS 351-28	Korea, South	Q3
PI424506	3.3	KAS 606-8	Korea, South	Q3
PI424510	3.3	KAS 606-12	Korea, South	Q3
PI430620	3.3	Hou tzu mao	China	Q6
PI436565	3.3	Su dou no. 1	China	Q6
PI437179	3.3	Cos 53	Lithuania	Q4
PI437196	3.3	Bessarabea 1086	Moldova	Q5
PI437303	3.3	VIR 4953	Moldova	Q4
PI437314	3.3	Novosibirscaja 1	Russian Federation	Q5
PI437370	3.3	Ussurijscaja 197	Russian Federation	Q5
PI437470	3.3	Ussurijscaja 877	Russian Federation	Q2
PI437498	3.3	VIR 3739	Russian Federation	Q5
PI437519	3.3	VIR 5626	Russian Federation	Q5
PI437639	3.3	DV-2820	China	Q2
PI437694	3.3	Rannjaja	China	Q3
PI437698	3.3	Setin-huan	China	Q2
PI437760	3.3	VIR 1195	China	Q5
PI437784	3.3	VIR 1341	China	Q2
PI437795	3.3	VIR 5249	China	Q5
PI437869	3.3	DV-2852	China	Q2
PI437885	3.3	Elita 715	China	Q5
PI437976	3.3	VIR 1502	China	Q1
PI438189	3.3	VIR 4456	China	Q2
PI438270	3.3	VIR 5053	China	Q2
PI438292	3.3	VIR 3015	Japan	Q5
PI438306	3.3	VIR 2978	Korea, North	Q3
PI438317	3.3	Dan Ossiek 2	Algeria	Q5
PI438337	3.3	Schecken	Algeria	Q5
PI438367	3.3	Dacota N3338	Czech Republic	Q5
PI438506	3.3	VIR 54	United States	Q5
PI438508	3.3	VIR 154	United States	Q1
PI458018	3.3	KAS 100-1-1	Korea, South	Q3
PI458088	3.3	KAS 240-8	Korea, South	Q3
PI458148	3.3	KAS 361-19	Korea, South	Q3
PI458218	3.3	KAS 573-9	Korea, South	Q4
PI464887	3.3	Yiwofeng (Gong Di No. 57)	China	Q2
PI467328	3.3	Ping-ding-xiang	China	Q2
PI468375	3.3	Pallel	India	Q6
PI468969	3.3		Vietnam	Q6
PI471926	3.3	170	Nepal	Q6
PI475821	3.3		China	Q1
PI475826	3.3		China	Q1
PI476351	3.3	Beregovcanka	Ukraine	Q4
PI476895	3.3	Hatto hai vu may den	Vietnam	Q6
PI476900	3.3	Hoa-tuyen	Vietnam	Q6
PI476938	3.3	Cuc	Vietnam	Q6
PI486330	3.3	Macs-75	India	Q6
PI490768	3.3	Raoshangun	China	Q1
PI497970	3.3	E.C. 18207	Nepal	Q6
PI504498	3.3	Lu ta hsiu	Taiwan	Q4
PI504501	3.3	Kaohsiung No. 3	Taiwan	Q4
PI504502	3.3	Ou yuan tsao shen	Taiwan	Q4
PI506524	3.3	AN-3	Japan	Q4
PI506605	3.3	Chino zairai (3)	Japan	Q4
PI506609	3.3	Chizuka ibaraki 1	Japan	Q5
PI506635	3.3	Choutan daizu	Japan	Q4
PI506638	3.3	Chuujuku Daizu	Japan	Q4
PI506689	3.3	Ginjiro	Japan	Q4
PI506696	3.3	Gogounari	Japan	Q4
PI506703	3.3	Hachigatsu mame	Japan	Q4
PI506803	3.3	Iwajiro 21 F 42	Japan	Q4
PI506920	3.3	Koran 1	Japan	Q2
PI506943	3.3	Koushurei 555	Japan	Q4
PI506990	3.3	Kuro Daizu (Okayama)	Japan	Q4
PI507024	3.3	Manshuu Massyokutou	Japan	Q6
PI507075	3.3	Nakakitaou	Japan	Q4
PI507232	3.3	Shimo Shirazu	Japan	Q4
PI507249	3.3	Shiratama	Japan	Q4
PI507325	3.3	Tamagomame 1	Japan	Q6
PI507341	3.3	Tashoutou	Japan	Q6
PI507491	3.3	Tsuru no tamago 6	Japan	Q4
PI507493	3.3	Tsuru no tamago (Shiraishisan)	Japan	Q4
PI507565	3.3	Yukinoshita	Japan	Q4
PI507567	3.3	Yukiwari Mame	Japan	Q4
PI507683	3.3	Kartuli 7	Russian Federation	Q2
PI507705	3.3	Veselka	Russian Federation	Q2
PI508294	3.3	NA 56622	Korea, South	Q3
PI509086	3.3	KAS 380-8	Korea, South	Q3
PI509102	3.3	KAS 630-18	Korea, South	Q3
PI509112	3.3	KAS 660-7	Korea, South	Q3
PI518285	3.3	Hei Pai Mei	Taiwan	Q6
PI518286	3.3	Heng Chun Wu Tou	Taiwan	Q6
PI518729	3.3	Xing ning da li huang	China	Q6
PI518754	3.3	NS-L-118	Former Serbia and Montenegro	Q5
PI518756	3.3	Centenaria	Brazil	Q2
PI532454	3.3	Tai xing hei dou	China	Q6
PI538387	3.3	Tie feng 19	China	Q2
PI538391	3.3	Nigra	Japan	Q2
PI540556	3.3	Jack	United States	Q2
PI548414	3.3	Sioux	Japan	Q4
PI549031	3.3		China	Q1
PI549070	3.3	Shirokuma	Japan	Q4
PI561279	3.3	No. 132(1)	Russian Federation	Q5
PI561322	3.3	Hui tie jia	China	Q5
PI561331	3.3	Jiao he xiao hei dou	China	Q5
PI561335	3.3	Man cang jin	China	Q2
PI561347	3.3	Yi wo feng	China	Q2
PI566982	3.3	MARIF 2528	Indonesia	Q6
PI567038	3.3	MARIF 2616	Indonesia	Q6
PI567148	3.3	I98b	Nepal	Q6
PI567153	3.3	Shounai 2	Japan	Q4
PI567205	3.3	GL2671/89	Georgia	Q4
PI567237	3.3	W6 6348	China	Q6
PI567259	3.3	NC 9174	China	Q6
PI567283	3.3	Shirojisi	Japan	Q4
PI567284	3.3	Ba yue zha	China	Q1
PI567293	3.3	Ben di huang dou	China	Q1
PI567330	3.3	Huang mai dou	China	Q1
PI567340	3.3	Lu lai dou	China	Q1
PI567392	3.3	Jing yang hong da dou	China	Q1
PI567393	3.3	Jiu yue han	China	Q6
PI567401	3.3	Niu niao quan	China	Q6
PI567414	3.3	Zhu ye qing	China	Q3
PI567422	3.3	Bai hei dou	China	Q1
PI567444	3.3	Huang dou	China	Q1
PI567450	3.3	Huang hua dou	China	Q1
PI567451	3.3	Huang mei dou	China	Q1
PI567465	3.3	Tian e dou	China	Q1
PI567475	3.3	Yin e dan	China	Q1
PI567492	3.3	Hei bai men huang dou	China	Q6
PI567515	3.3	Ba yue huang	China	Q1
PI567518	3.3	Bai guo zi dou	China	Q1
PI567539	3.3	Gu li hun	China	Q1
PI567548	3.3	Hua li hu zi	China	Q1
PI567566	3.3	Mou ping ping ding huang	China	Q3
PI567581	3.3	Qi si wa	China	Q1
PI567589	3.3	Wan dou li da dou	China	Q6
PI567615	3.3	Chen liu niu mao huang	China	Q6
PI567624	3.3	Ji yuan xiao bai dou	China	Q1
PI567636	3.3	Min quan ba yue zha	China	Q1
PI567708	3.3	Fu yang (29)	China	Q6
PI567728	3.3	Fu yang (52)	China	Q6
PI567759	3.3	Pei xian xiao bai jian ke	China	Q1
PI567761	3.3	Pei xian xiao hong dou	China	Q6
PI578321	3.3	Bhatnas	Nepal	Q6
PI578330	3.3	OFPEC Nortena	Argentina	Q6
PI578436	3.3	Can tho 4	Vietnam	Q6
PI578443	3.3	Da bo bong tim	Vietnam	Q6
PI578459	3.3	Nau tua chua	Vietnam	Q6
PI91725-2	3.3	(Akazu)	Korea, North	Q4
PI266806A	3.3	No. 4	China	Q2
PI266807D	3.3	No. 5	China	Q2
PI266807C	3.3	No. 5	China	Q5
PI281890A	3.3		Indonesia	Q6
PI281913A	3.3		Thailand	Q6
PI290123A	3.3	Braungelbe Austria	Germany	Q1
PI291310B	3.3		China	Q5
PI347552C	3.3	(Visocostebelnaia)	Russian Federation	Q5
PI347563B	3.3	(Sitno zrna)	Former Serbia and Montenegro	Q1
PI358318A	3.3	Sapporo Commercial No. 2	Japan	Q4
PI361085B	3.3	(L.117)	Romania	Q5
PI372403B	3.3	(Caloria)	Austria	Q5
PI378674B	3.3	(Pavlikeni 519)	Bulgaria	Q5
PI407778C	3.3		Korea, South	Q3
PI407781A	3.3	ORD 8105	Korea, South	Q3
PI407986A	3.3	KAERI 542-5	Korea, South	Q3
PI407986B	3.3	KAERI 542-5	Korea, South	Q3
PI407998B	3.3	KAERI 544-4	Korea, South	Q3
PI408092A	3.3	KAERI 633-6	Korea, South	Q3
PI408131B	3.3	KAS 639-6	Korea, South	Q3
PI408167B	3.3	KAERI 660-9	Korea, South	Q3
PI408169C	3.3	KAERI 660-11	Korea, South	Q3
PI408180-1	3.3	KAERI 680-1	Korea, South	Q3
PI408209B	3.3	KAS 600-9	Korea, South	Q3
PI408272A	3.3	KAS 613-6	Korea, South	Q3
PI424137A	3.3	KAS 629-4	Korea, South	Q3
PI424219A	3.3	KAS 131-4	Korea, South	Q3
PI424234B	3.3	KAS 134-7	Korea, South	Q3
PI424368B	3.3	KAS 351-36	Korea, South	Q3
PI424484A	3.3	KAS 604-17	Korea, South	Q3
PI437105A	3.3	Gunczulinskaja	China	Q5
PI437109B	3.3	VIR 243	Russian Federation	Q1
PI437126B	3.3	(Imeretinscaja)	Georgia	Q4
PI437126C	3.3	(Imeretinscaja)	Georgia	Q4
PI437515B	3.3	VIR 4600	Russian Federation	Q5
PI437609B	3.3	(DV-2780)	China	Q2
PI437695A	3.3	S-185	China	Q1
PI437711A	3.3	Sjao-tszin&#39;-huan	China	Q5
PI437772B	3.3	VIR 1286	China	Q5
PI437845B	3.3	(DV-910)	China	Q5
PI437910A	3.3	Huang-tou	China	Q5
PI437974B	3.3	VIR 1489	China	Q2
PI438069B	3.3	VIR 2438	China	Q5
PI438160C	3.3	VIR 3801	China	Q5
PI438207B	3.3	VIR 4493	China	Q2
PI438256A	3.3	VIR 4711	China	Q5
PI438440-1	3.3	VIR 5786	Nepal	Q6
PI438509A	3.3	VIR 202	United States	Q1
PI458246A	3.3	KAS 577-9	Korea, South	Q4
PI506864B	3.3	(Karikei 80)	Japan	Q4
PI507294A	3.3	Shoukin ou 1	Japan	Q2
PI507406B	3.3	(Tousan 68)	Japan	Q4
PI507685A	3.3	Kirovogradskaja 5	Ukraine	Q2
PI518291A	3.3	Ta Lien Tou	China	Q2
PI532436B	3.3	(He feng No. 6)	China	Q2
PI532463A	3.3	He bei No. 1	China	Q2
PI549030B	3.3		China	Q1
PI549049B	3.3	(Primorskaja)	Russian Federation	Q5
PI561285A	3.3	Hei nong 35	China	Q5
PI561302A	3.3	Bai mao shuang	China	Q5
PI561379A	3.3	Sudoi No. 1	China	Q6
PI588037	3.3	Qu jiang shi yue huang	China	Q6
PI588047	3.3	Huang ke wu dou	China	Q6
PI588049	3.3	Bai sha hei dou	China	Q6
PI588016	3.3	Liang shan ba yue huang	China	Q6
PI588020	3.3	Ma zhua dou No. 2	China	Q6
PI588025	3.3	Pu le lu lan zi No. 2	China	Q6
PI587974	3.3	Gan gu huang	China	Q6
PI587871	3.3	Bao mao dou	China	Q6
PI587855	3.3	Jia bai jia	China	Q6
PI587823	3.3	Jing shan qing da dou	China	Q6
PI587829	3.3	E huang No. 9	China	Q6
PI587832	3.3	Zhong xiang qing do dou	China	Q6
PI587833	3.3	Jing men shu hou zi	China	Q6
PI587803	3.3	Jing 748	China	Q6
PI587778	3.3	Jing huang 18	China	Q6
PI587783	3.3	Ji mu wo	China	Q6
PI587791	3.3	Mian yang ya dong bai	China	Q6
PI587750	3.3	Jing 1026	China	Q6
PI587754	3.3	Wu chang dong huang dou	China	Q6
PI587761	3.3	Ying shan tian e dan	China	Q6
PI587762	3.3	Wu ming 22	China	Q6
PI587766	3.3	Jing 398	China	Q6
PI587768	3.3	Tong shan da huang dou	China	Q6
PI587769	3.3	Wu chang zhu po dou	China	Q6
PI587738	3.3	Jing huang 22	China	Q6
PI587740	3.3	Jing huang No. 7	China	Q6
PI587624	3.3	Nan tong gao jiao lu yi	China	Q6
PI587615	3.3	Dan yang wan huang dou yi No. 2	China	Q6
PI567372A	3.3	Ying nan huang dou	China	Q1
PI567406A	3.3	Wu se da dou	China	Q6
PI567410A	3.3	Yang huang dou	China	Q6
PI567435A	3.3	Hei hei dou	China	Q1
PI567507A	3.3	Xiao huang dou No. 2	China	Q1
PI567516A	3.3	Ba yue zha	China	Q1
PI567543C	3.3	(He nan chun)	China	Q2
PI567593A	3.3	Xiao bai dou	China	Q6
PI567595B	3.3	(Xiao hei mei)	China	Q1
PI567597A	3.3	Xiao huang dou	China	Q3
PI567667A	3.3	Xia yi zi hua jiao	China	Q6
PI567771B	3.3	(Tong shan da wu bai jian ke)	China	Q1
PI567155A	3.3	Wase shiroyama dadacha	Japan	Q4
PI567266A	3.3	Similar to: Pu dou 8008	China	Q6
PI567738A	3.3	Feng xian niu mao huang	China	Q6
PI340900B	3.3	(Maerim No. 1)	Thailand	Q6
PI416826B	3.3	(Cha sengoku 81)	Japan	Q4
PI578308A	3.3	Bhatmash	Nepal	Q1
PI566990B	3.3	MARIF 2539	Indonesia	Q6
PI567035A	3.3	MARIF 2608	Indonesia	Q6
PI567068A	3.3	MARIF 2666	Indonesia	Q6
PI567110A	3.3	MARIF 2777	Indonesia	Q6
PI567136B	3.3	MARIF 2803	Indonesia	Q6
PI578446B	3.3	(Da trang bo vang)	Vietnam	Q6
PI578457B	3.3	(May den)	Vietnam	Q6
PI578482C	3.3	(Tai xin Black Bean)	China	Q6
PI593957	3.3	NEAC 593	China	Q2
PI594438	3.3	Tong jiang huang dou	China	Q6
PI594446	3.3	Mei shan lu pi dou	China	Q6
PI594468	3.3	Chi dou zi	China	Q6
PI594490	3.3	Chuan xin lu	China	Q6
PI594554	3.3	Huang pi tian dou	China	Q6
PI594564	3.3	Du gu dou	China	Q6
PI594657	3.3	Liu yue dou No. 3	China	Q6
PI594658	3.3	Liu yue ba	China	Q6
PI594735	3.3	Du an di su huang dou	China	Q6
PI594752	3.3	Ning ming hai yuan ben di huang dou	China	Q6
PI594819	3.3	Qi yue huang	China	Q6
PI594825	3.3	Huang dou	China	Q6
PI594857	3.3	Huang pi dou	China	Q6
PI594869	3.3	Huo shao dou	China	Q6
PI594889	3.3	Yang dou	China	Q3
PI594890	3.3	Wu yun dou	China	Q6
PI594416	3.3	Tang chi xiao huang dou	China	Q6
PI594451	3.3	Liu yue bao	China	Q6
PI594459	3.3	Zao dou zi	China	Q6
PI587808B	3.3	(Wu chang jiu yue huang)	China	Q6
PI587814A	3.3	Ba yue dou	China	Q6
PI587814F	3.3	(Ba yue dou)	China	Q6
PI587830B	3.3	(An lu dong hua huang dou)	China	Q6
PI588011E	3.3	(Xi bai mao dou)	China	Q3
PI588022A	3.3	Luo qu wa zi	China	Q6
PI588027D	3.3	(Da huang ke)	China	Q6
PI588033C	3.3	(Xiao bai dou No. 1)	China	Q6
PI587984B	3.3	(Bai shui dou)	China	Q6
PI587887A	3.3	Feng wo dou	China	Q6
PI587891A	3.3	Qi yue ba	China	Q6
PI587982A	3.3	Huang mao bai shui dou	China	Q6
PI587996B	3.3	(Ji wo dou)	China	Q6
PI587989B	3.3	(Shuang hua huang jiao dou)	China	Q6
PI587839A	3.3	Han chuan fen qing huang dou	China	Q6
PI587844A	3.3	Tong cheng hei se dou	China	Q6
PI587982B	3.3	(Huang mao bai shui dou)	China	Q6
PI587998C	3.3	(Cheng guan ba yue huang)	China	Q6
PI587719A	3.3	Xi shui xiao dou	China	Q6
PI587976A	3.3	Huang dou	China	Q6
PI597393	3.3	Kirovogradskaya 5	Ukraine	Q2
PI597387	3.3	Pana	United States	Q2
PI603150	3.3	GL 2607 /96	Korea, North	Q5
PI603155	3.3	GL 2623 /96	Korea, North	Q3
PI603168	3.3	GL 2679 /96	Korea, North	Q3
PI603318	3.3	Xiao zhu yao	China	Q2
PI603344	3.3	Ha No. 2	China	Q2
PI603365	3.3	ZDD00575	China	Q2
PI603417	3.3	Dan dong jin huang dou	China	Q2
PI603461	3.3	He nan huan	China	Q3
PI603467	3.3	Pa man jiang nan qing	China	Q3
PI603478	3.3	Yong fu qing da dou	China	Q3
PI603479	3.3	Qing ba yue xian	China	Q6
PI603480	3.3	ZDD19267	China	Q3
PI603481	3.3	Bai yi cao da dou	China	Q3
PI603491	3.3	ZDD19307	China	Q1
PI603503	3.3	ZDD10326	China	Q1
PI603521	3.3	ZDD10670	China	Q6
PI603582	3.3	Da lu dou <1>	China	Q1
PI603592	3.3	Xia men teng zi dou	China	Q6
PI603593	3.3	Tong an you zi dou	China	Q6
PI603602	3.3	Lei ba dou	China	Q6
PI603663	3.3	Shao yang hei dou	China	Q6
PI603676	3.3	Guan yun hong mao you yi No. 1	China	Q6
PI603725	3.3	Qiao wo huang dou	China	Q6
PI605761	3.3	Sample 24	Vietnam	Q6
PI605788	3.3	Sample 51	Vietnam	Q6
PI605808	3.3	Dau mat cua	Vietnam	Q6
PI605813	3.3	Sample 77	Vietnam	Q4
PI605864	3.3	Sample 135	Vietnam	Q4
PI605878	3.3	Sample 151	Vietnam	Q6
PI605881	3.3	Sample 154	Vietnam	Q6
PI605888	3.3	Sample 163	Vietnam	Q4
PI606401	3.3	Lo phu binh	Vietnam	Q6
PI606417	3.3	Quang nghia ron trang	Vietnam	Q6
PI606426	3.3	Thanh oai	Vietnam	Q6
PI587916D	3.3	(Da qing dou)	China	Q6
PI593950B	3.3	(Ken 84-4009)	China	Q5
PI593993A	3.3		Korea, South	Q3
PI594426A	3.3	Tie jiao huang	China	Q6
PI594448A	3.3	Guang han hei dou	China	Q6
PI594454A	3.3	Da huang dou	China	Q4
PI594455B	3.3	(Bao ji mu dou)	China	Q6
PI594456A	3.3	Xiao jin huang	China	Q6
PI594461B	3.3	(Da bai shui dou)	China	Q6
PI594463A	3.3	Ba jiao qi yue huang	China	Q6
PI594492B	3.3	(Qing pi dou)	China	Q3
PI594505B	3.3	(Niu mao huang dou No. 1)	China	Q6
PI594509A	3.3	Zong se zao dou zi	China	Q6
PI594570A	3.3	Xiao huang dou	China	Q6
PI594591A	3.3	Sui ning ba yue huang (jia)	China	Q6
PI594618B	3.3	(Qi yue dou)	China	Q6
PI594618C	3.3	(Qi yue dou)	China	Q6
PI594652B	3.3	(Xi huang zao dou No. 2)	China	Q6
PI594738B	3.3	(Long lin long huo huang dou)	China	Q6
PI594740B	3.3	(Le ye lu hua dou)	China	Q6
PI594747A	3.3	Shang lin zao shu feng wo dou	China	Q6
PI594751A	3.3	Long zhou dong feng dou	China	Q6
PI594753C	3.3	(Hei qi da dou)	China	Q6
PI594784A	3.3	Xiao li huang dou	China	Q6
PI612736	3.3	Yi No. 3	China	Q2
PI612737	3.3	Hefeng 21	China	Q5
PI603598A	3.3	Pu dou 426	China	Q6
PI603694B	3.3	(Lian shui bai hua qiu)	China	Q6
PI603426B	3.3	(Ben di yuan huang dou)	China	Q5
PI603435A	3.3	ZDD018286	China	Q5
PI603443A	3.3	Ke qi xiao hei dou	China	Q1
PI603487C	3.3	(Diao ya dou)	China	Q6
PI603496B	3.3	(Xiao hong dou)	China	Q1
PI603551A	3.3	Hei qing dou	China	Q1
PI603564B	3.3	ZDD008661	China	Q1
PI603567A	3.3	Da huang dou <1>	China	Q1
PI603570A	3.3	Huang dou <1>	China	Q1
PI603759B	3.3	(Liu yue dou)	China	Q3
PI603915E	3.3	(Uid)	Korea, North	Q4
PI603429B	3.3	(Cha dou)	China	Q1
PI612758B	3.3	(ZY 113)	China	Q1
PI615456	3.3	No. 82	Vietnam	Q6
PI605758D	3.3	Sample 21	Vietnam	Q6
PI605787B	3.3	Sample 50	Vietnam	Q6
PI605791B	3.3	Sample 55	Vietnam	Q6
PI605805B	3.3	(Dau tuong mat vang)	Vietnam	Q6
PI605839A	3.3	Xam si man	Vietnam	Q6
PI605840B	3.3	Sample 109	Vietnam	Q6
PI605840F	3.3	Sample 109	Vietnam	Q6
PI605840G	3.3	Sample 109	Vietnam	Q6
PI605844E	3.3	Sample 113	Vietnam	Q6
PI605845C	3.3	Sample 114	Vietnam	Q6
PI605854A	3.3	Sample 124	Vietnam	Q6
PI605865A	3.3	Sample 136	Vietnam	Q6
PI605870B	3.3	Sample 141	Vietnam	Q6
PI605877B	3.3	Sample 149	Vietnam	Q6
PI605877C	3.3	Sample 149	Vietnam	Q6
PI605877D	3.3	Sample 149	Vietnam	Q6
PI605877F	3.3	Sample 149	Vietnam	Q6
PI605884C	3.3	Sample 159	Vietnam	Q6
PI605886B	3.3	Sample 161	Vietnam	Q6
PI605886C	3.3	Sample 161	Vietnam	Q6
PI606382A	3.3	Cuc mat den	Vietnam	Q6
PI606432A	3.3	V 74	Vietnam	Q6
PI605817C	3.3	Sample 81	Vietnam	Q6
PI605789C	3.3	Sample 52	Vietnam	Q6
PI605817A	3.3	Sample 81	Vietnam	Q6
PI605839B	3.3	(Xam si man)	Vietnam	Q6
PI605850A	3.3	Sample 120	Vietnam	Q6
PI605890B	3.3	Sample 166	Vietnam	Q6
PI603422D	3.3	ZDD01503	China	Q1
PI613559C	3.3	(Sae P&#39;o No. 4)	Korea, North	Q4
PI628840	3.3	FT-Guaira	Brazil	Q2
PI628884	3.3	Prata	Brazil	Q2
PI628908	3.3	MS BR-21 (Buriti)	Brazil	Q6
PI83881	3.4	Orukon	Korea, North	Q1
PI290155	3.4	Vinca	Hungary	Q3
PI476887	3.4	Cuc Tuyen	Vietnam	Q6
PI561288	3.4	AGS 293	Taiwan	Q5
PI587632A	3.4	Qi dong guan qing dou jia	China	Q6
PI605875	3.4	Sample 18	Vietnam	Q6
PI606420	3.4	Son la	Vietnam	Q6
PI605826C	3.4	Sample 90	Vietnam	Q6
PI605877A	3.4	Sample 149	Vietnam	Q6
PI605876A	3.4	Sample 148	Vietnam	Q6
FC32176	3.5	Smith Super	Unknown	Q2
PI68655	3.5	47	China	Q2
PI71564	3.5	No. 157	China	Q6
PI92743	3.5		Unknown	Q3
PI93055	3.5	6937	China	Q3
PI95969	3.5	264		Q3
PI154192	3.5	No. 45	Netherlands	Q5
PI157488	3.5	White-soybean	Korea, South	Q6
PI200459	3.5	Chi Ya Sengoku	Japan	Q4
PI200515	3.5	Oku Kuro Daizu	Japan	Q4
PI208782	3.5	Gin-Daizu	Japan	Q4
PI209837	3.5		Nepal	Q6
PI227219	3.5	Kotane	Japan	Q4
PI230979	3.5	No. 12	Japan	Q4
PI232902	3.5	Iregszemcsei Universal	Hungary	Q2
PI284873	3.5	Nakei No. 1	Japan	Q6
PI306712	3.5	HLS 219	Tanzania	Q6
PI307892	3.5	No. 57	India	Q6
PI307894	3.5	No. 59	India	Q6
PI323563	3.5	H 67-14	India	Q6
PI370055	3.5	VIR 4167	Russian Federation	Q5
PI379623	3.5	Wakajima 173	Japan	Q4
PI398240	3.5	KAS 150-5	Korea, South	Q4
PI398280	3.5	KAS 172-3-2	Korea, South	Q3
PI398409	3.5	KAS 201-5-1	Korea, South	Q3
PI398575	3.5	KAS 380-11	Korea, South	Q3
PI398590	3.5	KAS 390-3	Korea, South	Q3
PI398606	3.5	KAS 390-7	Korea, South	Q3
PI398985	3.5	KLS 714-1	Korea, South	Q3
PI404162	3.5	Lanka	Ukraine	Q2
PI407747	3.5	20-1	China	Q6
PI407792	3.5	ORD 8125	Korea, South	Q3
PI407802	3.5	ORD 8138	Korea, South	Q3
PI407815	3.5	ORD 8162	Korea, South	Q3
PI407876	3.5	KAERI 511-10	Korea, South	Q3
PI407879	3.5	KAERI 511-13	Korea, South	Q3
PI408086	3.5	KAERI 632-10	Korea, South	Q3
PI408087	3.5	KAERI 633-1	Korea, South	Q3
PI408149	3.5	KAERI 651-1	Korea, South	Q3
PI408155	3.5	KAERI 651-6	Korea, South	Q3
PI408199	3.5	KAS 600-4-1	Korea, South	Q4
PI416783	3.5	AN B(B)	Japan	Q4
PI416818	3.5	Bonjiro 55	Japan	Q4
PI416827	3.5	Cha shouryuu	Japan	Q4
PI416860	3.5	Dekisugi	Japan	Q4
PI417211	3.5	Okuyutaka	Japan	Q4
PI417322	3.5	Shiro hiyashi mame	Japan	Q4
PI417372	3.5	Tamatsukuri	Japan	Q4
PI417424	3.5	Tousan kei B248	Japan	Q4
PI423707	3.5	Bydgoska 057	Poland	Q4
PI423807	3.5	KAS 331-3	Korea, South	Q3
PI423832	3.5	KAS 370-12	Korea, South	Q3
PI423951	3.5	Saikai 24	Japan	Q4
PI423962	3.5	Hyuga	Japan	Q4
PI423985	3.5	Akasaya (Osaka)	Japan	Q4
PI424170	3.5	KAS 662-1	Korea, South	Q3
PI424266	3.5	KAS 235-5	Korea, South	Q3
PI424440	3.5	KAS 544-22	Korea, South	Q3
PI437322	3.5	Dunganscaja 471	Russian Federation	Q1
PI437778	3.5	VIR 1317	China	Q5
PI438322	3.5	Grignon 21	France	Q5
PI438505	3.5	VIR 24b	United States	Q5
PI442027	3.5	Kz-761	Hungary	Q2
PI458132	3.5	KAS 354-10	Korea, South	Q3
PI468376	3.5	Hong Kong #2	China	Q5
PI468966	3.5	DH 4	China	Q6
PI468967	3.5	86	Vietnam	Q6
PI468968	3.5		Vietnam	Q6
PI471934	3.5	192	Nepal	Q6
PI476880	3.5	Ban-Doc	Vietnam	Q6
PI476891	3.5	Den nguyen duong	Vietnam	Q6
PI483251	3.5	Cristalina	Brazil	Q6
PI486329	3.5	Gaurava(JS72-44)	India	Q6
PI486331	3.5	Macs-104	India	Q6
PI495019	3.5	Sui dao huang	China	Q6
PI495020	3.5	Xu dou 2	China	Q6
PI497966	3.5	PLSO 55	India	Q2
PI506477	3.5	A-B	Japan	Q4
PI506514	3.5	Akishirome	Japan	Q4
PI506523	3.5	AN-3	Japan	Q4
PI506675	3.5	Fukuyutaka	Japan	Q4
PI506785	3.5	Ishii wase	Japan	Q4
PI506924	3.5	Kosaka zairai (Kurobeso)	Japan	Q4
PI507013	3.5	Kyuushu mejirou 57	Japan	Q4
PI507069	3.5	Nagaoka	Japan	Q4
PI507098	3.5	Nitchuu 47	Japan	Q3
PI507166	3.5	Rigai seitou	Japan	Q4
PI507247	3.5	Shirasaya	Japan	Q4
PI507276	3.5	Shiro Zairai	Japan	Q4
PI507371	3.5	Toukyou	Japan	Q4
PI507424	3.5	Tousan 84	Japan	Q4
PI507522	3.5	Wase Kuro Daizu	Japan	Q4
PI532471	3.5	Shiretoko	Japan	Q4
PI547875	3.5	L85-2378	United States	Q2
PI548362	3.5	Lincoln	United States	Q2
PI548493	3.5	Tokyo	Japan	Q4
PI548667	3.5	Essex	United States	Q2
PI561229	3.5	L90P-3608-1	China	Q2
PI561237	3.5	L90P-3643-1	China	Q2
PI561238	3.5	L90P-3646-1	China	Q2
PI561239	3.5	L90P-3648-1	China	Q2
PI561273	3.5	No. 45	Russian Federation	Q5
PI561275	3.5	No. 107	Russian Federation	Q5
PI566957	3.5	MARIF 2503	Indonesia	Q6
PI567008	3.5	MARIF 2557	Indonesia	Q6
PI567239	3.5	NC 9151	China	Q6
PI567287	3.5	Bai gun dou	China	Q1
PI567334	3.5	Jiang dou zi	China	Q6
PI567400	3.5	Niu mao huang	China	Q1
PI567576	3.5	Ping ding huang	China	Q1
PI567608	3.5	Zhu yan	China	Q6
PI567616	3.5	Dan cheng hong hua cao	China	Q6
PI567625	3.5	Ji yuan zhu yao qi bai dou	China	Q1
PI567670	3.5	Xin yang liu yue bao	China	Q6
PI567724	3.5	Fu yang (48)	China	Q6
PI567725	3.5	Fu yang (49)	China	Q1
PI567741	3.5	Gan yu chun dou bing	China	Q6
PI159923A	3.5	Casa Grande	Peru	Q3
PI361071B	3.5	(Gaterslebener St. 7)	Germany	Q5
PI407814-1	3.5	ORD 8159	Korea, South	Q3
PI407962-1	3.5	KAERI 504-1	Korea, South	Q3
PI408084A	3.5	KAERI 632-8	Korea, South	Q3
PI424195A	3.5	ISZ-3	Hungary	Q1
PI424491A	3.5	KAS 604-24	Korea, South	Q3
PI437169B	3.5	(VNIISC-4)	Russian Federation	Q2
PI438440-2	3.5	VIR 5786	Nepal	Q6
PI442012B	3.5	KAS 160-10	Korea, South	Q3
PI449456A	3.5	Bei 77-6177	China	Q5
PI507442A	3.5	Tousan 110	Japan	Q4
PI532441B	3.5	(Hui nan do lan qi)	China	Q5
PI532462A	3.5	Fu 51	China	Q2
PI538386B	3.5	-1886	China	Q1
PI561282D	3.5	(Yantarnaya)	Russian Federation	Q5
PI561296C	3.5	(Ba yan shui li shan)	China	Q2
PI561350B	3.5	(Yong ji qun zhong da dou)	China	Q2
PI588043	3.5	Xu wen huang dou	China	Q6
PI588012	3.5	Huang pi dou	China	Q6
PI587958	3.5	Qiu dou No. 1	China	Q6
PI587944	3.5	Guang ze huang jia dou	China	Q6
PI587798	3.5	Jing huang	China	Q6
PI587786	3.5	Xiang yang tian e dan	China	Q6
PI587640	3.5	Tai cang zi you dou	China	Q6
PI205901A	3.5	Ma Kam Lung A	Thailand	Q6
PI567336A	3.5	Lao hei dou	China	Q1
PI567375A	3.5	Ba yue zha	China	Q1
PI567415A	3.5	Bai da huang dou	China	Q1
PI567425B	3.5	(Bai hua huang dou)	China	Q1
PI567614D	3.5	(Chang yuan xiao tian e dan)	China	Q6
PI567618A	3.5	Gong xian huang dou	China	Q6
PI567632B	3.5	(Luan chuan xiao huang dou)	China	Q6
PI567648B	3.5	(Qin yang hui jiao cao bai dou)	China	Q1
PI567767C	3.5	(Tong shan da bai pi)	China	Q6
PI574479B	3.5	(Zhao su No. 6)	China	Q6
PI306704A	3.5	7H/101	Tanzania	Q6
PI307882D	3.5	No. 47	India	Q6
PI374188A	3.5		India	Q1
PI592906	3.5	Shirotae	Japan	Q4
PI592942	3.5	ZDD 09874	China	Q2
PI592953	3.5	ZDD 11579	China	Q6
PI593975	3.5	Tsurumusume	Japan	Q4
PI593982	3.5	SY 9512013	Japan	Q1
PI594283	3.5	Suzukari	Japan	Q4
PI594526	3.5	Jian ning qing dou	China	Q6
PI594528	3.5	Long yan ai jiao dou	China	Q6
PI594435	3.5	Shi yue huang	China	Q6
PI594450	3.5	Wen chuan qing pi dou	China	Q6
PI594597	3.5	Ning yuan ba yue huang	China	Q6
PI594689	3.5	Za dou No. 1	China	Q6
PI594779	3.5	Zao bai dou	China	Q6
PI594851	3.5	Zao hei dou	China	Q6
PI594884	3.5	He pi huang dou	China	Q6
PI587585A	3.5	Kan jiang qiu dao huang jia	China	Q6
PI587630A	3.5	Qi dong sha lu dou yi	China	Q6
PI587902B	3.5	(Zhang zi wu)	China	Q6
PI587911C	3.5	(You dou)	China	Q6
PI587987A	3.5	Da li dong dou	China	Q6
PI587788B	3.5	(Nan zhang hei huang dou)	China	Q6
PI587595C	3.5	(Bao ying deng xi feng ding)	China	Q6
PI587839B	3.5	(Han chuan fen qing huang dou)	China	Q6
PI587887B	3.5	(Feng wo dou)	China	Q6
PI587767A	3.5	Yun meng bai mao huang dou	China	Q6
PI587911B	3.5	(You dou)	China	Q6
PI587998E	3.5	(Cheng guan ba yue huang)	China	Q1
PI588021A	3.5	Bai jie luo	China	Q6
PI588027B	3.5	(Da huang ke)	China	Q6
PI587604B	3.5	(Nan tong zhi ma hua yi)	China	Q6
PI587992G	3.5	(Jiu yue huang)	China	Q6
PI587998D	3.5	(Cheng guan ba yue huang)	China	Q6
PI597429	3.5	Gang 8827-4	China	Q2
PI603371	3.5	ZDD00666	China	Q5
PI603442	3.5	Ke qi xiao hei dou	China	Q1
PI603494	3.5	Hai dou zi	China	Q1
PI603596	3.5	Bai hua gu tian dou	China	Q6
PI603654	3.5	ZDD06518	China	Q6
PI603722	3.5	Nan chong ba yue huang	China	Q6
PI605872	3.5	Sample 143	Vietnam	Q6
PI605889	3.5	Sample 165	Vietnam	Q6
PI606368	3.5	Bien hoa 2	Vietnam	Q6
PI606370	3.5	Cao bang 4	Vietnam	Q6
PI606376	3.5	Chu se	Vietnam	Q6
PI606377	3.5	Chum gar	Vietnam	Q6
PI606393	3.5	Duc trong	Vietnam	Q6
PI606403	3.5	Luong son 2	Vietnam	Q6
PI594618A	3.5	Qi yue dou	China	Q6
PI594660A	3.5	Liu yue dou No. 1	China	Q6
PI594745B	3.5	(Shi yue huang)	China	Q6
PI594852A	3.5	Chun duo luo zi se dou	China	Q6
PI597411A	3.5	Jilin 26	China	Q4
PI597427B	3.5	(Gang 84-62-19)	China	Q5
PI597440C	3.5	(Hei nong 39)	China	Q2
PI612725	3.5	Jilin 37	China	Q2
PI612741	3.5	Jifeng No. 1	China	Q2
PI612743	3.5	Bianjing	China	Q2
PI612748	3.5	Xuan No. 1	China	Q2
PI612752	3.5	ZY 352	China	Q1
PI603599A	3.5	Da ye huang	China	Q6
PI603458A	3.5	Shui dou	China	Q1
PI603698G	3.5	(Dan yang shui bai dou)	China	Q5
PI603915D	3.5	(Uid)	Korea, North	Q2
PI603455B	3.5	(Mao huang dou)	China	Q6
PI603751A	3.5	ZDD005947	China	Q3
PI605786A	3.5	Sample 49	Vietnam	Q6
PI605786B	3.5	Sample 49	Vietnam	Q6
PI605826D	3.5	Sample 90	Vietnam	Q6
PI605827B	3.5	Sample 91	Vietnam	Q6
PI605830B	3.5	Sample 95	Vietnam	Q6
PI605831B	3.5	Sample 96	Vietnam	Q6
PI605840A	3.5	Sample 109	Vietnam	Q6
PI605842B	3.5	Sample 111	Vietnam	Q6
PI605884D	3.5	Sample 159	Vietnam	Q6
PI605884E	3.5	Sample 159	Vietnam	Q6
PI605885A	3.5	Sample 160	Vietnam	Q6
PI605887B	3.5	Sample 162	Vietnam	Q4
PI605821B	3.5	Sample 85	Vietnam	Q6
PI606432B	3.5	(V 74)	Vietnam	Q6
PI605845B	3.5	Sample 114	Vietnam	Q6
PI628835	3.5	FT-17 (Bandeirantes)	Brazil	Q2
PI476936	3.6	Xanh Cao Bang	Vietnam	Q6
PI587606E	3.6	(Nan tong huang you guo zi)	China	Q3
PI597386	3.6	Dwight	United States	Q2
PI598124	3.6	Maverick	United States	Q2
PI605871C	3.6	(Vang muong khoung)	Vietnam	Q6
PI68423	3.7	5823	China	Q2
PI68564	3.7	370	China	Q2
PI70456	3.7	7293	China	Q2
PI86053	3.7	1215	Japan	Q4
PI87047	3.7	Anjanbangu	Korea, South	Q3
PI91343	3.7	7609	China	Q1
PI95853	3.7	148	Korea, South	Q3
PI153242	3.7	Wiensoy	Belgium	Q1
PI153243	3.7	Dunfield	Belgium	Q5
PI153315	3.7	Maguisard	France	Q5
PI153316	3.7	Meng Tseu	France	Q5
PI157421	3.7	Ebony	Korea, South	Q3
PI171432	3.7	No. 41	China	Q1
PI181542	3.7	No. 22	Japan	Q4
PI187152	3.7	Kimusume Ibaroki No. 1	Japan	Q4
PI189860	3.7	Starachramiskaya	France	Q5
PI189883	3.7	Dieckmanns Fruhegelb	Germany	Q5
PI189894	3.7	Dippe Fruhe Gelbe	Germany	Q4
PI189944	3.7	Amourskayachortnaya	Russian Federation	Q5
PI192870	3.7	No. 441	Indonesia	Q6
PI200464	3.7	Daizu Uchida	Japan	Q4
PI210353	3.7	Potchefstroom 184	South Africa	Q4
PI243533	3.7	Karimame	Japan	Q4
PI248398	3.7	Illinois 301	United States	Q5
PI261271	3.7	Tua Luang	Thailand	Q6
PI261473	3.7	Shiro-kotsubu	Japan	Q4
PI290127	3.7	Herb Muller 861	Germany	Q5
PI290132	3.7	Mandurska 1	Hungary	Q5
PI290154	3.7	Harkovskaja 149	Ukraine	Q5
PI290157	3.7	SWHN	Hungary	Q5
PI297501	3.7	Cina 50-6268	China	Q4
PI304218	3.7	Taichung Green	Taiwan	Q6
PI326579	3.7		Romania	Q1
PI341257	3.7	Nam vang	Vietnam	Q6
PI341264	3.7		Liberia	Q4
PI346298	3.7	PLSO-10	India	Q6
PI346300	3.7	PLSO-16	India	Q6
PI347551	3.7	S-16	Romania	Q1
PI360846	3.7	Shiroge-9	Japan	Q4
PI360958	3.7	Kamishunbetzu	Japan	Q4
PI371609	3.7	Red China VV 3	Pakistan	Q6
PI371612	3.7		Pakistan	Q2
PI372412	3.7	Hercumft	Germany	Q4
PI372414	3.7	Hdabinska 111	Russian Federation	Q5
PI372417	3.7	Mauthner Universal	Germany	Q5
PI374160	3.7	M-7	India	Q6
PI374178	3.7	U-6	India	Q6
PI381660	3.7	Bukalasa 4	Uganda	Q6
PI398267	3.7	KAS 170-7	Korea, South	Q3
PI398299	3.7	KAS 173-6	Korea, South	Q3
PI398400	3.7	KAS 201-1-1	Korea, South	Q3
PI398571	3.7	KAS 380-10	Korea, South	Q3
PI398659	3.7	KAS 390-32	Korea, South	Q3
PI398694	3.7	KAS 330-1	Korea, South	Q3
PI398716	3.7	KAS 330-14-1	Korea, South	Q3
PI398756	3.7	KAS 340-3	Korea, South	Q3
PI398843	3.7	KAS 361-12	Korea, South	Q3
PI398863	3.7	KAS 363-6	Korea, South	Q3
PI398930	3.7	KLS 418	Korea, South	Q3
PI398975	3.7	KLS 701-1	Korea, South	Q3
PI404174	3.7	Fyn sen czen din da baj pi	China	Q6
PI407717	3.7	Jin nung No. 5	China	Q2
PI407768	3.7	39-1	China	Q6
PI407775	3.7	KAS 353-10	Korea, South	Q3
PI407804	3.7	ORD 8142	Korea, South	Q3
PI407840	3.7	ORD 8151	Korea, South	Q3
PI407857	3.7	KAERI 510-4	Korea, South	Q3
PI407929	3.7	KAERI 552-1	Korea, South	Q3
PI408053	3.7	KAERI 576-1	Korea, South	Q3
PI408164	3.7	KAERI 660-6	Korea, South	Q3
PI408179	3.7	KAS 661-9	Korea, South	Q3
PI408322	3.7	KAERI 635-3	Korea, South	Q3
PI416803	3.7	Ao shouryuu	Japan	Q4
PI416804	3.7	Ao tsuru no tomo	Japan	Q4
PI416852	3.7	Daini akasaya	Japan	Q4
PI416854	3.7	Daioutou	China	Q1
PI417220	3.7	Oomoto Mame	Japan	Q4
PI417267	3.7	Sangokutori (Yamagata)	Japan	Q4
PI417289	3.7	Shifuku Zairai Senbatsu	Japan	Q4
PI417434	3.7	Tsura no tamago 5	Japan	Q4
PI417464	3.7	Yachi mame	Japan	Q4
PI417466	3.7	Yagi shirohana	Japan	Q4
PI417468	3.7	Yakumo meaka	Japan	Q4
PI417470	3.7	Yamada	Japan	Q4
PI417491	3.7	Zairaishu (Akiu)	Japan	Q4
PI417556	3.7	Itocista	Poland	Q5
PI417576	3.7	Lexington	United States	Q1
PI423768	3.7	KAS 231-1	Korea, South	Q3
PI423791	3.7	KAS 236-8	Korea, South	Q3
PI423805	3.7	KAS 304-6	Korea, South	Q3
PI423822	3.7	KAS 360-10	Korea, South	Q3
PI423848	3.7	KAS 390-24	Korea, South	Q3
PI423954	3.7	Shirome	Japan	Q4
PI423977	3.7	Rikuu 27	Japan	Q4
PI424175	3.7	KAS 662-6	Korea, South	Q3
PI424201	3.7	Jilin No. 6	China	Q2
PI424211	3.7	KAS 130-4	Korea, South	Q3
PI424261	3.7	KAS 205-25	Korea, South	Q4
PI424319	3.7	KAS 333-5	Korea, South	Q4
PI424339	3.7	KAS 351-7	Korea, South	Q3
PI424352	3.7	KAS 351-20	Korea, South	Q3
PI424353	3.7	KAS 351-21	Korea, South	Q3
PI424374	3.7	KAS 353-8	Korea, South	Q3
PI424383	3.7	KAS 371-3	Korea, South	Q3
PI424400	3.7	KAS 530-11	Korea, South	Q3
PI424403	3.7	KAS 530-14	Korea, South	Q3
PI424425	3.7	KAS 540-19	Korea, South	Q4
PI424435	3.7	KAS 544-17	Korea, South	Q4
PI424479	3.7	KAS 603-7	Korea, South	Q3
PI424561	3.7	KAS 636-14	Korea, South	Q3
PI424567	3.7	KAS 640-12	Korea, South	Q3
PI427136	3.7	Backchung No.42	Korea, South	Q2
PI429330	3.7	TGM 737	Nigeria	Q6
PI430595	3.7	58-161	China	Q6
PI436612	3.7	Feng Shou no. 10	China	Q5
PI437102	3.7	DV-0220	Russian Federation	Q5
PI437198	3.7	Brynzenscaja	Moldova	Q1
PI437235	3.7	CSchi 717	Moldova	Q5
PI437236	3.7	CSchi 731	Moldova	Q5
PI437258	3.7	Dobruzanca 522	Moldova	Q1
PI437305	3.7	Gorscaja 1	Russian Federation	Q1
PI437328	3.7	DV-428	Russian Federation	Q5
PI437369	3.7	Ussurijscaja 190	Russian Federation	Q5
PI437421	3.7	Ussurijscaja 522	Russian Federation	Q5
PI437472	3.7	Vir 76 (A-761)	Russian Federation	Q5
PI437486	3.7	VIR 1066	Russian Federation	Q2
PI437487	3.7	VIR 1069	Russian Federation	Q5
PI437530	3.7	Chernaja VU 2260	Ukraine	Q5
PI437542	3.7	Pratsja	Ukraine	Q5
PI437556	3.7	Baj-hua-tso-tszu	China	Q5
PI437564	3.7	Cesi 283	China	Q5
PI437653	3.7	Er-da-li	China	Q1
PI437659	3.7	Guan-shi-tszen	China	Q5
PI437677	3.7	Man-tsan-tszyn	China	Q2
PI437748	3.7	Zelena Echo 3	China	Q3
PI437755	3.7	VIR 1166	China	Q5
PI437758	3.7	VIR 1187	China	Q5
PI437782	3.7	VIR 1335	China	Q5
PI437819	3.7	Charbin 277/K	China	Q2
PI437850	3.7	DV-2369	China	Q5
[truncated: 1,084 more rows]
