# Supplementary material for: A genome-wide association study and genomic prediction for Phakopsora pachyrhizi resistance in soybean
Source: Front Plant Sci. 2023 May 29;14:1179357. doi: 10.3389/fpls.2023.1179357 (PMC10258334; doi:10.3389/fpls.2023.1179357)
Supplement: Supplementary file 5 [file Table_3.xlsx]

## Sheet: Table S3
Table S3 Distribution of SNPs obtained from the Soy6K SNP Infinium Chips, average distance between SNPs within each chromosome, average minor allele frequency, average percentage of heterozygous SNP, and average percentage of missing data per SNP
Chromosome	Number of Sites	Proportion Missing (%)	Proportion Heterozygous (%)	Average Minor Allele Frequency (%)	Average distance between SNP (Kb)
1	1231	0.0052	0.00772	0.29186	46.1
2	1860	0.00457	0.00726	0.30121	26.1
3	1281	0.00478	0.00712	0.29236	35.6
4	1424	0.00488	0.00663	0.27831	36.7
5	1349	0.00582	0.00767	0.28631	31.2
6	1450	0.00569	0.00775	0.28043	35.3
7	1531	0.00684	0.00818	0.30038	29.1
8	1800	0.00763	0.0085	0.29172	43.3
9	1450	0.0072	0.00735	0.28391	34.5
10	1493	0.00732	0.0068	0.27116	34.4
11	1073	0.00881	0.0077	0.29011	32.4
12	1046	0.00685	0.00663	0.27597	38.3
13	1863	0.00772	0.00744	0.29335	24.4
14	1503	0.0051	0.00702	0.29996	32.6
15	1898	0.00421	0.00669	0.2922	27.2
16	1351	0.00448	0.00662	0.29231	28
17	1543	0.00407	0.0064	0.29723	26.9
18	2446	0.00516	0.00697	0.29222	23.6
19	1695	0.00467	0.00714	0.25836	29.9
20	1027	0.00392	0.00693	0.28384	46.6
Average	1515.7	0.00571	0.00723	0.28813	33.11
