# Supplementary material for: A genome-wide association study and genomic prediction for Phakopsora pachyrhizi resistance in soybean
Source: Front Plant Sci. 2023 May 29;14:1179357. doi: 10.3389/fpls.2023.1179357 (PMC10258334; doi:10.3389/fpls.2023.1179357)
Supplement: Supplementary file 6 [file Table_4.xlsx]

## Sheet: Table S4
Table S4 The haplotype blocks based on linkage disequilibrium analysis. The blocks contained significant SNPs are labeled as "Associated block", if not labeled, then the blocks are "Non-associated".
No.1	Block type	SNPs of the block
1	Non-associated	//Gm01_1059707_ss715578418//Gm01_1097741_ss715578431//Gm01_1107228_ss715578435//Gm01_1234293_ss715578454
2	Non-associated	//Gm01_10689836_ss715578420//Gm01_10741865_ss715578422//Gm01_10781745_ss715578423//Gm01_10813099_ss715578424//Gm01_10839867_ss715578426
3	Non-associated	//Gm01_11088014_ss715578432//Gm01_11166516_ss715578436//Gm01_11202606_ss715578437//Gm01_11279779_ss715578438
4	Non-associated	//Gm01_1237296_ss715578456//Gm01_1247422_ss715578459
5	Non-associated	//Gm01_1270186_ss715578461//Gm01_1273914_ss715578463
6	Non-associated	//Gm01_1308879_ss715578473//Gm01_1309778_ss715578474
7	Non-associated	//Gm01_1350243_ss715578487//Gm01_1373443_ss715578492//Gm01_1379494_ss715578494//Gm01_1384749_ss715578497
8	Non-associated	//Gm01_1397232_ss715578499//Gm01_1402999_ss715578503
9	Non-associated	//Gm01_1482285_ss715578523//Gm01_1483918_ss715578525//Gm01_1486712_ss715578527//Gm01_1490607_ss715578529
10	Non-associated	//Gm01_1498823_ss715578533//Gm01_1508766_ss715578536
11	Non-associated	//Gm01_1516846_ss715578540//Gm01_1521991_ss715578543
12	Non-associated	//Gm01_1549921_ss715578554//Gm01_1553130_ss715578556//Gm01_1556076_ss715578558
13	Non-associated	//Gm01_1881454_ss715578640//Gm01_1887609_ss715578642
14	Non-associated	//Gm01_1936927_ss715578656//Gm01_2010584_ss715578669//Gm01_2038467_ss715578673//Gm01_2042156_ss715578675
15	Non-associated	//Gm01_2059401_ss715578682//Gm01_2065014_ss715578683
16	Non-associated	//Gm01_2187616_ss715578703//Gm01_2194371_ss715578706
17	Non-associated	//Gm01_2205418_ss715578709//Gm01_2211215_ss715578711//Gm01_2218064_ss715578714
18	Non-associated	//Gm01_2223451_ss715578716//Gm01_2230781_ss715578717
19	Non-associated	//Gm01_2274638_ss715578728//Gm01_2279828_ss715578730
20	Non-associated	//Gm01_234135_ss715578743//Gm01_237230_ss715578754
21	Non-associated	//Gm01_242879_ss715578773//Gm01_244125_ss715578777
22	Non-associated	//Gm01_26003_ss715578818//Gm01_29671_ss715578923//Gm01_30712_ss715578960//Gm01_37018_ss715579193//Gm01_38482_ss715579265//Gm01_46373_ss715579576//Gm01_49238_ss715579942//Gm01_61191_ss715580755//Gm01_81844_ss715580822//Gm01_83156_ss715580828//Gm01_90280_ss715580853//Gm01_92363_ss715580861//Gm01_96802_ss715580878//Gm01_98213_ss715580885//Gm01_138690_ss715578496//Gm01_148336_ss715578522//Gm01_166728…
23	Non-associated	//Gm01_2610178_ss715578815//Gm01_2611571_ss715578816
24	Non-associated	//Gm01_2617317_ss715578820//Gm01_2626192_ss715578822
25	Non-associated	//Gm01_2691624_ss715578838//Gm01_2705392_ss715578842
26	Non-associated	//Gm01_2790162_ss715578870//Gm01_2791752_ss715578872//Gm01_2796266_ss715578874//Gm01_2801896_ss715578876//Gm01_2812412_ss715578879
27	Non-associated	//Gm01_281645_ss715578887//Gm01_283533_ss715578894
28	Non-associated	//Gm01_2825569_ss715578882//Gm01_2829751_ss715578885
29	Non-associated	//Gm01_29141519_ss715578498//Gm01_29205531_ss715578500//Gm01_29238153_ss715578502//Gm01_29270116_ss715578504
30	Non-associated	//Gm01_3031424_ss715578941//Gm01_3033126_ss715578942//Gm01_3038334_ss715578946//Gm01_3051719_ss715578951
31	Non-associated	//Gm01_30401332_ss715578519//Gm01_30442329_ss715578521//Gm01_30530043_ss715578528//Gm01_30575401_ss715578531
32	Non-associated	//Gm01_3071924_ss715578954//Gm01_3080035_ss715578957//Gm01_3099830_ss715578964
33	Non-associated	//Gm01_3160446_ss715578982//Gm01_3162076_ss715578983
34	Non-associated	//Gm01_31735859_ss715578579//Gm01_31804544_ss715578580//Gm01_31855504_ss715578582//Gm01_31899713_ss715578583
35	Non-associated	//Gm01_3290574_ss715579018//Gm01_3296361_ss715579021//Gm01_3300420_ss715579023//Gm01_5286729_ss715580393//Gm01_5313416_ss715580423
36	Non-associated	//Gm01_3315586_ss715579029//Gm01_3320292_ss715579032//Gm01_3323142_ss715579033
37	Non-associated	//Gm01_3336772_ss715579038//Gm01_3342559_ss715579040
38	Non-associated	//Gm01_3375794_ss715579053//Gm01_3378315_ss715579054//Gm01_3382442_ss715579055//Gm01_3387651_ss715579057//Gm01_3404910_ss715579060
39	Non-associated	//Gm01_33791555_ss715579008//Gm01_33840560_ss715579009//Gm01_33861185_ss715579010//Gm01_33888966_ss715579011//Gm01_33980947_ss715579015
40	Non-associated	//Gm01_3415315_ss715579065//Gm01_3427220_ss715579069
41	Non-associated	//Gm01_3524524_ss715579102//Gm01_3530881_ss715579104
42	Non-associated	//Gm01_3548683_ss715579112//Gm01_3574425_ss715579125//Gm01_3579099_ss715579127//Gm01_3581262_ss715579129//Gm01_3582745_ss715579131//Gm01_3585591_ss715579132//Gm01_3589812_ss715579135//Gm01_3593529_ss715579138//Gm01_3595146_ss715579139
43	Non-associated	//Gm01_3605511_ss715579145//Gm01_3608479_ss715579147
44	Non-associated	//Gm01_3632583_ss715579157//Gm01_3649944_ss715579164//Gm01_3685509_ss715579174//Gm01_3687367_ss715579176//Gm01_3689171_ss715579177//Gm01_3694704_ss715579181//Gm01_3698664_ss715579183//Gm01_3734020_ss715579198//Gm01_3735682_ss715579200
45	Non-associated	//Gm01_36764795_ss715579113//Gm01_36823412_ss715579115//Gm01_36847726_ss715579116//Gm01_36962671_ss715579122
46	Non-associated	//Gm01_3783569_ss715579221//Gm01_3788872_ss715579222//Gm01_3791530_ss715579224//Gm01_3796366_ss715579228//Gm01_3801245_ss715579231//Gm01_3804490_ss715579233//Gm01_3815743_ss715579239
47	Non-associated	//Gm01_378633_ss715579235//Gm01_382080_ss715579252
48	Non-associated	//Gm01_3829800_ss715579246//Gm01_3836502_ss715579249//Gm01_3853942_ss715579255//Gm01_3859993_ss715579256//Gm01_3861711_ss715579258//Gm01_3863726_ss715579260//Gm01_3875155_ss715579270
49	Non-associated	//Gm01_38360550_ss715579192//Gm01_38407658_ss715579194//Gm01_38438736_ss715579196//Gm01_38517922_ss715579199
50	Non-associated	//Gm01_38890432_ss715579217//Gm01_38991215_ss715579220//Gm01_39059282_ss715579223//Gm01_39085506_ss715579225
51	Non-associated	//Gm01_39140734_ss715579229//Gm01_39280018_ss715579237//Gm01_39309715_ss715579238//Gm01_39333728_ss715579240
52	Non-associated	//Gm01_3917724_ss715579286//Gm01_3926357_ss715579291
53	Non-associated	//Gm01_3947231_ss715579299//Gm01_3956145_ss715579303
54	Non-associated	//Gm01_40092915_ss715579276//Gm01_40173679_ss715579278//Gm01_40218622_ss715579279//Gm01_40261579_ss715579282//Gm01_40288008_ss715579283
55	Non-associated	//Gm01_401923_ss715579337//Gm01_409034_ss715579366
56	Non-associated	//Gm01_4023442_ss715579327//Gm01_4030428_ss715579330//Gm01_4034488_ss715579332//Gm01_4036276_ss715579333//Gm01_4040493_ss715579335
57	Non-associated	//Gm01_40317959_ss715579285//Gm01_40359069_ss715579287//Gm01_40383855_ss715579288//Gm01_40427922_ss715579290//Gm01_40449654_ss715579292//Gm01_40482690_ss715579293
58	Non-associated	//Gm01_4042298_ss715579338//Gm01_4062705_ss715579343//Gm01_4067425_ss715579345//Gm01_4070365_ss715579347//Gm01_4075049_ss715579351//Gm01_4078329_ss715579353//Gm01_4093842_ss715579357//Gm01_4101961_ss715579360
59	Non-associated	//Gm01_40584802_ss715579297//Gm01_40615333_ss715579298//Gm01_40652161_ss715579300//Gm01_40775244_ss715579304
60	Non-associated	//Gm01_40878607_ss715579307//Gm01_40910831_ss715579308//Gm01_40936653_ss715579310//Gm01_40964222_ss715579311//Gm01_41020729_ss715579312//Gm01_41068135_ss715579314
61	Non-associated	//Gm01_4111294_ss715579364//Gm01_4112838_ss715579365//Gm01_4117729_ss715579368//Gm01_4129901_ss715579372
62	Non-associated	//Gm01_41331273_ss715579323//Gm01_41361574_ss715579325//Gm01_41412525_ss715579326//Gm01_41463652_ss715579329
63	Non-associated	//Gm01_4136807_ss715579375//Gm01_4140959_ss715579377
64	Non-associated	//Gm01_4164360_ss715579385//Gm01_4166554_ss715579386
65	Non-associated	//Gm01_4217710_ss715579403//Gm01_4230585_ss715579408//Gm01_4235320_ss715579410//Gm01_4241138_ss715579412
66	Non-associated	//Gm01_423213_ss715579418//Gm01_429656_ss715579444//Gm01_432637_ss715579457
67	Non-associated	//Gm01_4289439_ss715579430//Gm01_4297976_ss715579432//Gm01_4306329_ss715579436//Gm01_4336306_ss715579451
68	Non-associated	//Gm01_43043525_ss715579413//Gm01_43073364_ss715579414//Gm01_43128583_ss715579416//Gm01_43166682_ss715579417//Gm01_43193982_ss715579419
69	Non-associated	//Gm01_43313817_ss715579423//Gm01_43384073_ss715579424//Gm01_43411717_ss715579425//Gm01_43438850_ss715579426//Gm01_43470524_ss715579427//Gm01_43509234_ss715579429
70	Non-associated	//Gm01_439444_ss715579484//Gm01_452504_ss715579534
71	Non-associated	//Gm01_44210028_ss715579459//Gm01_44243447_ss715579460//Gm01_44276483_ss715579462//Gm01_44297292_ss715579463//Gm01_44323825_ss715579465
72	Non-associated	//Gm01_4459620_ss715579499//Gm01_4464958_ss715579501//Gm01_4467252_ss715579503//Gm01_4473179_ss715579505
73	Non-associated	//Gm01_4482461_ss715579509//Gm01_4496361_ss715579515
74	Non-associated	//Gm01_44860334_ss715579485//Gm01_44896742_ss715579486//Gm01_44937500_ss715579487//Gm01_44965732_ss715579488//Gm01_45006011_ss715579490//Gm01_45056798_ss715579492
75	Non-associated	//Gm01_45082898_ss715579494//Gm01_45169738_ss715579496//Gm01_45198324_ss715579497//Gm01_45235552_ss715579498//Gm01_45269288_ss715579500
76	Non-associated	//Gm01_4510338_ss715579521//Gm01_4536567_ss715579526//Gm01_4537674_ss715579527//Gm01_4539492_ss715579529//Gm01_4540937_ss715579530
77	Non-associated	//Gm01_4600480_ss715579551//Gm01_4604586_ss715579554
78	Non-associated	//Gm01_4617792_ss715579559//Gm01_4637369_ss715579566
79	Non-associated	//Gm01_4639482_ss715579567//Gm01_4650267_ss715579571//Gm01_4656361_ss715579573//Gm01_4657790_ss715579575//Gm01_4664561_ss715579578//Gm01_4676326_ss715579585//Gm01_4681959_ss715579595//Gm01_4684460_ss715579600
80	Non-associated	//Gm01_471895_ss715579674//Gm01_477326_ss715579733//Gm01_510643_ss715580182//Gm01_512411_ss715580199
81	Associated block	//Gm01_47239868_ss715579574//Gm01_47383563_ss715579580//Gm01_47407070_ss715579581//Gm01_47417553_ss715579582//Gm01_47428124_ss715579586//Gm01_47434861_ss715579587
82	Associated block	//Gm01_47462126_ss715579591//Gm01_47476910_ss715579592//Gm01_47481216_ss715579594//Gm01_47495955_ss715579597//Gm01_47503665_ss715579599//Gm01_47516500_ss715579601//Gm01_47548257_ss715579604//Gm01_47641758_ss715579613//Gm01_47643080_ss715579614
83	Non-associated	//Gm01_4748809_ss715579689//Gm01_4762149_ss715579712
84	Non-associated	//Gm01_47679835_ss715579618//Gm01_47709406_ss715579620//Gm01_47717883_ss715579621//Gm01_47732679_ss715579623
85	Non-associated	//Gm01_4773298_ss715579718//Gm01_4781005_ss715579721//Gm01_4789563_ss715579727//Gm01_4798023_ss715579734//Gm01_4799896_ss715579736
86	Non-associated	//Gm01_47899030_ss715579640//Gm01_47904255_ss715579641//Gm01_47919309_ss715579644//Gm01_47923081_ss715579645//Gm01_47928978_ss715579646//Gm01_47930513_ss715579647//Gm01_47937245_ss715579648//Gm01_47940391_ss715579650//Gm01_47942128_ss715579651//Gm01_47949955_ss715579652//Gm01_47951740_ss715579653//Gm01_47953183_ss715579654//Gm01_47964516_ss715579656//Gm01_47986978_ss715579659//Gm01_47989662_ss715…
87	Non-associated	//Gm01_48078170_ss715579673//Gm01_48105796_ss715579677//Gm01_48113694_ss715579678//Gm01_48115128_ss715579679//Gm01_48118228_ss715579681//Gm01_48121022_ss715579682//Gm01_48122318_ss715579683//Gm01_48123227_ss715579684//Gm01_48135067_ss715579688//Gm01_48171267_ss715579693
88	Non-associated	//Gm01_48202617_ss715579698//Gm01_48203810_ss715579699//Gm01_48214169_ss715579700//Gm01_48216978_ss715579701//Gm01_48220485_ss715579702//Gm01_48223770_ss715579704//Gm01_48227312_ss715579706//Gm01_48366292_ss715579714//Gm01_48003666_ss715579664//Gm01_48004686_ss715579665//Gm01_48006295_ss715579666//Gm01_48040514_ss715579670
89	Non-associated	//Gm01_48374862_ss715579716//Gm01_48379472_ss715579717
90	Non-associated	//Gm01_48415073_ss715579719//Gm01_48419228_ss715579720
91	Non-associated	//Gm01_4857737_ss715579835//Gm01_4862397_ss715579844//Gm01_4863611_ss715579846//Gm01_4865275_ss715579850
92	Non-associated	//Gm01_48676304_ss715579738//Gm01_48682524_ss715579739//Gm01_48684677_ss715579740//Gm01_48686446_ss715579741//Gm01_48691400_ss715579742
93	Non-associated	//Gm01_48716689_ss715579743//Gm01_48727937_ss715579744//Gm01_48729931_ss715579745
94	Non-associated	//Gm01_48741524_ss715579747//Gm01_48751448_ss715579749
95	Non-associated	//Gm01_48761529_ss715579751//Gm01_48780039_ss715579752
96	Non-associated	//Gm01_48817017_ss715579755//Gm01_48834329_ss715579759//Gm01_48835387_ss715579760
97	Non-associated	//Gm01_48850762_ss715579764//Gm01_48856422_ss715579765//Gm01_48859333_ss715579766//Gm01_48867791_ss715579767//Gm01_48870524_ss715579768//Gm01_48871478_ss715579769//Gm01_48877939_ss715579770//Gm01_48880666_ss715579771
98	Associated block	//Gm01_4888243_ss715579885//Gm01_4934180_ss715579934//Gm01_4937188_ss715579935//Gm01_4948161_ss715579947//Gm01_4955131_ss715579960//Gm01_4965066_ss715579984//Gm01_4976569_ss715579999//Gm01_4978353_ss715580002//Gm01_4993000_ss715580026
99	Non-associated	//Gm01_48929070_ss715579778//Gm01_48930647_ss715579779//Gm01_48932018_ss715579780//Gm01_48941374_ss715579782//Gm01_48945063_ss715579783//Gm01_48960694_ss715579786//Gm01_48961982_ss715579787//Gm01_48964724_ss715579788//Gm01_48970081_ss715579789//Gm01_48976203_ss715579790
100	Non-associated	//Gm01_49028585_ss715579797//Gm01_49046949_ss715579800
101	Non-associated	//Gm01_49049344_ss715579801//Gm01_49051009_ss715579802
102	Non-associated	//Gm01_49054762_ss715579803//Gm01_49055756_ss715579804//Gm01_49058129_ss715579805//Gm01_49059190_ss715579806//Gm01_49060467_ss715579807//Gm01_49061531_ss715579808
103	Non-associated	//Gm01_49065313_ss715579809//Gm01_49073795_ss715579811//Gm01_49074764_ss715579812//Gm01_49079144_ss715579813//Gm01_49094735_ss715579814//Gm01_49095861_ss715579815//Gm01_49097595_ss715579816//Gm01_49100734_ss715579817//Gm01_49131184_ss715579818
104	Non-associated	//Gm01_49142360_ss715579820//Gm01_49148068_ss715579822
105	Non-associated	//Gm01_49176585_ss715579825//Gm01_49178630_ss715579826//Gm01_49180782_ss715579827
106	Non-associated	//Gm01_49201325_ss715579830//Gm01_49210094_ss715579832//Gm01_49225383_ss715579833//Gm01_49226272_ss715579834//Gm01_49242529_ss715579836//Gm01_49249064_ss715579838//Gm01_49254257_ss715579839
107	Non-associated	//Gm01_49349101_ss715579856//Gm01_49370195_ss715579857//Gm01_49371559_ss715579858//Gm01_49381645_ss715579861//Gm01_49394831_ss715579862//Gm01_49400361_ss715579863//Gm01_49405022_ss715579864//Gm01_49406876_ss715579865
108	Non-associated	//Gm01_49445573_ss715579872//Gm01_49474051_ss715579877//Gm01_49476807_ss715579878//Gm01_49477693_ss715579879//Gm01_49497388_ss715579880//Gm01_49499867_ss715579881
109	Non-associated	//Gm01_49561866_ss715579888//Gm01_49562807_ss715579889//Gm01_49564591_ss715579890//Gm01_49565522_ss715579891
110	Non-associated	//Gm01_49605261_ss715579895//Gm01_49607164_ss715579896//Gm01_49610766_ss715579898
111	Non-associated	//Gm01_49612870_ss715579899//Gm01_49620773_ss715579901
112	Associated block	//Gm01_49741168_ss715579909//Gm01_49757231_ss715579911//Gm01_49767430_ss715579913
113	Non-associated	//Gm01_49953772_ss715579923//Gm01_49964556_ss715579925
114	Non-associated	//Gm01_50145148_ss715579946//Gm01_50158961_ss715579948
115	Non-associated	//Gm01_50171910_ss715579951//Gm01_50199056_ss715579956//Gm01_50206347_ss715579958//Gm01_50207464_ss715579959
116	Non-associated	//Gm01_50222028_ss715579962//Gm01_50225358_ss715579963//Gm01_50232374_ss715579964
117	Non-associated	//Gm01_50250951_ss715579966//Gm01_50268147_ss715579969//Gm01_50269341_ss715579970//Gm01_50275355_ss715579971//Gm01_50277979_ss715579972//Gm01_50287274_ss715579973//Gm01_50289949_ss715579974//Gm01_50295635_ss715579975//Gm01_50298348_ss715579976
118	Non-associated	//Gm01_50299407_ss715579977//Gm01_50301137_ss715579978//Gm01_50314134_ss715579983//Gm01_50323278_ss715579985//Gm01_50329494_ss715579987//Gm01_50331027_ss715579988//Gm01_50370380_ss715579991//Gm01_50382301_ss715579992//Gm01_50383428_ss715579993//Gm01_50387658_ss715579995//Gm01_50391496_ss715579996//Gm01_50418733_ss715579997//Gm01_50425311_ss715579998//Gm01_50440356_ss715580000//Gm01_50451035_ss715…
119	Non-associated	//Gm01_50504115_ss715580010//Gm01_50510585_ss715580012//Gm01_50513425_ss715580013//Gm01_50519169_ss715580014
120	Non-associated	//Gm01_50521939_ss715580015//Gm01_50531224_ss715580018//Gm01_50545995_ss715580021//Gm01_50563271_ss715580022//Gm01_50572171_ss715580023
121	Non-associated	//Gm01_50576284_ss715580024//Gm01_50589558_ss715580025//Gm01_50455130_ss715580005
122	Non-associated	//Gm01_50601409_ss715580029//Gm01_50610980_ss715580030//Gm01_50630943_ss715580032//Gm01_50654766_ss715580035//Gm01_50673074_ss715580036//Gm01_50691395_ss715580037
123	Non-associated	//Gm01_50725197_ss715580042//Gm01_50732887_ss715580043//Gm01_50740925_ss715580045
124	Non-associated	//Gm01_50797061_ss715580047//Gm01_50799740_ss715580048
125	Non-associated	//Gm01_50843782_ss715580052//Gm01_50861576_ss715580056
126	Non-associated	//Gm01_50871946_ss715580057//Gm01_50879752_ss715580059//Gm01_50892969_ss715580064
127	Non-associated	//Gm01_50919957_ss715580066//Gm01_50933723_ss715580069//Gm01_50945574_ss715580070//Gm01_50948213_ss715580071//Gm01_50954538_ss715580073
128	Non-associated	//Gm01_51013843_ss715580081//Gm01_51049621_ss715580082//Gm01_51054691_ss715580083//Gm01_51057198_ss715580084//Gm01_51062921_ss715580085//Gm01_51076574_ss715580088
129	Non-associated	//Gm01_51095669_ss715580091//Gm01_51101816_ss715580092//Gm01_51104398_ss715580093
130	Non-associated	//Gm01_51122319_ss715580098//Gm01_51133405_ss715580099//Gm01_51147675_ss715580100
131	Non-associated	//Gm01_51173340_ss715580103//Gm01_51203252_ss715580105//Gm01_51207814_ss715580106//Gm01_51215554_ss715580107
132	Non-associated	//Gm01_51269542_ss715580111//Gm01_51277810_ss715580112
133	Non-associated	//Gm01_5137766_ss715580195//Gm01_5149033_ss715580207//Gm01_5166143_ss715580229//Gm01_5181297_ss715580248//Gm01_5200744_ss715580278//Gm01_5203935_ss715580285//Gm01_5206197_ss715580293//Gm01_5207243_ss715580296//Gm01_5215085_ss715580319//Gm01_5219984_ss715580323//Gm01_5222865_ss715580324//Gm01_5224516_ss715580327//Gm01_5251363_ss715580349//Gm01_5252546_ss715580351//Gm01_5261279_ss715580360//Gm01_52…
134	Non-associated	//Gm01_51505243_ss715580128//Gm01_51530195_ss715580131//Gm01_51533430_ss715580132
135	Non-associated	//Gm01_51550517_ss715580134//Gm01_51558983_ss715580135//Gm01_51564203_ss715580136
136	Non-associated	//Gm01_51619343_ss715580143//Gm01_51629974_ss715580144//Gm01_51640001_ss715580146
137	Non-associated	//Gm01_51740520_ss715580161//Gm01_51742141_ss715580162//Gm01_51752899_ss715580163//Gm01_51774753_ss715580166//Gm01_51775991_ss715580167
138	Non-associated	//Gm01_51814000_ss715580171//Gm01_51831198_ss715580174
139	Non-associated	//Gm01_51919326_ss715580181//Gm01_51921479_ss715580183
140	Non-associated	//Gm01_52239898_ss715580215//Gm01_52255460_ss715580218//Gm01_52257240_ss715580219
141	Non-associated	//Gm01_52289295_ss715580225//Gm01_52303767_ss715580226//Gm01_52331027_ss715580230//Gm01_52335362_ss715580232//Gm01_52348205_ss715580233
142	Non-associated	//Gm01_52354729_ss715580234//Gm01_52378237_ss715580236//Gm01_52380228_ss715580237
143	Non-associated	//Gm01_52515226_ss715580251//Gm01_52516801_ss715580252//Gm01_52522239_ss715580253//Gm01_52523807_ss715580254//Gm01_52527335_ss715580255//Gm01_52529357_ss715580256//Gm01_52546368_ss715580258//Gm01_52563338_ss715580259//Gm01_52577562_ss715580260
144	Non-associated	//Gm01_52592295_ss715580263//Gm01_52595378_ss715580265//Gm01_52603506_ss715580267
145	Non-associated	//Gm01_52608568_ss715580269//Gm01_52641171_ss715580274//Gm01_52644641_ss715580275//Gm01_52652130_ss715580276//Gm01_52689452_ss715580279
146	Non-associated	//Gm01_52700776_ss715580281//Gm01_52702147_ss715580282
147	Non-associated	//Gm01_52728689_ss715580292//Gm01_52740268_ss715580295//Gm01_52743141_ss715580298//Gm01_52754700_ss715580301
148	Non-associated	//Gm01_52755734_ss715580302//Gm01_52762411_ss715580303//Gm01_52764883_ss715580304//Gm01_52765808_ss715580305//Gm01_52770050_ss715580306//Gm01_52777403_ss715580307//Gm01_52806626_ss715580310//Gm01_52811087_ss715580311//Gm01_52819616_ss715580312//Gm01_52833754_ss715580314
149	Non-associated	//Gm01_52844384_ss715580315//Gm01_52847627_ss715580316
150	Non-associated	//Gm01_53065797_ss715580335//Gm01_53067596_ss715580336//Gm01_53076452_ss715580338
151	Non-associated	//Gm01_53136582_ss715580342//Gm01_53141084_ss715580343//Gm01_53151056_ss715580344
152	Non-associated	//Gm01_53420461_ss715580363//Gm01_53425171_ss715580365//Gm01_53427474_ss715580366//Gm01_53436407_ss715580367
153	Non-associated	//Gm01_53455419_ss715580368//Gm01_53471377_ss715580370//Gm01_53472972_ss715580371//Gm01_53518575_ss715580376//Gm01_53521245_ss715580377//Gm01_53527381_ss715580379//Gm01_53551848_ss715580381//Gm01_53554871_ss715580382//Gm01_53584068_ss715580387//Gm01_53585708_ss715580388//Gm01_53595299_ss715580389//Gm01_53602631_ss715580390//Gm01_53623512_ss715580395//Gm01_53628534_ss715580396
154	Non-associated	//Gm01_53676926_ss715580398//Gm01_53700697_ss715580400//Gm01_53706792_ss715580401//Gm01_53717789_ss715580402//Gm01_53719356_ss715580403//Gm01_53721269_ss715580404//Gm01_53726509_ss715580406//Gm01_53732075_ss715580408//Gm01_53738746_ss715580409//Gm01_53741276_ss715580410//Gm01_53748565_ss715580411//Gm01_53771650_ss715580413//Gm01_53772821_ss715580414//Gm01_53780960_ss715580416//Gm01_53786562_ss715…
155	Non-associated	//Gm01_54122499_ss715580431//Gm01_54124995_ss715580433//Gm01_54127023_ss715580434//Gm01_54130810_ss715580436//Gm01_54144811_ss715580438//Gm01_54163451_ss715580441
156	Non-associated	//Gm01_54503901_ss715580452//Gm01_54506508_ss715580453//Gm01_54507724_ss715580454//Gm01_54516056_ss715580455//Gm01_54531238_ss715580457
157	Non-associated	//Gm01_54621259_ss715580460//Gm01_54637046_ss715580461
158	Non-associated	//Gm01_54681333_ss715580464//Gm01_54685406_ss715580465//Gm01_54698255_ss715580468
159	Non-associated	//Gm01_54741695_ss715580472//Gm01_54747611_ss715580473
160	Non-associated	//Gm01_54752518_ss715580475//Gm01_54761561_ss715580477//Gm01_54771092_ss715580479//Gm01_54776105_ss715580481//Gm01_54809451_ss715580489//Gm01_54813102_ss715580490//Gm01_54822890_ss715580492//Gm01_54839198_ss715580493//Gm01_54850354_ss715580495//Gm01_54890092_ss715580498//Gm01_54891154_ss715580499//Gm01_54894491_ss715580500//Gm01_54896236_ss715580501//Gm01_54902036_ss715580502//Gm01_54913050_ss715…
161	Non-associated	//Gm01_54979963_ss715580510//Gm01_54984547_ss715580511//Gm01_54985511_ss715580512//Gm01_54995177_ss715580513//Gm01_54999659_ss715580514//Gm01_55004097_ss715580515//Gm01_55031991_ss715580518//Gm01_55042294_ss715580519
162	Non-associated	//Gm01_55079646_ss715580523//Gm01_55086518_ss715580524//Gm01_55121163_ss715580527//Gm01_55123123_ss715580528//Gm01_55129174_ss715580529//Gm01_55131693_ss715580530
163	Non-associated	//Gm01_55149766_ss715580531//Gm01_55150806_ss715580532//Gm01_55158751_ss715580536//Gm01_55163470_ss715580537//Gm01_54932789_ss715580506//Gm01_54933861_ss715580507//Gm01_54944509_ss715580508
164	Non-associated	//Gm01_55182443_ss715580539//Gm01_55194325_ss715580541//Gm01_55211959_ss715580543//Gm01_55218436_ss715580544//Gm01_55222695_ss715580546//Gm01_55226719_ss715580547//Gm01_55230421_ss715580548//Gm01_55253694_ss715580550//Gm01_55258350_ss715580551//Gm01_55263448_ss715580552//Gm01_55267808_ss715580553//Gm01_55269731_ss715580554//Gm01_55322894_ss715580559//Gm01_55324843_ss715580560
165	Non-associated	//Gm01_55348314_ss715580563//Gm01_55358360_ss715580565
166	Non-associated	//Gm01_55375763_ss715580569//Gm01_55404734_ss715580571//Gm01_55407571_ss715580572//Gm01_55419922_ss715580574//Gm01_55433801_ss715580575//Gm01_55438203_ss715580576//Gm01_55457797_ss715580579//Gm01_55467601_ss715580580//Gm01_55483742_ss715580582//Gm01_55486412_ss715580583//Gm01_55490510_ss715580584//Gm01_55496618_ss715580585
167	Non-associated	//Gm01_55502817_ss715580586//Gm01_55504171_ss715580587//Gm01_55515973_ss715580588//Gm01_55517251_ss715580589//Gm01_55519339_ss715580590//Gm01_55525982_ss715580591//Gm01_55528401_ss715580592
168	Non-associated	//Gm01_55539040_ss715580594//Gm01_55557420_ss715580595
169	Non-associated	//Gm01_55572527_ss715580596//Gm01_55573544_ss715580597
170	Non-associated	//Gm01_55602978_ss715580601//Gm01_55610040_ss715580602
171	Non-associated	//Gm01_55722214_ss715580610//Gm01_55724571_ss715580611//Gm01_55745078_ss715580613//Gm01_55760157_ss715580614
172	Non-associated	//Gm01_55807275_ss715580621//Gm01_55810440_ss715580622
173	Non-associated	//Gm01_55834302_ss715580626//Gm01_55848750_ss715580627//Gm01_55866622_ss715580629//Gm01_55879101_ss715580631//Gm01_55883422_ss715580632//Gm01_55939194_ss715580637
174	Non-associated	//Gm01_55976161_ss715580642//Gm01_55982897_ss715580644//Gm01_55998222_ss715580647//Gm01_56015996_ss715580652//Gm01_56040192_ss715580655//Gm01_56044962_ss715580656//Gm01_56048141_ss715580657//Gm01_56050288_ss715580658//Gm01_56059820_ss715580660
175	Non-associated	//Gm01_56097247_ss715580666//Gm01_56106787_ss715580670//Gm01_56134306_ss715580675//Gm01_56142221_ss715580676
176	Non-associated	//Gm01_56296878_ss715580683//Gm01_56331913_ss715580686//Gm01_56334377_ss715580687//Gm01_56396797_ss715580693//Gm01_56409277_ss715580695//Gm01_56419080_ss715580696//Gm01_56432298_ss715580698//Gm01_56439010_ss715580699//Gm01_56448243_ss715580701//Gm01_56483059_ss715580704//Gm01_56486104_ss715580706
177	Non-associated	//Gm01_56514285_ss715580709//Gm01_56524987_ss715580710
178	Non-associated	//Gm01_56667939_ss715580716//Gm01_56705229_ss715580717//Gm01_56743030_ss715580719//Gm01_56770865_ss715580723//Gm01_56782291_ss715580725//Gm01_56793551_ss715580727//Gm01_56796876_ss715580728//Gm01_56827801_ss715580733//Gm01_56830220_ss715580734
179	Non-associated	//Gm01_5987459_ss715580749//Gm01_6052262_ss715580752//Gm01_6106278_ss715580754//Gm01_6150550_ss715580756
180	Non-associated	//Gm01_6193699_ss715580757//Gm01_6241916_ss715580758//Gm01_6285536_ss715580759//Gm01_6389953_ss715580763
181	Non-associated	//Gm01_683307_ss715580775//Gm01_688904_ss715580778
182	Non-associated	//Gm01_7374320_ss715580792//Gm01_7396867_ss715580793//Gm01_7439327_ss715580795//Gm01_7477081_ss715580796//Gm01_7504231_ss715580797//Gm01_7536147_ss715580798//Gm01_7572396_ss715580799
183	Non-associated	//Gm01_7687334_ss715580803//Gm01_7711214_ss715580804//Gm01_7803900_ss715580807//Gm01_7845924_ss715580808
184	Non-associated	//Gm01_7949304_ss715580812//Gm01_7985538_ss715580813//Gm01_8029741_ss715580814//Gm01_8145490_ss715580819
185	Non-associated	//Gm01_823278_ss715580823//Gm01_832468_ss715580827//Gm01_850106_ss715580833
186	Non-associated	//Gm01_8648807_ss715580836//Gm01_8687918_ss715580838//Gm01_8720452_ss715580839//Gm01_8768272_ss715580840//Gm01_8797083_ss715580842//Gm01_8839942_ss715580843
187	Non-associated	//Gm01_921362_ss715580859//Gm01_925792_ss715580862
188	Non-associated	//Gm01_9256932_ss715580858//Gm01_9284428_ss715580860//Gm01_9313902_ss715580863//Gm01_9354998_ss715580864
189	Non-associated	//Gm01_9822309_ss715580882//Gm01_9893154_ss715580886//Gm01_9976662_ss715580888//Gm01_10015821_ss715580889
190	Non-associated	//Gm02_10008242_ss715584316//Gm02_10011612_ss715584317//Gm02_10014882_ss715584318//Gm02_10021365_ss715584319//Gm02_10024055_ss715584320
191	Non-associated	//Gm02_10036480_ss715584322//Gm02_10040015_ss715584324//Gm02_10044340_ss715584326//Gm02_9904620_ss715584291//Gm02_9907794_ss715584292//Gm02_9924631_ss715584295//Gm02_9934198_ss715584297//Gm02_9940459_ss715584299
192	Non-associated	//Gm02_10105223_ss715580892//Gm02_10108523_ss715580893
193	Non-associated	//Gm02_1023576_ss715580905//Gm02_1033638_ss715580912//Gm02_1039940_ss715580923//Gm02_1051739_ss715580929//Gm02_1058364_ss715580933//Gm02_1068687_ss715580935//Gm02_1069332_ss715580937//Gm02_1073080_ss715580947//Gm02_1080587_ss715580956//Gm02_1090086_ss715580964//Gm02_1091680_ss715580965//Gm02_1099327_ss715580971
194	Non-associated	//Gm02_10279884_ss715580902//Gm02_10288949_ss715580903
195	Non-associated	//Gm02_10320993_ss715580906//Gm02_10322752_ss715580907//Gm02_10332575_ss715580908
196	Non-associated	//Gm02_10432016_ss715580914//Gm02_10440162_ss715580916//Gm02_10446090_ss715580917//Gm02_10453478_ss715580918
197	Non-associated	//Gm02_10791729_ss715580940//Gm02_10793174_ss715580941
198	Non-associated	//Gm02_10803856_ss715580945//Gm02_10817798_ss715580948//Gm02_10821057_ss715580949//Gm02_10825196_ss715580950
199	Non-associated	//Gm02_10828084_ss715580951//Gm02_10875798_ss715580953//Gm02_10903396_ss715580957//Gm02_10906849_ss715580958//Gm02_10935557_ss715580960
200	Non-associated	//Gm02_11037522_ss715580967//Gm02_11045403_ss715580968//Gm02_11047340_ss715580969
201	Non-associated	//Gm02_11140298_ss715580976//Gm02_11144431_ss715580977
202	Non-associated	//Gm02_11262332_ss715580984//Gm02_11266659_ss715580986//Gm02_11272532_ss715580990//Gm02_11288164_ss715580993//Gm02_11302739_ss715580994
203	Non-associated	//Gm02_11349126_ss715580997//Gm02_11362892_ss715580998//Gm02_11367106_ss715580999//Gm02_11381748_ss715581000//Gm02_11383947_ss715581001//Gm02_11384607_ss715581002//Gm02_11391024_ss715581003//Gm02_11407699_ss715581004
204	Non-associated	//Gm02_11823536_ss715581011//Gm02_11831110_ss715581013
205	Non-associated	//Gm02_11831588_ss715581014//Gm02_11832657_ss715581015
206	Non-associated	//Gm02_11837435_ss715581017//Gm02_11852959_ss715581019//Gm02_11857914_ss715581020
207	Non-associated	//Gm02_11877262_ss715581023//Gm02_11883372_ss715581025
208	Non-associated	//Gm02_11965390_ss715581032//Gm02_11974580_ss715581033
209	Non-associated	//Gm02_12036555_ss715581036//Gm02_12059924_ss715581037//Gm02_12075897_ss715581038//Gm02_12076764_ss715581039//Gm02_12077469_ss715581040//Gm02_12079311_ss715581041//Gm02_12085663_ss715581042//Gm02_12089749_ss715581043//Gm02_12126919_ss715581044//Gm02_12190975_ss715581049//Gm02_12199257_ss715581050
210	Non-associated	//Gm02_12206518_ss715581051//Gm02_12219313_ss715581052//Gm02_12235906_ss715581054
211	Non-associated	//Gm02_12296367_ss715581056//Gm02_12302147_ss715581058//Gm02_12303060_ss715581059//Gm02_12305262_ss715581060//Gm02_12316161_ss715581061//Gm02_12327212_ss715581062//Gm02_12334435_ss715581063
212	Non-associated	//Gm02_12362508_ss715581068//Gm02_12365201_ss715581069
213	Non-associated	//Gm02_12374957_ss715581071//Gm02_12375926_ss715581072//Gm02_12393560_ss715581076//Gm02_12410880_ss715581079//Gm02_12414985_ss715581080//Gm02_12416774_ss715581081//Gm02_12417460_ss715581082
214	Non-associated	//Gm02_12441562_ss715581087//Gm02_12458220_ss715581090
215	Non-associated	//Gm02_12505479_ss715581096//Gm02_12506411_ss715581097
216	Non-associated	//Gm02_12640902_ss715581107//Gm02_12717782_ss715581110//Gm02_12765415_ss715581111//Gm02_12765988_ss715581112//Gm02_12766798_ss715581113//Gm02_12801133_ss715581116
217	Non-associated	//Gm02_13082023_ss715581134//Gm02_13096621_ss715581135//Gm02_13100992_ss715581137
218	Non-associated	//Gm02_13153351_ss715581140//Gm02_13154048_ss715581141//Gm02_13155581_ss715581142//Gm02_13192483_ss715581144
219	Non-associated	//Gm02_13213738_ss715581146//Gm02_13216888_ss715581147//Gm02_13352920_ss715581154//Gm02_13353533_ss715581155//Gm02_13380146_ss715581164//Gm02_13400663_ss715581166
220	Non-associated	//Gm02_13416903_ss715581168//Gm02_13428489_ss715581170//Gm02_13472284_ss715581176//Gm02_13478261_ss715581177//Gm02_13479724_ss715581178//Gm02_13523639_ss715581183//Gm02_13535384_ss715581184
221	Non-associated	//Gm02_13674975_ss715581190//Gm02_13676910_ss715581192//Gm02_13696609_ss715581197//Gm02_13723379_ss715581198//Gm02_13731685_ss715581199
222	Non-associated	//Gm02_13733559_ss715581200//Gm02_13739700_ss715581201//Gm02_13746195_ss715581202
223	Non-associated	//Gm02_13914721_ss715581218//Gm02_13924946_ss715581220//Gm02_13929625_ss715581221
224	Non-associated	//Gm02_13934371_ss715581222//Gm02_13944196_ss715581223
225	Non-associated	//Gm02_13947029_ss715581225//Gm02_13958989_ss715581226//Gm02_13960707_ss715581227//Gm02_13979499_ss715581229
226	Non-associated	//Gm02_14119904_ss715581232//Gm02_14121613_ss715581233
227	Non-associated	//Gm02_14220378_ss715581240//Gm02_14237462_ss715581242
228	Non-associated	//Gm02_14293082_ss715581246//Gm02_14312080_ss715581248
229	Non-associated	//Gm02_14382881_ss715581256//Gm02_14398100_ss715581257
230	Non-associated	//Gm02_14408479_ss715581260//Gm02_14419208_ss715581263
231	Non-associated	//Gm02_14433106_ss715581265//Gm02_14434393_ss715581266//Gm02_14435412_ss715581267//Gm02_14447965_ss715581269//Gm02_14450797_ss715581271//Gm02_14454800_ss715581272//Gm02_14462252_ss715581273//Gm02_14463052_ss715581274//Gm02_14464036_ss715581275//Gm02_14464489_ss715581276
232	Non-associated	//Gm02_14504674_ss715581280//Gm02_14517541_ss715581282
233	Non-associated	//Gm02_14549144_ss715581286//Gm02_14560932_ss715581287//Gm02_14584820_ss715581288//Gm02_14595658_ss715581289//Gm02_14605152_ss715581291//Gm02_14618248_ss715581292
234	Non-associated	//Gm02_1460303_ss715581297//Gm02_1475801_ss715581316
235	Non-associated	//Gm02_14621280_ss715581294//Gm02_14633533_ss715581295
236	Non-associated	//Gm02_14678818_ss715581299//Gm02_14683661_ss715581300//Gm02_14691106_ss715581302
237	Non-associated	//Gm02_14705563_ss715581305//Gm02_14709606_ss715581306//Gm02_14710975_ss715581307
238	Non-associated	//Gm02_14789468_ss715581312//Gm02_14794279_ss715581313
239	Non-associated	//Gm02_1482658_ss715581317//Gm02_1489488_ss715581321//Gm02_1492126_ss715581322//Gm02_1508205_ss715581326
240	Non-associated	//Gm02_15473746_ss715581345//Gm02_15493700_ss715581346
241	Non-associated	//Gm02_1916478_ss715581435//Gm02_1932019_ss715581438
242	Non-associated	//Gm02_217965_ss715581509//Gm02_222127_ss715581523//Gm02_227482_ss715581539//Gm02_230834_ss715581548//Gm02_238082_ss715581571
243	Non-associated	//Gm02_2186803_ss715581498//Gm02_2187780_ss715581499//Gm02_2189373_ss715581502
244	Non-associated	//Gm02_2358875_ss715581558//Gm02_2367121_ss715581560//Gm02_2381863_ss715581564
245	Non-associated	//Gm02_2421724_ss715581576//Gm02_2443113_ss715581580//Gm02_2446204_ss715581581//Gm02_2447382_ss715581582
246	Non-associated	//Gm02_2488949_ss715581591//Gm02_2497896_ss715581593
247	Non-associated	//Gm02_26476064_ss715581764//Gm02_26518652_ss715581766//Gm02_26590733_ss715581768//Gm02_26627574_ss715581769
248	Non-associated	//Gm02_269061_ss715581660//Gm02_269794_ss715581662//Gm02_279923_ss715581700//Gm02_283002_ss715581713//Gm02_284050_ss715581718//Gm02_305890_ss715581800//Gm02_309952_ss715581815//Gm02_330302_ss715581887
249	Non-associated	//Gm02_2807606_ss715581687//Gm02_2815955_ss715581689
250	Non-associated	//Gm02_2870546_ss715581708//Gm02_2881929_ss715581715
251	Non-associated	//Gm02_2925747_ss715581726//Gm02_2929983_ss715581729//Gm02_2932436_ss715581731
252	Non-associated	//Gm02_29263170_ss715581864//Gm02_29316845_ss715581867//Gm02_29347264_ss715581868//Gm02_29435127_ss715581871
253	Non-associated	//Gm02_2933055_ss715581732//Gm02_2934208_ss715581734//Gm02_2935082_ss715581735//Gm02_2935849_ss715581737//Gm02_2950682_ss715581742//Gm02_2967798_ss715581751//Gm02_2969095_ss715581752//Gm02_2978508_ss715581754//Gm02_3039828_ss715581772//Gm02_3044974_ss715581776//Gm02_3047243_ss715581777//Gm02_3049401_ss715581779//Gm02_3086600_ss715581791
254	Non-associated	//Gm02_29652249_ss715581878//Gm02_29704691_ss715581880//Gm02_29728401_ss715581881//Gm02_29813578_ss715581884//Gm02_29847706_ss715581886
255	Non-associated	//Gm02_30060528_ss715581891//Gm02_30106769_ss715581893//Gm02_30159506_ss715581895//Gm02_30199632_ss715581896//Gm02_30236507_ss715581897
256	Non-associated	//Gm02_30348792_ss715581900//Gm02_30377679_ss715581901//Gm02_30471217_ss715581903//Gm02_30509898_ss715581904
257	Non-associated	//Gm02_31045818_ss715581922//Gm02_31101864_ss715581925//Gm02_31142713_ss715581927//Gm02_31168262_ss715581928
258	Non-associated	//Gm02_31282858_ss715581932//Gm02_31370528_ss715581933//Gm02_31418956_ss715581934//Gm02_31446766_ss715581935//Gm02_31478033_ss715581936
259	Non-associated	//Gm02_3142154_ss715581813//Gm02_3161842_ss715581821//Gm02_3164810_ss715581822//Gm02_3165348_ss715581823//Gm02_3168205_ss715581824
260	Non-associated	//Gm02_31522084_ss715581937//Gm02_31564740_ss715581938//Gm02_31594374_ss715581939//Gm02_31665695_ss715581941//Gm02_31714447_ss715581943
261	Non-associated	//Gm02_32002573_ss715581947//Gm02_32092336_ss715581948//Gm02_32122291_ss715581949//Gm02_32159043_ss715581951
262	Non-associated	//Gm02_32392798_ss715581964//Gm02_32438418_ss715581969//Gm02_32488897_ss715582037//Gm02_32590831_ss715582032
263	Non-associated	//Gm02_32693735_ss715582028//Gm02_32723288_ss715582026//Gm02_32773830_ss715582024//Gm02_32796110_ss715582023//Gm02_32831385_ss715582021
264	Non-associated	//Gm02_33331515_ss715581988//Gm02_33425648_ss715581992//Gm02_33461118_ss715581994//Gm02_33488077_ss715581995
265	Non-associated	//Gm02_3336840_ss715581879//Gm02_3345663_ss715581882//Gm02_3362015_ss715581888//Gm02_3364436_ss715581890//Gm02_3366836_ss715581892//Gm02_3415435_ss715581908
266	Non-associated	//Gm02_3426822_ss715581911//Gm02_3466376_ss715581923//Gm02_3480874_ss715581929//Gm02_3530330_ss715581942//Gm02_3576931_ss715581952
267	Non-associated	//Gm02_34324923_ss715582049//Gm02_34347394_ss715582050//Gm02_34367314_ss715582052//Gm02_34434386_ss715582053//Gm02_34489419_ss715582054//Gm02_34522930_ss715582056
268	Non-associated	//Gm02_34727768_ss715582066//Gm02_34756409_ss715582067//Gm02_34840575_ss715582069//Gm02_34877666_ss715582071//Gm02_34921985_ss715582074
269	Non-associated	//Gm02_34959975_ss715582077//Gm02_35016635_ss715582083//Gm02_35070648_ss715582085//Gm02_35091405_ss715582086//Gm02_35150794_ss715582089
270	Non-associated	//Gm02_35477158_ss715582099//Gm02_35525972_ss715582102//Gm02_35571882_ss715582104//Gm02_35668740_ss715582108
271	Non-associated	//Gm02_35733879_ss715582110//Gm02_35774096_ss715582112//Gm02_35799370_ss715582113//Gm02_35917677_ss715582117
272	Non-associated	//Gm02_3596910_ss715581962//Gm02_3607176_ss715581971//Gm02_3610822_ss715581973//Gm02_3616962_ss715581976//Gm02_3618753_ss715581978//Gm02_3623947_ss715581983//Gm02_3627868_ss715581984//Gm02_3631055_ss715581986//Gm02_3646075_ss715581991
273	Non-associated	//Gm02_36422641_ss715582134//Gm02_36445371_ss715582136//Gm02_36468561_ss715582138//Gm02_36499010_ss715582139//Gm02_36568463_ss715582142
274	Non-associated	//Gm02_37534055_ss715582178//Gm02_37623615_ss715582180//Gm02_37629287_ss715582181//Gm02_37638137_ss715582182//Gm02_37639685_ss715582183//Gm02_37650346_ss715582184//Gm02_37654034_ss715582185//Gm02_37659262_ss715582187//Gm02_37693379_ss715582189
275	Non-associated	//Gm02_37712408_ss715582190//Gm02_37723168_ss715582191//Gm02_37725313_ss715582192//Gm02_37726273_ss715582193//Gm02_37729306_ss715582194//Gm02_37729880_ss715582195//Gm02_37730656_ss715582196
276	Non-associated	//Gm02_37751760_ss715582199//Gm02_37758677_ss715582200//Gm02_37801154_ss715582203//Gm02_37873784_ss715582212//Gm02_37941544_ss715582214//Gm02_37950321_ss715582215//Gm02_37951218_ss715582216
277	Non-associated	//Gm02_3784156_ss715582045//Gm02_3790978_ss715582048
278	Non-associated	//Gm02_38314431_ss715582244//Gm02_38330100_ss715582248
279	Non-associated	//Gm02_3831471_ss715582065//Gm02_3835845_ss715582068//Gm02_3854276_ss715582075//Gm02_3855068_ss715582076//Gm02_3859733_ss715582080//Gm02_3860229_ss715582081//Gm02_3860932_ss715582082//Gm02_3865332_ss715582084//Gm02_3869104_ss715582087//Gm02_3869782_ss715582088//Gm02_3878823_ss715582091//Gm02_3887461_ss715582094
280	Non-associated	//Gm02_38406886_ss715582258//Gm02_38410937_ss715582259//Gm02_38411720_ss715582260//Gm02_38412921_ss715582261
281	Non-associated	//Gm02_38414287_ss715582262//Gm02_38416906_ss715582264//Gm02_38435094_ss715582265//Gm02_38512775_ss715582278//Gm02_38541296_ss715582280//Gm02_38547937_ss715582281//Gm02_38550720_ss715582282//Gm02_38583663_ss715582289//Gm02_38584151_ss715582290//Gm02_38602426_ss715582292//Gm02_38613404_ss715582293
282	Non-associated	//Gm02_38615265_ss715582294//Gm02_38617632_ss715582296//Gm02_38620074_ss715582297//Gm02_38625235_ss715582298//Gm02_38638596_ss715582299//Gm02_38647152_ss715582300//Gm02_38647923_ss715582301//Gm02_38655878_ss715582303//Gm02_38667455_ss715582306//Gm02_38674694_ss715582308//Gm02_38682870_ss715582309//Gm02_38685933_ss715582310
283	Non-associated	//Gm02_38708653_ss715582312//Gm02_38717133_ss715582314//Gm02_38725877_ss715582315//Gm02_38729419_ss715582316//Gm02_38740187_ss715582317//Gm02_38762203_ss715582320
284	Non-associated	//Gm02_38821175_ss715582327//Gm02_38826267_ss715582328//Gm02_38842230_ss715582331//Gm02_38846003_ss715582332
285	Non-associated	//Gm02_38851666_ss715582334//Gm02_38852316_ss715582335//Gm02_38857785_ss715582336
286	Non-associated	//Gm02_38860035_ss715582337//Gm02_38879085_ss715582338
287	Non-associated	//Gm02_38978221_ss715582345//Gm02_38979598_ss715582346
288	Non-associated	//Gm02_39002760_ss715582348//Gm02_39004032_ss715582349
289	Non-associated	//Gm02_3903267_ss715582098//Gm02_3912545_ss715582103//Gm02_3918969_ss715582105//Gm02_3935983_ss715582111
290	Non-associated	//Gm02_39080951_ss715582352//Gm02_39084751_ss715582354//Gm02_39085373_ss715582355//Gm02_39089284_ss715582356//Gm02_39090899_ss715582357
291	Non-associated	//Gm02_39115425_ss715582359//Gm02_39122328_ss715582360//Gm02_39126047_ss715582361
292	Non-associated	//Gm02_39145007_ss715582365//Gm02_39145907_ss715582366//Gm02_39166943_ss715582368
293	Non-associated	//Gm02_39244018_ss715582374//Gm02_39258998_ss715582377//Gm02_39272886_ss715582379
294	Non-associated	//Gm02_39283955_ss715582382//Gm02_39311071_ss715582388//Gm02_39312282_ss715582389//Gm02_39312942_ss715582390//Gm02_39313400_ss715582391
295	Non-associated	//Gm02_39320391_ss715582393//Gm02_39329291_ss715582394//Gm02_39333124_ss715582395//Gm02_39339797_ss715582396//Gm02_39341080_ss715582397//Gm02_39353613_ss715582398//Gm02_39370658_ss715582400//Gm02_39381143_ss715582404//Gm02_39396336_ss715582406//Gm02_39397529_ss715582407
296	Non-associated	//Gm02_39423679_ss715582408//Gm02_39445703_ss715582409//Gm02_39448756_ss715582410//Gm02_39466798_ss715582411//Gm02_39472450_ss715582413//Gm02_39482698_ss715582414//Gm02_39483785_ss715582415//Gm02_39500842_ss715582416//Gm02_39503852_ss715582417//Gm02_39504882_ss715582418//Gm02_39516264_ss715582420//Gm02_39544044_ss715582421//Gm02_39545696_ss715582422//Gm02_39550378_ss715582424//Gm02_39553236_ss715…
297	Non-associated	//Gm02_3944215_ss715582114//Gm02_3950225_ss715582116//Gm02_3957865_ss715582120
298	Non-associated	//Gm02_3962698_ss715582121//Gm02_3966141_ss715582123
299	Non-associated	//Gm02_39627702_ss715582441//Gm02_39634305_ss715582443
300	Non-associated	//Gm02_39634936_ss715582444//Gm02_39642067_ss715582445//Gm02_39661019_ss715582447//Gm02_39665103_ss715582448//Gm02_39666162_ss715582449//Gm02_39667079_ss715582450//Gm02_39668859_ss715582451//Gm02_39671906_ss715582452//Gm02_39673369_ss715582454//Gm02_39677443_ss715582455//Gm02_39698054_ss715582458//Gm02_39703920_ss715582461//Gm02_39704565_ss715582462
301	Non-associated	//Gm02_39711372_ss715582463//Gm02_39712323_ss715582464
302	Non-associated	//Gm02_39715128_ss715582465//Gm02_39730938_ss715582468//Gm02_39732033_ss715582469
303	Non-associated	//Gm02_39753505_ss715582473//Gm02_39767727_ss715582474//Gm02_39768761_ss715582476//Gm02_39775923_ss715582478//Gm02_39778742_ss715582479//Gm02_39780143_ss715582480//Gm02_39790743_ss715582482//Gm02_39795775_ss715582484//Gm02_39563544_ss715582427//Gm02_39567015_ss715582428//Gm02_39568379_ss715582429//Gm02_39569973_ss715582430//Gm02_39578828_ss715582431//Gm02_39585022_ss715582432//Gm02_39587897_ss715…
304	Non-associated	//Gm02_39812316_ss715582486//Gm02_39814003_ss715582487//Gm02_39823214_ss715582488
305	Non-associated	//Gm02_39838303_ss715582490//Gm02_39851748_ss715582494//Gm02_39852696_ss715582495//Gm02_39863366_ss715582498//Gm02_39866825_ss715582499//Gm02_39877133_ss715582500//Gm02_39889429_ss715582501//Gm02_39889966_ss715582502//Gm02_39894991_ss715582503//Gm02_39897250_ss715582504//Gm02_39919769_ss715582507//Gm02_39924227_ss715582508//Gm02_39928432_ss715582509//Gm02_39934224_ss715582510//Gm02_39936971_ss715…
306	Non-associated	//Gm02_40003226_ss715582524//Gm02_40011099_ss715582526
307	Non-associated	//Gm02_40021897_ss715582528//Gm02_40027724_ss715582531//Gm02_40041145_ss715582533//Gm02_40060287_ss715582536//Gm02_40063716_ss715582537//Gm02_40070588_ss715582538//Gm02_40077025_ss715582540//Gm02_40088239_ss715582541//Gm02_40091340_ss715582542//Gm02_40092468_ss715582543//Gm02_40096295_ss715582544//Gm02_40096972_ss715582545//Gm02_40110328_ss715582546//Gm02_40122680_ss715582548//Gm02_40124478_ss715…
308	Non-associated	//Gm02_40147994_ss715582553//Gm02_40153469_ss715582554//Gm02_40154127_ss715582555//Gm02_40154649_ss715582556
309	Non-associated	//Gm02_40161988_ss715582557//Gm02_40180841_ss715582560//Gm02_40185297_ss715582561//Gm02_40235404_ss715582564//Gm02_40311793_ss715582573//Gm02_40327031_ss715582575//Gm02_40356991_ss715582579//Gm02_40360022_ss715582580
310	Non-associated	//Gm02_40362570_ss715582582//Gm02_40364615_ss715582583//Gm02_39941515_ss715582513//Gm02_39945701_ss715582515//Gm02_39946805_ss715582516//Gm02_39958893_ss715582517//Gm02_39961848_ss715582518//Gm02_39966977_ss715582519
311	Non-associated	//Gm02_40368202_ss715582584//Gm02_40453540_ss715582591//Gm02_40454101_ss715582592//Gm02_40454869_ss715582593//Gm02_40456364_ss715582594//Gm02_40457357_ss715582595//Gm02_40457835_ss715582596//Gm02_40460270_ss715582597//Gm02_40509809_ss715582600//Gm02_40532174_ss715582603//Gm02_40553880_ss715582606//Gm02_40565506_ss715582607
312	Non-associated	//Gm02_403833_ss715582172//Gm02_434127_ss715582577//Gm02_447493_ss715582795//Gm02_496814_ss715583314//Gm02_504057_ss715583404
313	Non-associated	//Gm02_40566145_ss715582608//Gm02_40589605_ss715582610//Gm02_40591103_ss715582611//Gm02_40604134_ss715582612//Gm02_40607791_ss715582613//Gm02_40609621_ss715582614//Gm02_40612022_ss715582615//Gm02_40616322_ss715582618//Gm02_40625499_ss715582621
314	Non-associated	//Gm02_4062542_ss715582158//Gm02_4071674_ss715582163
315	Non-associated	//Gm02_40626326_ss715582622//Gm02_40627914_ss715582623
316	Non-associated	//Gm02_40633633_ss715582624//Gm02_40648716_ss715582626//Gm02_40649856_ss715582627//Gm02_40653575_ss715582629//Gm02_40657421_ss715582630//Gm02_40658010_ss715582631
317	Non-associated	//Gm02_40664943_ss715582632//Gm02_40666705_ss715582633//Gm02_40700381_ss715582635//Gm02_40701593_ss715582636//Gm02_40702678_ss715582637//Gm02_40714703_ss715582639
318	Non-associated	//Gm02_40722490_ss715582643//Gm02_40730110_ss715582644
319	Non-associated	//Gm02_40804255_ss715582651//Gm02_40812363_ss715582652//Gm02_40813466_ss715582653//Gm02_40814402_ss715582654//Gm02_40815201_ss715582655//Gm02_40817534_ss715582656//Gm02_40842798_ss715582658
320	Non-associated	//Gm02_40876472_ss715582665//Gm02_40889261_ss715582666//Gm02_40927417_ss715582671//Gm02_40928793_ss715582673//Gm02_40930936_ss715582674//Gm02_40931422_ss715582675//Gm02_40934117_ss715582676//Gm02_40940428_ss715582677//Gm02_40943317_ss715582679
321	Non-associated	//Gm02_40956596_ss715582685//Gm02_40959504_ss715582686//Gm02_40968118_ss715582687//Gm02_40974521_ss715582689//Gm02_40975550_ss715582690//Gm02_40981380_ss715582691
322	Non-associated	//Gm02_40983380_ss715582692//Gm02_40983978_ss715582693
323	Non-associated	//Gm02_40994439_ss715582694//Gm02_40998890_ss715582695
324	Non-associated	//Gm02_41032570_ss715582699//Gm02_41038609_ss715582701//Gm02_41039115_ss715582702//Gm02_41040700_ss715582703//Gm02_41067312_ss715582706//Gm02_41078689_ss715582708//Gm02_41080083_ss715582709//Gm02_41083075_ss715582710//Gm02_41090460_ss715582711//Gm02_41094092_ss715582712//Gm02_41095627_ss715582713
325	Non-associated	//Gm02_41097029_ss715582714//Gm02_41097686_ss715582715//Gm02_41114125_ss715582717//Gm02_41114786_ss715582718//Gm02_41115893_ss715582719
326	Non-associated	//Gm02_41206195_ss715582731//Gm02_41208641_ss715582732//Gm02_41234310_ss715582736
327	Non-associated	//Gm02_4121131_ss715582179//Gm02_4128081_ss715582188
328	Non-associated	//Gm02_41416616_ss715582761//Gm02_41422997_ss715582764//Gm02_41426571_ss715582765//Gm02_41427252_ss715582766//Gm02_41432839_ss715582768//Gm02_41441274_ss715582769//Gm02_41444606_ss715582770//Gm02_41445302_ss715582771
329	Associated block	//Gm02_4155332_ss715582218//Gm02_4162100_ss715582225//Gm02_4188852_ss715582243//Gm02_4193546_ss715582250
330	Non-associated	//Gm02_41695366_ss715582798//Gm02_41702818_ss715582799
331	Non-associated	//Gm02_41787747_ss715582813//Gm02_41789966_ss715582814//Gm02_41794789_ss715582815//Gm02_41798184_ss715582817
332	Non-associated	//Gm02_41975550_ss715582829//Gm02_41985535_ss715582830
333	Non-associated	//Gm02_42101540_ss715582847//Gm02_42108934_ss715582849//Gm02_42112465_ss715582851//Gm02_42152337_ss715582854//Gm02_42182819_ss715582857
334	Non-associated	//Gm02_42291659_ss715582866//Gm02_42295078_ss715582867
335	Non-associated	//Gm02_42434544_ss715582880//Gm02_42442521_ss715582882//Gm02_42458613_ss715582884//Gm02_42467742_ss715582885//Gm02_42478488_ss715582888
336	Non-associated	//Gm02_42499094_ss715582890//Gm02_42520476_ss715582892//Gm02_42522092_ss715582893//Gm02_42523943_ss715582895//Gm02_42527503_ss715582897//Gm02_42534287_ss715582898//Gm02_42582954_ss715582903//Gm02_42605658_ss715582905//Gm02_42616693_ss715582906
337	Non-associated	//Gm02_4250379_ss715582341//Gm02_4255848_ss715582344//Gm02_4258274_ss715582347//Gm02_4259342_ss715582350//Gm02_4260493_ss715582351//Gm02_4267368_ss715582353//Gm02_4270118_ss715582358
338	Non-associated	//Gm02_42651523_ss715582909//Gm02_42673558_ss715582910//Gm02_42678843_ss715582912//Gm02_42679553_ss715582913//Gm02_42683516_ss715582914//Gm02_42730709_ss715582916
339	Non-associated	//Gm02_42737127_ss715582917//Gm02_42753164_ss715582918
340	Non-associated	//Gm02_4281006_ss715582373//Gm02_4285062_ss715582378//Gm02_4327525_ss715582456//Gm02_4334769_ss715582472//Gm02_4336206_ss715582475
341	Non-associated	//Gm02_42985495_ss715582942//Gm02_43004026_ss715582944//Gm02_43018453_ss715582945//Gm02_43032337_ss715582946//Gm02_43032924_ss715582947
342	Non-associated	//Gm02_43072430_ss715582952//Gm02_43081313_ss715582953//Gm02_43081880_ss715582954//Gm02_43083523_ss715582955//Gm02_43088449_ss715582957//Gm02_43090298_ss715582958//Gm02_43090832_ss715582959//Gm02_43107535_ss715582961
343	Non-associated	//Gm02_43367206_ss715582994//Gm02_43376970_ss715582995//Gm02_43393168_ss715582997
344	Non-associated	//Gm02_43435248_ss715583005//Gm02_43440684_ss715583006
345	Non-associated	//Gm02_4371521_ss715582547//Gm02_4376121_ss715582558
346	Non-associated	//Gm02_43775990_ss715583024//Gm02_43776624_ss715583025//Gm02_43780375_ss715583026
347	Non-associated	//Gm02_43788257_ss715583028//Gm02_43803934_ss715583030//Gm02_43821442_ss715583033//Gm02_43861406_ss715583037//Gm02_43879590_ss715583039//Gm02_43883302_ss715583040//Gm02_43892958_ss715583041//Gm02_43896610_ss715583043//Gm02_43933641_ss715583048//Gm02_43936904_ss715583049//Gm02_43947821_ss715583052//Gm02_43950099_ss715583053//Gm02_43953384_ss715583054//Gm02_43963206_ss715583057
348	Non-associated	//Gm02_4407849_ss715582598//Gm02_4412773_ss715582604//Gm02_4420727_ss715582616//Gm02_4430441_ss715582638//Gm02_4456390_ss715582688//Gm02_4482526_ss715582735//Gm02_4490403_ss715582745//Gm02_4491157_ss715582746
349	Non-associated	//Gm02_44179402_ss715583074//Gm02_44180381_ss715583075
350	Non-associated	//Gm02_44214908_ss715583079//Gm02_44223082_ss715583083
351	Non-associated	//Gm02_44251617_ss715583088//Gm02_44269000_ss715583090//Gm02_44269677_ss715583091//Gm02_44270229_ss715583092//Gm02_44282830_ss715583094//Gm02_44284751_ss715583095//Gm02_44294822_ss715583096
352	Non-associated	//Gm02_44332993_ss715583098//Gm02_44339616_ss715583099
353	Non-associated	//Gm02_44347373_ss715583100//Gm02_44355845_ss715583101//Gm02_44363251_ss715583103//Gm02_44366819_ss715583104//Gm02_44375367_ss715583107
354	Non-associated	//Gm02_44437493_ss715583114//Gm02_44441196_ss715583115//Gm02_44442246_ss715583116//Gm02_44445656_ss715583117//Gm02_44447628_ss715583118//Gm02_44448179_ss715583119//Gm02_44464449_ss715583121//Gm02_44478874_ss715583124//Gm02_44496502_ss715583125//Gm02_44504723_ss715583126//Gm02_44505896_ss715583127//Gm02_44539782_ss715583128//Gm02_44546704_ss715583129
355	Non-associated	//Gm02_44551774_ss715583130//Gm02_44553129_ss715583131
356	Non-associated	//Gm02_44702951_ss715583137//Gm02_44710834_ss715583138//Gm02_44714875_ss715583139
357	Non-associated	//Gm02_44765738_ss715583144//Gm02_44766619_ss715583145
358	Non-associated	//Gm02_44784870_ss715583148//Gm02_44785530_ss715583149
359	Non-associated	//Gm02_44911637_ss715583156//Gm02_44912284_ss715583157
360	Non-associated	//Gm02_45106877_ss715583171//Gm02_45135713_ss715583172//Gm02_45159926_ss715583174//Gm02_45170092_ss715583175//Gm02_45207651_ss715583177
361	Non-associated	//Gm02_4512291_ss715582779//Gm02_4514347_ss715582785//Gm02_4514825_ss715582786//Gm02_4517364_ss715582789
362	Non-associated	//Gm02_4526052_ss715582794//Gm02_4530064_ss715582801//Gm02_4538945_ss715582816//Gm02_4540438_ss715582818//Gm02_4562767_ss715582840
363	Non-associated	//Gm02_45264313_ss715583181//Gm02_45295438_ss715583183//Gm02_45297259_ss715583184//Gm02_45303319_ss715583187//Gm02_45310018_ss715583189
364	Non-associated	//Gm02_45516123_ss715583207//Gm02_45519217_ss715583208//Gm02_45524177_ss715583209//Gm02_45577282_ss715583212//Gm02_45610076_ss715583214
365	Non-associated	//Gm02_45623364_ss715583215//Gm02_45625797_ss715583216//Gm02_45627478_ss715583217//Gm02_45630588_ss715583218
366	Non-associated	//Gm02_4567082_ss715582843//Gm02_4570366_ss715582850
367	Non-associated	//Gm02_45743148_ss715583231//Gm02_45752056_ss715583233
368	Non-associated	//Gm02_45780363_ss715583236//Gm02_45785740_ss715583237//Gm02_45789843_ss715583238
369	Non-associated	//Gm02_45795780_ss715583239//Gm02_45807464_ss715583240//Gm02_45820474_ss715583242//Gm02_45824097_ss715583243//Gm02_45832608_ss715583244//Gm02_45833086_ss715583245//Gm02_45837555_ss715583246//Gm02_45844672_ss715583249
370	Non-associated	//Gm02_45853158_ss715583251//Gm02_45855719_ss715583252
371	Non-associated	//Gm02_4601652_ss715582878//Gm02_4603309_ss715582881
372	Non-associated	//Gm02_46039500_ss715583269//Gm02_46049292_ss715583271//Gm02_46051586_ss715583272
373	Non-associated	//Gm02_46430339_ss715583290//Gm02_46441136_ss715583291
374	Non-associated	//Gm02_46446975_ss715583292//Gm02_46451976_ss715583293//Gm02_46461916_ss715583295//Gm02_46462690_ss715583296
375	Non-associated	//Gm02_4650971_ss715582933//Gm02_4663607_ss715582949
376	Non-associated	//Gm02_46530067_ss715583303//Gm02_46537888_ss715583304
377	Non-associated	//Gm02_46584953_ss715583310//Gm02_46601391_ss715583313
378	Non-associated	//Gm02_46646311_ss715583319//Gm02_46648827_ss715583320
379	Non-associated	//Gm02_4682858_ss715582979//Gm02_4683611_ss715582980//Gm02_4685859_ss715582982//Gm02_4686405_ss715582983
380	Non-associated	//Gm02_47068890_ss715583351//Gm02_47075851_ss715583352//Gm02_47080617_ss715583353//Gm02_47082755_ss715583354//Gm02_47095510_ss715583356//Gm02_47109114_ss715583357//Gm02_47110490_ss715583358//Gm02_47117460_ss715583359
381	Non-associated	//Gm02_47126142_ss715583361//Gm02_47160991_ss715583362//Gm02_47163011_ss715583363//Gm02_47163459_ss715583364
382	Non-associated	//Gm02_4714046_ss715583010//Gm02_4719412_ss715583012//Gm02_4721054_ss715583014//Gm02_4724540_ss715583015
383	Non-associated	//Gm02_47181041_ss715583366//Gm02_47187550_ss715583368//Gm02_47210043_ss715583372//Gm02_47215611_ss715583373//Gm02_47219098_ss715583374//Gm02_47221215_ss715583376//Gm02_47225152_ss715583377//Gm02_47235793_ss715583378//Gm02_47241725_ss715583381
384	Non-associated	//Gm02_47249398_ss715583382//Gm02_47257062_ss715583383//Gm02_47262439_ss715583385//Gm02_47263654_ss715583386//Gm02_47267656_ss715583387
385	Non-associated	//Gm02_47275821_ss715583390//Gm02_47277851_ss715583391//Gm02_47278823_ss715583392//Gm02_47279990_ss715583393//Gm02_47287791_ss715583395//Gm02_47292735_ss715583397//Gm02_47303895_ss715583400//Gm02_47311371_ss715583403//Gm02_47341681_ss715583405//Gm02_47348034_ss715583406//Gm02_47358089_ss715583407
386	Non-associated	//Gm02_47362810_ss715583408//Gm02_47366984_ss715583409//Gm02_47371477_ss715583410//Gm02_47374288_ss715583411//Gm02_47380421_ss715583412//Gm02_47395792_ss715583413//Gm02_47413058_ss715583415//Gm02_47417614_ss715583416//Gm02_47418585_ss715583417
387	Non-associated	//Gm02_47449589_ss715583420//Gm02_47466626_ss715583421
388	Non-associated	//Gm02_47499846_ss715583423//Gm02_47501756_ss715583424//Gm02_47506584_ss715583426//Gm02_47512849_ss715583428//Gm02_47513294_ss715583429//Gm02_47515308_ss715583430//Gm02_47532482_ss715583431//Gm02_47538801_ss715583432
389	Non-associated	//Gm02_47575918_ss715583440//Gm02_47611811_ss715583442//Gm02_47627402_ss715583443//Gm02_47631041_ss715583444//Gm02_47640338_ss715583445//Gm02_47646034_ss715583446
390	Non-associated	//Gm02_47702730_ss715583452//Gm02_47704219_ss715583453//Gm02_47705464_ss715583454//Gm02_47725315_ss715583455//Gm02_47760915_ss715583456//Gm02_47768773_ss715583457//Gm02_47773295_ss715583458//Gm02_47808145_ss715583460
391	Non-associated	//Gm02_47875004_ss715583467//Gm02_47891626_ss715583469//Gm02_47902525_ss715583471//Gm02_47914467_ss715583474//Gm02_47916882_ss715583475//Gm02_47923447_ss715583477//Gm02_47924368_ss715583478//Gm02_47941160_ss715583479
392	Non-associated	//Gm02_47942834_ss715583480//Gm02_47943989_ss715583481//Gm02_47945589_ss715583482
393	Non-associated	//Gm02_48001706_ss715583487//Gm02_48018792_ss715583489//Gm02_48020814_ss715583491//Gm02_48021375_ss715583492//Gm02_48022658_ss715583493//Gm02_48041808_ss715583494//Gm02_48048997_ss715583497//Gm02_48051672_ss715583498//Gm02_48075547_ss715583499//Gm02_48100079_ss715583500//Gm02_48101476_ss715583501//Gm02_48101923_ss715583502//Gm02_48122718_ss715583504//Gm02_48164277_ss715583507//Gm02_48167954_ss715…
394	Non-associated	//Gm02_48179429_ss715583513//Gm02_48192842_ss715583515//Gm02_48211526_ss715583516//Gm02_48235566_ss715583517
395	Non-associated	//Gm02_4832350_ss715583135//Gm02_4840634_ss715583140
396	Non-associated	//Gm02_48334279_ss715583529//Gm02_48347306_ss715583530
397	Non-associated	//Gm02_48349826_ss715583531//Gm02_48356342_ss715583532//Gm02_48369284_ss715583534//Gm02_48378328_ss715583535//Gm02_48382254_ss715583536//Gm02_48382782_ss715583537//Gm02_48389479_ss715583539//Gm02_48403920_ss715583540//Gm02_48414286_ss715583542//Gm02_48415818_ss715583543//Gm02_48416282_ss715583544//Gm02_48429551_ss715583547//Gm02_48430266_ss715583548//Gm02_48434768_ss715583549//Gm02_48446262_ss715…
398	Non-associated	//Gm02_4844127_ss715583143//Gm02_4845732_ss715583146//Gm02_4850964_ss715583154//Gm02_4864776_ss715583159
399	Non-associated	//Gm02_48556155_ss715583573//Gm02_48560653_ss715583574//Gm02_48564005_ss715583575//Gm02_48566582_ss715583576//Gm02_48567990_ss715583577
400	Non-associated	//Gm02_4870442_ss715583164//Gm02_4872538_ss715583167
401	Non-associated	//Gm02_4893329_ss715583180//Gm02_4898292_ss715583186//Gm02_4898806_ss715583188//Gm02_4901826_ss715583191//Gm02_4903985_ss715583193//Gm02_4906938_ss715583197//Gm02_4908552_ss715583198//Gm02_4917674_ss715583203//Gm02_4931070_ss715583219
402	Non-associated	//Gm02_4956221_ss715583255//Gm02_4969441_ss715583267//Gm02_4975855_ss715583277//Gm02_4983752_ss715583280
403	Non-associated	//Gm02_5023061_ss715583308//Gm02_5024177_ss715583309
404	Non-associated	//Gm02_51236_ss715583506//Gm02_57911_ss715583664//Gm02_84324_ss715584015//Gm02_97983_ss715584284//Gm02_125558_ss715581120//Gm02_130668_ss715581169
405	Non-associated	//Gm02_5164814_ss715583483//Gm02_5166919_ss715583485//Gm02_5167931_ss715583486
406	Non-associated	//Gm02_5199891_ss715583525//Gm02_5200616_ss715583527
407	Non-associated	//Gm02_520294_ss715583581//Gm02_549826_ss715583614//Gm02_556785_ss715583621//Gm02_557828_ss715583622
408	Non-associated	//Gm02_5215843_ss715583557//Gm02_5218762_ss715583565
409	Non-associated	//Gm02_5294935_ss715583583//Gm02_5297327_ss715583584//Gm02_5301737_ss715583585//Gm02_5303576_ss715583586
410	Non-associated	//Gm02_5351331_ss715583587//Gm02_5356127_ss715583588//Gm02_5386944_ss715583590//Gm02_5403335_ss715583592
411	Non-associated	//Gm02_5430492_ss715583595//Gm02_5440843_ss715583597//Gm02_5442608_ss715583598
412	Non-associated	//Gm02_5476103_ss715583603//Gm02_5486947_ss715583604
413	Non-associated	//Gm02_5533160_ss715583610//Gm02_5543527_ss715583611
414	Non-associated	//Gm02_5549244_ss715583612//Gm02_5555136_ss715583613
415	Non-associated	//Gm02_5654643_ss715583627//Gm02_5660467_ss715583628//Gm02_5664945_ss715583629//Gm02_5665588_ss715583630//Gm02_5667355_ss715583631//Gm02_5671814_ss715583633//Gm02_5684100_ss715583634//Gm02_5698591_ss715583637//Gm02_5700577_ss715583638
416	Non-associated	//Gm02_5734741_ss715583647//Gm02_5749238_ss715583650
417	Non-associated	//Gm02_573749_ss715583655//Gm02_578327_ss715583662//Gm02_583011_ss715583669//Gm02_587323_ss715583675//Gm02_651315_ss715583751//Gm02_662420_ss715583761
418	Non-associated	//Gm02_5825835_ss715583659//Gm02_5835249_ss715583660//Gm02_5836803_ss715583661//Gm02_5855107_ss715583665//Gm02_5868669_ss715583667
419	Non-associated	//Gm02_5911089_ss715583672//Gm02_5912968_ss715583673//Gm02_5923515_ss715583674//Gm02_5934187_ss715583676//Gm02_5935294_ss715583677//Gm02_5943202_ss715583678//Gm02_5944757_ss715583680//Gm02_5947162_ss715583682//Gm02_5947926_ss715583683//Gm02_5948580_ss715583684//Gm02_5956030_ss715583685//Gm02_5959354_ss715583686//Gm02_5960204_ss715583687//Gm02_5979325_ss715583689
420	Non-associated	//Gm02_5986261_ss715583690//Gm02_5988587_ss715583691
421	Non-associated	//Gm02_6044156_ss715583694//Gm02_6045558_ss715583695//Gm02_6046134_ss715583696
422	Non-associated	//Gm02_6085678_ss715583699//Gm02_6088503_ss715583700
423	Non-associated	//Gm02_6301450_ss715583715//Gm02_6316943_ss715583717//Gm02_6318294_ss715583718//Gm02_6327303_ss715583720//Gm02_6333687_ss715583721
424	Non-associated	//Gm02_6397589_ss715583727//Gm02_6416549_ss715583728//Gm02_6420162_ss715583729
425	Non-associated	//Gm02_6436070_ss715583733//Gm02_6447172_ss715583735
426	Non-associated	//Gm02_6498784_ss715583738//Gm02_6510025_ss715583739//Gm02_6528118_ss715583740//Gm02_6537893_ss715583742//Gm02_6542588_ss715583744
427	Non-associated	//Gm02_6560544_ss715583747//Gm02_6565216_ss715583748
428	Non-associated	//Gm02_6719236_ss715583764//Gm02_6724146_ss715583765//Gm02_6737275_ss715583767//Gm02_6752507_ss715583770//Gm02_6760177_ss715583771
429	Non-associated	//Gm02_6775934_ss715583773//Gm02_6795341_ss715583776
430	Non-associated	//Gm02_6812100_ss715583777//Gm02_6826032_ss715583779
431	Non-associated	//Gm02_6897869_ss715583786//Gm02_6899003_ss715583788
432	Non-associated	//Gm02_697043_ss715583801//Gm02_704312_ss715583815//Gm02_706964_ss715583820//Gm02_707481_ss715583821//Gm02_708415_ss715583823
433	Non-associated	//Gm02_7042593_ss715583799//Gm02_7045201_ss715583800//Gm02_7050046_ss715583802//Gm02_7054447_ss715583803//Gm02_7057640_ss715583805//Gm02_7090012_ss715583809//Gm02_7092642_ss715583810
434	Non-associated	//Gm02_7118150_ss715583813//Gm02_7121994_ss715583816//Gm02_7126284_ss715583817
435	Non-associated	//Gm02_7186102_ss715583829//Gm02_7196346_ss715583831
436	Associated block	//Gm02_7207615_ss715583833//Gm02_7213937_ss715583834//Gm02_7231535_ss715583835//Gm02_7232306_ss715583836//Gm02_7233292_ss715583837//Gm02_7234594_ss715583838//Gm02_7235181_ss715583839//Gm02_7235722_ss715583840
437	Non-associated	//Gm02_7354703_ss715583855//Gm02_7355645_ss715583856
438	Non-associated	//Gm02_7386219_ss715583859//Gm02_7401905_ss715583861//Gm02_7404555_ss715583862//Gm02_7420481_ss715583863//Gm02_7423530_ss715583864//Gm02_7427003_ss715583865
439	Non-associated	//Gm02_7598742_ss715583880//Gm02_7599371_ss715583881//Gm02_7618643_ss715583884
440	Non-associated	//Gm02_7679981_ss715583886//Gm02_7690977_ss715583888
441	Non-associated	//Gm02_7714885_ss715583891//Gm02_7730289_ss715583897
442	Non-associated	//Gm02_7840156_ss715583913//Gm02_7842133_ss715583914//Gm02_7849754_ss715583915
443	Non-associated	//Gm02_7937104_ss715583924//Gm02_7939922_ss715583925//Gm02_7957612_ss715583929//Gm02_7966027_ss715583930//Gm02_7992781_ss715583933//Gm02_7996723_ss715583934//Gm02_7998374_ss715583935//Gm02_7998949_ss715583936//Gm02_8011984_ss715583938//Gm02_8024092_ss715583939//Gm02_8038932_ss715583941//Gm02_8064520_ss715583943//Gm02_8067683_ss715583945//Gm02_8068730_ss715583946//Gm02_8069551_ss715583947//Gm02_80…
444	Non-associated	//Gm02_8077372_ss715583949//Gm02_8095073_ss715583950
445	Non-associated	//Gm02_8147207_ss715583956//Gm02_8148532_ss715583957//Gm02_8149562_ss715583958//Gm02_8150781_ss715583960//Gm02_8156050_ss715583961//Gm02_8158390_ss715583962//Gm02_8167850_ss715583964//Gm02_8170539_ss715583966//Gm02_8172062_ss715583967//Gm02_8177110_ss715583968//Gm02_8209847_ss715583969
446	Non-associated	//Gm02_8221565_ss715583972//Gm02_8222123_ss715583973//Gm02_8244530_ss715583974//Gm02_8245043_ss715583975//Gm02_8259908_ss715583976
447	Non-associated	//Gm02_8262596_ss715583978//Gm02_8305578_ss715583983//Gm02_8315478_ss715583984//Gm02_8316398_ss715583985//Gm02_8317216_ss715583986//Gm02_8318402_ss715583987//Gm02_8349118_ss715583988//Gm02_8353302_ss715583989//Gm02_8362434_ss715583992//Gm02_8364542_ss715583993//Gm02_8365353_ss715583994//Gm02_8369052_ss715583995//Gm02_8373092_ss715583996//Gm02_8378556_ss715583997//Gm02_8379231_ss715583998//Gm02_84…
448	Non-associated	//Gm02_831795_ss715583999//Gm02_835555_ss715584009//Gm02_841957_ss715584014//Gm02_845365_ss715584018
449	Non-associated	//Gm02_8544380_ss715584019//Gm02_8553303_ss715584020
450	Non-associated	//Gm02_8604219_ss715584024//Gm02_8610788_ss715584026//Gm02_8615347_ss715584028//Gm02_8623410_ss715584029
451	Non-associated	//Gm02_8769064_ss715584039//Gm02_8781684_ss715584040//Gm02_8795880_ss715584042//Gm02_8809933_ss715584045//Gm02_8818735_ss715584047//Gm02_8819494_ss715584048//Gm02_8827345_ss715584049//Gm02_8843304_ss715584050//Gm02_8860268_ss715584051
452	Non-associated	//Gm02_887004_ss715584063//Gm02_970935_ss715584260//Gm02_971919_ss715584262//Gm02_974367_ss715584267//Gm02_978769_ss715584277//Gm02_981300_ss715584293
453	Non-associated	//Gm02_8881149_ss715584052//Gm02_8896016_ss715584053//Gm02_8896955_ss715584055//Gm02_8921253_ss715584057//Gm02_8923676_ss715584058//Gm02_8933259_ss715584061//Gm02_8960673_ss715584064//Gm02_8966723_ss715584065//Gm02_8988050_ss715584067//Gm02_8990845_ss715584068//Gm02_8992047_ss715584069//Gm02_8992993_ss715584070//Gm02_8998625_ss715584071//Gm02_9000336_ss715584072//Gm02_9001711_ss715584073//Gm02_90…
454	Non-associated	//Gm02_9080498_ss715584098//Gm02_9081701_ss715584099//Gm02_9098471_ss715584101//Gm02_9105220_ss715584103//Gm02_9109307_ss715584104//Gm02_9111256_ss715584107//Gm02_9112436_ss715584108//Gm02_9113125_ss715584109//Gm02_9114204_ss715584110//Gm02_9114710_ss715584111//Gm02_9115412_ss715584112//Gm02_9127150_ss715584114//Gm02_8417162_ss715584001//Gm02_8420203_ss715584002//Gm02_8421200_ss715584003//Gm02_84…
455	Non-associated	//Gm02_9127599_ss715584115//Gm02_9130425_ss715584116//Gm02_9131963_ss715584118
456	Non-associated	//Gm02_9132473_ss715584119//Gm02_9147137_ss715584120//Gm02_9160594_ss715584123//Gm02_9161888_ss715584124//Gm02_9177453_ss715584126//Gm02_9177922_ss715584127//Gm02_9178468_ss715584128//Gm02_9194972_ss715584130//Gm02_9196990_ss715584131//Gm02_9199420_ss715584133//Gm02_9200580_ss715584134//Gm02_9202112_ss715584136//Gm02_9206545_ss715584138//Gm02_9209116_ss715584140//Gm02_9210934_ss715584141//Gm02_92…
457	Non-associated	//Gm02_9299763_ss715584158//Gm02_9301953_ss715584159
458	Non-associated	//Gm02_9308478_ss715584162//Gm02_9375894_ss715584171//Gm02_9386766_ss715584174//Gm02_9388747_ss715584175//Gm02_9399667_ss715584176//Gm02_9403389_ss715584177//Gm02_9406955_ss715584178//Gm02_9407441_ss715584179//Gm02_9004189_ss715584075//Gm02_9005006_ss715584076//Gm02_9013980_ss715584079//Gm02_9016870_ss715584080//Gm02_9027744_ss715584081//Gm02_9028672_ss715584082//Gm02_9029443_ss715584083//Gm02_90…
459	Non-associated	//Gm02_9409729_ss715584180//Gm02_9418782_ss715584183//Gm02_9421087_ss715584184//Gm02_9429577_ss715584185//Gm02_9435192_ss715584186
460	Non-associated	//Gm02_9447149_ss715584188//Gm02_9450450_ss715584189//Gm02_9451868_ss715584190
461	Non-associated	//Gm02_9452744_ss715584191//Gm02_9454042_ss715584192//Gm02_9456274_ss715584193//Gm02_9459295_ss715584194//Gm02_9466307_ss715584195//Gm02_9467609_ss715584196//Gm02_9468460_ss715584197//Gm02_9472933_ss715584198//Gm02_9242073_ss715584144//Gm02_9242606_ss715584145//Gm02_9249493_ss715584147//Gm02_9251341_ss715584148//Gm02_9253069_ss715584149//Gm02_9254890_ss715584150//Gm02_9264905_ss715584151//Gm02_92…
462	Non-associated	//Gm02_9476698_ss715584200//Gm02_9488023_ss715584202
463	Non-associated	//Gm02_9506362_ss715584205//Gm02_9508100_ss715584206//Gm02_9509442_ss715584207//Gm02_9525300_ss715584209//Gm02_9541869_ss715584210//Gm02_9544733_ss715584211//Gm02_9552631_ss715584212
464	Non-associated	//Gm02_9572516_ss715584215//Gm02_9584272_ss715584217//Gm02_9588110_ss715584220
465	Non-associated	//Gm02_9589534_ss715584221//Gm02_9590678_ss715584222//Gm02_9591645_ss715584223
466	Non-associated	//Gm02_9609970_ss715584225//Gm02_9628012_ss715584227//Gm02_9635853_ss715584229//Gm02_9644492_ss715584230//Gm02_9665000_ss715584232//Gm02_9667443_ss715584233//Gm02_9673001_ss715584234//Gm02_9675440_ss715584235//Gm02_9684571_ss715584236
467	Non-associated	//Gm02_9689337_ss715584239//Gm02_9690873_ss715584240
468	Non-associated	//Gm02_9745904_ss715584250//Gm02_9748971_ss715584252
469	Non-associated	//Gm02_9763754_ss715584253//Gm02_9767655_ss715584254//Gm02_9773608_ss715584255//Gm02_9787339_ss715584258//Gm02_9790346_ss715584259//Gm02_9811779_ss715584261
470	Non-associated	//Gm02_9821649_ss715584264//Gm02_9839436_ss715584266//Gm02_9843507_ss715584268//Gm02_9865882_ss715584271//Gm02_9874820_ss715584272//Gm02_9875646_ss715584273//Gm02_9883931_ss715584276//Gm02_9892858_ss715584278//Gm02_9894068_ss715584279//Gm02_9895492_ss715584281//Gm02_9896303_ss715584282//Gm02_9896913_ss715584283//Gm02_9897738_ss715584285//Gm02_9898473_ss715584286//Gm02_9899154_ss715584287//Gm02_99…
471	Non-associated	//Gm02_9950489_ss715584300//Gm02_9959331_ss715584302
472	Non-associated	//Gm02_9968518_ss715584305//Gm02_9972239_ss715584307//Gm02_9992835_ss715584309
473	Non-associated	//Gm02_9995523_ss715584310//Gm02_9996045_ss715584311//Gm02_9997259_ss715584312
474	Non-associated	//Gm03_1086749_ss715584355//Gm03_1094327_ss715584359//Gm03_1096749_ss715584360//Gm03_1133188_ss715584373
475	Non-associated	//Gm03_1142234_ss715584376//Gm03_1145538_ss715584378//Gm03_1194019_ss715584391//Gm03_1213302_ss715584396//Gm03_1221918_ss715584398//Gm03_1226007_ss715584399//Gm03_1231364_ss715584403//Gm03_1234358_ss715584405//Gm03_1293316_ss715584421
476	Non-associated	//Gm03_12690809_ss715618536//Gm03_12737444_ss715618535//Gm03_12769568_ss715618534//Gm03_12793508_ss715618533
477	Non-associated	//Gm03_1301750_ss715584425//Gm03_1310696_ss715584429
478	Non-associated	//Gm03_1358406_ss715584443//Gm03_1360028_ss715584444//Gm03_1361982_ss715584446
479	Non-associated	//Gm03_14611581_ss715584508//Gm03_14653171_ss715584509//Gm03_14723613_ss715584511//Gm03_14778473_ss715584513//Gm03_14808506_ss715584514
480	Non-associated	//Gm03_1605878_ss715584526//Gm03_1617321_ss715584532//Gm03_1619330_ss715584534
481	Non-associated	//Gm03_16144154_ss715584811//Gm03_16213676_ss715584809//Gm03_16235737_ss715584808//Gm03_16298138_ss715584807
482	Non-associated	//Gm03_16322992_ss715584806//Gm03_16396255_ss715584803//Gm03_16464092_ss715584800//Gm03_16516858_ss715584798
483	Non-associated	//Gm03_16621811_ss715584793//Gm03_16697010_ss715584790//Gm03_16738385_ss715584789//Gm03_16814269_ss715584783
484	Non-associated	//Gm03_1693521_ss715584560//Gm03_1702480_ss715584563
485	Non-associated	//Gm03_1717177_ss715584568//Gm03_1723749_ss715584571
486	Non-associated	//Gm03_1749412_ss715584579//Gm03_1751992_ss715584580
487	Non-associated	//Gm03_1757266_ss715584585//Gm03_1762613_ss715584588//Gm03_1770348_ss715584592
488	Non-associated	//Gm03_1774938_ss715584594//Gm03_1780390_ss715584596//Gm03_1781350_ss715584597
489	Non-associated	//Gm03_1783290_ss715584599//Gm03_1850222_ss715584623//Gm03_1859219_ss715584627//Gm03_1860768_ss715584629//Gm03_1863064_ss715584630//Gm03_1869545_ss715584633
490	Non-associated	//Gm03_1903194_ss715584647//Gm03_1904335_ss715584648
491	Non-associated	//Gm03_1932174_ss715584659//Gm03_1935727_ss715584661//Gm03_1940246_ss715584664
492	Associated block	//Gm03_1991155_ss715584681//Gm03_1996434_ss715584684
493	Non-associated	//Gm03_204043_ss715584712//Gm03_205937_ss715584722
494	Non-associated	//Gm03_2077407_ss715584724//Gm03_2091140_ss715584729
495	Non-associated	//Gm03_209741_ss715584740//Gm03_212961_ss715584753//Gm03_218867_ss715584773//Gm03_228059_ss715584816//Gm03_238116_ss715584851//Gm03_239949_ss715584856//Gm03_242603_ss715584865
496	Non-associated	//Gm03_21386_ss715584714//Gm03_50574_ss715586720//Gm03_65695_ss715586922//Gm03_66914_ss715586927//Gm03_68444_ss715586932//Gm03_76603_ss715586955//Gm03_106736_ss715584358//Gm03_107486_ss715584363//Gm03_112935_ss715584381//Gm03_121679_ss715584408//Gm03_131417_ss715584439//Gm03_144591_ss715584482//Gm03_164189_ss715584553//Gm03_167458_ss715584565//Gm03_169762_ss715584573//Gm03_172320_ss715584582//Gm0…
497	Non-associated	//Gm03_2159633_ss715584756//Gm03_2160604_ss715584758
498	Non-associated	//Gm03_2185859_ss715584765//Gm03_2192269_ss715584767
499	Non-associated	//Gm03_2202024_ss715584771//Gm03_2206241_ss715584775//Gm03_2220157_ss715584779
500	Non-associated	//Gm03_2226967_ss715584782//Gm03_2231287_ss715584786//Gm03_2234147_ss715584788
501	Non-associated	//Gm03_2312508_ss715584819//Gm03_2315408_ss715584820
502	Non-associated	//Gm03_2322769_ss715584823//Gm03_2334976_ss715584827
503	Non-associated	//Gm03_2388393_ss715584842//Gm03_2399711_ss715584847//Gm03_2404104_ss715584850
504	Non-associated	//Gm03_245160_ss715584879//Gm03_265712_ss715584939//Gm03_288982_ss715585016//Gm03_305726_ss715585094//Gm03_307872_ss715585103//Gm03_316113_ss715585141//Gm02_48467458_ss715583555//Gm02_48491047_ss715583558//Gm02_48492434_ss715583559//Gm02_48492938_ss715583560//Gm02_48494171_ss715583561//Gm02_48496187_ss715583563//Gm02_48497604_ss715583564//Gm02_48531024_ss715583567//Gm02_48531897_ss715583568//Gm02…
505	Non-associated	//Gm03_2462994_ss715584869//Gm03_2466536_ss715584871//Gm03_2469433_ss715584874//Gm03_2475142_ss715584877
506	Non-associated	//Gm03_2493581_ss715584886//Gm03_2494567_ss715584887//Gm03_2495572_ss715584888//Gm03_2501883_ss715584892//Gm03_2502950_ss715584893//Gm03_2515875_ss715584900
507	Non-associated	//Gm03_2767445_ss715584957//Gm03_2777761_ss715584962//Gm03_2779586_ss715584964//Gm03_2781307_ss715584965//Gm03_2792463_ss715584971//Gm03_2794215_ss715584973
508	Non-associated	//Gm03_2845041_ss715584988//Gm03_2846377_ss715584989//Gm03_2868791_ss715584998
509	Non-associated	//Gm03_28783977_ss715585098//Gm03_28841634_ss715585101//Gm03_28942195_ss715585107//Gm03_28951994_ss715639148
510	Non-associated	//Gm03_2945818_ss715585023//Gm03_2959509_ss715585029
511	Non-associated	//Gm03_2996563_ss715585043//Gm03_2997684_ss715585045
512	Non-associated	//Gm03_3022388_ss715585058//Gm03_3036784_ss715585067
513	Non-associated	//Gm03_3192661_ss715585138//Gm03_3195054_ss715585140
514	Non-associated	//Gm03_320284_ss715585156//Gm03_323364_ss715585169//Gm03_324265_ss715585172//Gm03_330474_ss715585193
515	Non-associated	//Gm03_3254065_ss715585160//Gm03_3257448_ss715585163
516	Non-associated	//Gm03_32938490_ss715585286//Gm03_32939513_ss715585287//Gm03_32953756_ss715585289//Gm03_33020065_ss715585294//Gm03_33024663_ss715585295//Gm03_33032956_ss715585296//Gm03_33082478_ss715585298//Gm03_33103514_ss715585299//Gm03_33108966_ss715585300//Gm03_33111084_ss715585301
517	Non-associated	//Gm03_33134192_ss715585303//Gm03_33153052_ss715585305//Gm03_33154236_ss715585306//Gm03_33161483_ss715585307
518	Non-associated	//Gm03_33280183_ss715585317//Gm03_33292135_ss715585319//Gm03_33307526_ss715585321//Gm03_33310919_ss715585322//Gm03_33324831_ss715585324//Gm03_33327624_ss715585325//Gm03_33335990_ss715585327//Gm03_33348497_ss715585329//Gm03_33421402_ss715585335//Gm03_33425008_ss715585336//Gm03_33427392_ss715585337
519	Non-associated	//Gm03_3347821_ss715585196//Gm03_3351413_ss715585199//Gm03_3362229_ss715585205
520	Non-associated	//Gm03_33525855_ss715585346//Gm03_33544400_ss715585347
521	Non-associated	//Gm03_33600168_ss715585349//Gm03_33604403_ss715585350//Gm03_33605704_ss715585351
522	Non-associated	//Gm03_33671736_ss715585357//Gm03_33673316_ss715585358//Gm03_33690761_ss715585360//Gm03_33694405_ss715585362
523	Non-associated	//Gm03_33758308_ss715585364//Gm03_33765404_ss715585365//Gm03_33767293_ss715585366
524	Non-associated	//Gm03_33855100_ss715585373//Gm03_33866089_ss715585374//Gm03_33884116_ss715585379
525	Non-associated	//Gm03_33910036_ss715585381//Gm03_33914662_ss715585382
526	Non-associated	//Gm03_33938840_ss715585384//Gm03_33954302_ss715585386
527	Non-associated	//Gm03_3393913_ss715585219//Gm03_3412825_ss715585228//Gm03_3418377_ss715585230//Gm03_3419162_ss715585231//Gm03_3460824_ss715585240
528	Non-associated	//Gm03_33998574_ss715585394//Gm03_34007575_ss715585396//Gm03_34018072_ss715585398//Gm03_34029176_ss715585399//Gm03_34064589_ss715585401//Gm03_34079993_ss715585404//Gm03_34081328_ss715585405
529	Non-associated	//Gm03_34169480_ss715585415//Gm03_34170499_ss715585416//Gm03_34180595_ss715585417//Gm03_34204909_ss715585418//Gm03_34219372_ss715585420//Gm03_34227914_ss715585422//Gm03_34241291_ss715585424//Gm03_34243241_ss715585425
530	Non-associated	//Gm03_34245545_ss715585427//Gm03_34283791_ss715585430//Gm03_34294516_ss715585431//Gm03_34298128_ss715585432
531	Non-associated	//Gm03_34308096_ss715585434//Gm03_34309629_ss715585435//Gm03_34315923_ss715585437
532	Non-associated	//Gm03_34387780_ss715585447//Gm03_34395745_ss715585449
533	Non-associated	//Gm03_34399757_ss715585450//Gm03_34400542_ss715585451//Gm03_34403919_ss715585452//Gm03_34412959_ss715585453//Gm03_34416830_ss715585454
534	Non-associated	//Gm03_34429546_ss715585456//Gm03_34432251_ss715585457//Gm03_34446062_ss715585458
535	Non-associated	//Gm03_34491935_ss715585463//Gm03_34499784_ss715585464
536	Non-associated	//Gm03_34532040_ss715585469//Gm03_34535452_ss715585470
537	Non-associated	//Gm03_34545549_ss715585472//Gm03_34547382_ss715585473
538	Non-associated	//Gm03_34587344_ss715585481//Gm03_34588195_ss715585482//Gm03_34612476_ss715585486
539	Non-associated	//Gm03_34650759_ss715585492//Gm03_34666450_ss715585495//Gm03_34692693_ss715585499//Gm03_34703335_ss715585500
540	Non-associated	//Gm03_34706456_ss715585501//Gm03_34710887_ss715585503
541	Non-associated	//Gm03_34790656_ss715585511//Gm03_34791858_ss715585512
542	Non-associated	//Gm03_34839398_ss715585518//Gm03_34857728_ss715585521//Gm03_34875311_ss715585522//Gm03_34883065_ss715585523
543	Non-associated	//Gm03_34955422_ss715585531//Gm03_34961318_ss715585532//Gm03_34962888_ss715585533//Gm03_34964105_ss715585534//Gm03_34966953_ss715585535//Gm03_34972056_ss715585536//Gm03_34975642_ss715585538//Gm03_34994286_ss715585543//Gm03_34996528_ss715585544//Gm03_35000799_ss715585545//Gm03_35023448_ss715585547
544	Non-associated	//Gm03_35041420_ss715585549//Gm03_35077778_ss715585550//Gm03_35085177_ss715585552//Gm03_35087907_ss715585554//Gm03_35090502_ss715585555//Gm03_35104647_ss715585556
545	Non-associated	//Gm03_35168930_ss715585559//Gm03_35185555_ss715585561
546	Non-associated	//Gm03_35200814_ss715585562//Gm03_35203069_ss715585563
547	Non-associated	//Gm03_35349328_ss715585580//Gm03_35361334_ss715585581//Gm03_35364002_ss715585582
548	Non-associated	//Gm03_35448717_ss715585593//Gm03_35451320_ss715585595
549	Non-associated	//Gm03_35507990_ss715585604//Gm03_35524022_ss715585607//Gm03_35535967_ss715585608//Gm03_35538965_ss715585609//Gm03_35573302_ss715585612
550	Non-associated	//Gm03_35669664_ss715585619//Gm03_35671826_ss715585620//Gm03_35679008_ss715585621//Gm03_35684476_ss715585622//Gm03_35707160_ss715585625
551	Non-associated	//Gm03_35747077_ss715585632//Gm03_35748391_ss715585634//Gm03_35757151_ss715585635//Gm03_35759855_ss715585636//Gm03_35764936_ss715585638//Gm03_35765721_ss715585639
552	Non-associated	//Gm03_3576761_ss715585345//Gm03_3582559_ss715585348
553	Non-associated	//Gm03_35781218_ss715585640//Gm03_35793091_ss715585643
554	Non-associated	//Gm03_35801057_ss715585645//Gm03_35802013_ss715585646
555	Non-associated	//Gm03_35832386_ss715585649//Gm03_35837462_ss715585650//Gm03_35854103_ss715585651//Gm03_35861476_ss715585652
556	Non-associated	//Gm03_35972631_ss715585662//Gm03_35973546_ss715585663
557	Non-associated	//Gm03_36034289_ss715585673//Gm03_36038619_ss715585674//Gm03_36042575_ss715585676//Gm03_36043852_ss715585677//Gm03_36057194_ss715585679
558	Non-associated	//Gm03_36070620_ss715585681//Gm03_36091006_ss715585684//Gm03_36095180_ss715585685
559	Non-associated	//Gm03_36112650_ss715585688//Gm03_36114531_ss715585689
560	Non-associated	//Gm03_36136070_ss715585695//Gm03_36137106_ss715585696//Gm03_36138817_ss715585697//Gm03_36145671_ss715585698//Gm03_36147368_ss715585699//Gm03_36199823_ss715585702//Gm03_36205155_ss715585703
561	Associated block	//Gm03_3617955_ss715585383//Gm03_3634402_ss715585408//Gm03_3639127_ss715585412
562	Non-associated	//Gm03_36207259_ss715585704//Gm03_36218745_ss715585705
563	Non-associated	//Gm03_36298865_ss715585713//Gm03_36302681_ss715585714
564	Non-associated	//Gm03_36339214_ss715585715//Gm03_36346949_ss715585717
565	Non-associated	//Gm03_36374448_ss715585719//Gm03_36376864_ss715585720
566	Non-associated	//Gm03_36395079_ss715585721//Gm03_36409036_ss715585724
567	Non-associated	//Gm03_36506727_ss715585735//Gm03_36511776_ss715585737
568	Non-associated	//Gm03_36675132_ss715585751//Gm03_36701848_ss715585752//Gm03_36702778_ss715585753//Gm03_36734817_ss715585755
569	Non-associated	//Gm03_36804929_ss715585761//Gm03_36812950_ss715585764
570	Associated block	//Gm03_3687530_ss715585493//Gm03_3691222_ss715585498//Gm03_3695473_ss715585506//Gm03_3765415_ss715585592
571	Non-associated	//Gm03_36914473_ss715585771//Gm03_36920528_ss715585772
572	Non-associated	//Gm03_37331728_ss715585798//Gm03_37332496_ss715585799//Gm03_37333386_ss715585800//Gm03_37334427_ss715585801//Gm03_37335519_ss715585802//Gm03_37336737_ss715585803//Gm03_37360060_ss715585807
573	Non-associated	//Gm03_37460939_ss715585818//Gm03_37466994_ss715585819
574	Non-associated	//Gm03_37534700_ss715585831//Gm03_37538876_ss715585833//Gm03_37541238_ss715585834//Gm03_37545066_ss715585835//Gm03_37553639_ss715585836//Gm03_37557065_ss715585837
575	Non-associated	//Gm03_37672497_ss715585844//Gm03_37674750_ss715585845
576	Non-associated	//Gm03_37700650_ss715585848//Gm03_37702244_ss715585849//Gm03_37720073_ss715585850
577	Non-associated	//Gm03_37826181_ss715585858//Gm03_37832346_ss715585859
578	Non-associated	//Gm03_37895336_ss715585863//Gm03_37898552_ss715585864//Gm03_37902931_ss715585865//Gm03_37930633_ss715585868//Gm03_37984044_ss715585870//Gm03_38003673_ss715585872//Gm03_38004616_ss715585873//Gm03_38037948_ss715585874//Gm03_38045898_ss715585876//Gm03_38047240_ss715585877//Gm03_38048300_ss715585878
579	Non-associated	//Gm03_38086799_ss715585880//Gm03_38100814_ss715585882//Gm03_38103441_ss715585883
580	Non-associated	//Gm03_38139117_ss715585889//Gm03_38140216_ss715585890
581	Non-associated	//Gm03_38190841_ss715585897//Gm03_38191906_ss715585898//Gm03_38197459_ss715585899
582	Non-associated	//Gm03_38256161_ss715585902//Gm03_38263995_ss715585903//Gm03_38275594_ss715585905//Gm03_38280177_ss715585906
583	Non-associated	//Gm03_38324577_ss715585911//Gm03_38326427_ss715585912//Gm03_38333669_ss715585913//Gm03_38340724_ss715585915//Gm03_38349544_ss715585916
584	Non-associated	//Gm03_38358985_ss715585917//Gm03_38371191_ss715585919//Gm03_38390414_ss715585920//Gm03_38395823_ss715585921//Gm03_38407049_ss715585923
585	Non-associated	//Gm03_38438653_ss715585925//Gm03_38452187_ss715585927//Gm03_38452934_ss715585928//Gm03_38480306_ss715585930//Gm03_38501821_ss715585932
586	Non-associated	//Gm03_3847566_ss715585709//Gm03_3849214_ss715585710
587	Non-associated	//Gm03_3852888_ss715585712//Gm03_3863543_ss715585723//Gm03_3865730_ss715585728//Gm03_3867695_ss715585731//Gm03_3870887_ss715585733//Gm03_3872290_ss715585734
588	Non-associated	//Gm03_38532213_ss715585934//Gm03_38543691_ss715585936//Gm03_38551155_ss715585937//Gm03_38566670_ss715585940//Gm03_38569778_ss715585941//Gm03_38571016_ss715585942//Gm03_38579634_ss715585943//Gm03_38583144_ss715585944//Gm03_38585840_ss715585945//Gm03_38588511_ss715585946//Gm03_38589440_ss715585947//Gm03_38591888_ss715585948
589	Non-associated	//Gm03_385844_ss715585746//Gm03_393566_ss715585814//Gm03_409533_ss715586018
590	Non-associated	//Gm03_38601323_ss715585949//Gm03_38605485_ss715585950//Gm03_38644367_ss715585952//Gm03_38649377_ss715585953//Gm03_38651529_ss715585954//Gm03_38664960_ss715585956//Gm03_38666074_ss715585957
591	Non-associated	//Gm03_38687120_ss715585959//Gm03_38688580_ss715585960
592	Non-associated	//Gm03_38755036_ss715585968//Gm03_38756518_ss715585969//Gm03_38787433_ss715585970//Gm03_38789268_ss715585971//Gm03_38796254_ss715585973//Gm03_38837047_ss715585974
593	Non-associated	//Gm03_38863360_ss715585976//Gm03_38868084_ss715585977
594	Non-associated	//Gm03_38872292_ss715585980//Gm03_38876486_ss715585981//Gm03_38877498_ss715585982
595	Non-associated	//Gm03_38889140_ss715585986//Gm03_38893014_ss715585987//Gm03_38898486_ss715585988
596	Associated block	//Gm03_38913029_ss715585992//Gm03_38918597_ss715585994//Gm03_38923595_ss715585995//Gm03_38925672_ss715585996//Gm03_38930796_ss715585997//Gm03_38939159_ss715586000
597	Associated block	//Gm03_38943417_ss715586001//Gm03_38947582_ss715586002//Gm03_38954470_ss715586004//Gm03_38960226_ss715586005//Gm03_38969789_ss715586006//Gm03_38985024_ss715586008//Gm03_38986336_ss715586009
598	Non-associated	//Gm03_38994497_ss715586011//Gm03_38996047_ss715586012//Gm03_39009305_ss715586013//Gm03_39011330_ss715586014//Gm03_39012689_ss715586015//Gm03_39020094_ss715586016
599	Non-associated	//Gm03_39042164_ss715586019//Gm03_39050448_ss715586020//Gm03_39056114_ss715586022
600	Non-associated	//Gm03_39064883_ss715586024//Gm03_39077926_ss715586027
601	Non-associated	//Gm03_39154569_ss715586036//Gm03_39170166_ss715586037
602	Non-associated	//Gm03_39172304_ss715586038//Gm03_39182300_ss715586039//Gm03_39193524_ss715586040//Gm03_39194380_ss715586041//Gm03_39199935_ss715586042//Gm03_39206933_ss715586044//Gm03_39209962_ss715586045//Gm03_39216024_ss715586046//Gm03_39218537_ss715586047//Gm03_39219595_ss715586048//Gm03_39222078_ss715586049//Gm03_39224492_ss715586050//Gm03_39233070_ss715586051
603	Non-associated	//Gm03_39246206_ss715586053//Gm03_39251131_ss715586054
604	Non-associated	//Gm03_39292939_ss715586056//Gm03_39303211_ss715586057//Gm03_39307103_ss715586058
605	Non-associated	//Gm03_39357229_ss715586063//Gm03_39392522_ss715586068//Gm03_39403852_ss715586070//Gm03_39407484_ss715586071
606	Non-associated	//Gm03_39417063_ss715586072//Gm03_39420961_ss715586073//Gm03_39422993_ss715586074//Gm03_39426292_ss715586075//Gm03_39431214_ss715586076//Gm03_39436728_ss715586077//Gm03_39438564_ss715586078//Gm03_39439888_ss715586079
607	Non-associated	//Gm03_39594385_ss715586085//Gm03_39600402_ss715586086//Gm03_39601253_ss715586087//Gm03_39693677_ss715586094//Gm03_39708387_ss715586095
608	Non-associated	//Gm03_40006278_ss715586120//Gm03_40136891_ss715586129//Gm03_40138585_ss715586130//Gm03_40167512_ss715586131
609	Non-associated	//Gm03_40185032_ss715586133//Gm03_40209574_ss715586135//Gm03_40211702_ss715586136//Gm03_40213122_ss715586137//Gm03_40214446_ss715586138//Gm03_40219803_ss715586140
610	Non-associated	//Gm03_40295391_ss715586145//Gm03_40297110_ss715586146//Gm03_40304467_ss715586147
611	Non-associated	//Gm03_40888354_ss715586176//Gm03_40896400_ss715586177
612	Non-associated	//Gm03_40913421_ss715586178//Gm03_40928220_ss715586179//Gm03_40937068_ss715586182
613	Non-associated	//Gm03_40938166_ss715586183//Gm03_40946829_ss715586185
614	Associated block	//Gm03_40961280_ss715586186//Gm03_40969303_ss715586188//Gm03_40974262_ss715586189//Gm03_40983707_ss715586190//Gm03_41002811_ss715586192
615	Non-associated	//Gm03_41228895_ss715586203//Gm03_41236923_ss715586204
616	Non-associated	//Gm03_41306254_ss715586210//Gm03_41328064_ss715586212//Gm03_41331499_ss715586213//Gm03_41333755_ss715586214//Gm03_41342672_ss715586215
617	Non-associated	//Gm03_41407372_ss715586221//Gm03_41408349_ss715586222//Gm03_41410988_ss715586223//Gm03_41424873_ss715586226//Gm03_41429667_ss715586227//Gm03_41433626_ss715586228//Gm03_41438309_ss715586229//Gm03_41441027_ss715586230//Gm03_41455599_ss715586231//Gm03_41473003_ss715586233//Gm03_41491337_ss715586235//Gm03_41495018_ss715586237//Gm03_41503096_ss715586238//Gm03_41509034_ss715586239//Gm03_41512333_ss715…
618	Non-associated	//Gm03_41533900_ss715586242//Gm03_41538282_ss715586243
619	Non-associated	//Gm03_41595432_ss715586248//Gm03_41596555_ss715586249
620	Non-associated	//Gm03_41699503_ss715586251//Gm03_41703528_ss715586252//Gm03_41708488_ss715586253//Gm03_41720469_ss715586255//Gm03_41798954_ss715586256//Gm03_41805260_ss715586257//Gm03_41815989_ss715586259//Gm03_41820144_ss715586260//Gm03_41821360_ss715586261//Gm03_41822143_ss715586262//Gm03_41828863_ss715586263
621	Non-associated	//Gm03_41982544_ss715586269//Gm03_41989301_ss715586270//Gm03_42007530_ss715586272
622	Non-associated	//Gm03_42016419_ss715586273//Gm03_42018984_ss715586274//Gm03_42039861_ss715586276
623	Non-associated	//Gm03_42123513_ss715586281//Gm03_42130212_ss715586282//Gm03_42147652_ss715586283
624	Non-associated	//Gm03_42168117_ss715586284//Gm03_42171100_ss715586285
625	Non-associated	//Gm03_42452121_ss715586297//Gm03_42457063_ss715586298//Gm03_42463434_ss715586299//Gm03_42470022_ss715586301//Gm03_42471993_ss715586302//Gm03_42506684_ss715586304
626	Non-associated	//Gm03_42517511_ss715586307//Gm03_42524547_ss715586308
627	Non-associated	//Gm03_42575614_ss715586313//Gm03_42576651_ss715586314
628	Non-associated	//Gm03_42658445_ss715586319//Gm03_42687085_ss715586323//Gm03_42696916_ss715586324//Gm03_42699297_ss715586325//Gm03_42702781_ss715586326
629	Non-associated	//Gm03_4276534_ss715586320//Gm03_4277380_ss715586321
630	Non-associated	//Gm03_42827150_ss715586340//Gm03_42851320_ss715586343//Gm03_42854754_ss715586344//Gm03_42859229_ss715586345//Gm03_42868112_ss715586347//Gm03_42878353_ss715586349//Gm03_42889191_ss715586350//Gm03_42892036_ss715586351
631	Non-associated	//Gm03_4289618_ss715586333//Gm03_4291632_ss715586336
632	Non-associated	//Gm03_42904869_ss715586352//Gm03_42910791_ss715586353//Gm03_42913709_ss715586354//Gm03_42919239_ss715586356//Gm03_42920570_ss715586357
633	Non-associated	//Gm03_42941040_ss715586360//Gm03_42944026_ss715586361//Gm03_42963992_ss715586362//Gm03_42985909_ss715586364//Gm03_43000624_ss715586369
634	Non-associated	//Gm03_43025036_ss715586372//Gm03_43032019_ss715586373//Gm03_43072927_ss715586377//Gm03_43089845_ss715586380//Gm03_43102338_ss715586381//Gm03_43103902_ss715586382//Gm03_43105102_ss715586383//Gm03_43105853_ss715586384//Gm03_43128153_ss715586385//Gm03_43147264_ss715586386//Gm03_43148712_ss715586387//Gm03_43150478_ss715586388//Gm03_43156159_ss715586389//Gm03_43188658_ss715586393//Gm03_43190667_ss715…
635	Non-associated	//Gm03_43220331_ss715586399//Gm03_43230085_ss715586400
636	Non-associated	//Gm03_43243748_ss715586402//Gm03_43252020_ss715586404//Gm03_43296949_ss715586407//Gm03_43306631_ss715586409//Gm03_43321912_ss715586411//Gm03_43329356_ss715586412//Gm03_43332297_ss715586413//Gm03_43334372_ss715586414//Gm03_43335483_ss715586415//Gm03_43340392_ss715586416//Gm03_43342235_ss715586418//Gm03_43386736_ss715586420//Gm03_43412025_ss715586421
637	Non-associated	//Gm03_43484650_ss715586425//Gm03_43504536_ss715586426//Gm03_43513124_ss715586428//Gm03_43520069_ss715586429
638	Non-associated	//Gm03_43799587_ss715586446//Gm03_43805728_ss715586447
639	Non-associated	//Gm03_43941827_ss715586455//Gm03_43950139_ss715586456//Gm03_43953979_ss715586457//Gm03_43968958_ss715586458//Gm03_43991274_ss715586460
640	Non-associated	//Gm03_44053373_ss715586463//Gm03_44055029_ss715586464//Gm03_44058147_ss715586465//Gm03_44060292_ss715586466//Gm03_44064771_ss715586467//Gm03_44071601_ss715586468//Gm03_44080219_ss715586469
641	Non-associated	//Gm03_44095910_ss715586470//Gm03_44130414_ss715586472//Gm03_44158816_ss715586473//Gm03_44164407_ss715586474//Gm03_44170599_ss715586476//Gm03_44171397_ss715586477//Gm03_44176217_ss715586478//Gm03_44177812_ss715586479//Gm03_44182371_ss715586480
642	Non-associated	//Gm03_44192143_ss715586481//Gm03_44198774_ss715586482//Gm03_44201165_ss715586483//Gm03_44206600_ss715586484//Gm03_44208679_ss715586485
643	Non-associated	//Gm03_44212748_ss715586486//Gm03_44213517_ss715586487
644	Non-associated	//Gm03_44222123_ss715586488//Gm03_44232948_ss715586489//Gm03_44234177_ss715586490//Gm03_44244636_ss715586492//Gm03_44251912_ss715586494//Gm03_44256792_ss715586495//Gm03_44260819_ss715586496//Gm03_44264670_ss715586497//Gm03_44280690_ss715586499
645	Non-associated	//Gm03_44299256_ss715586502//Gm03_44312140_ss715586503//Gm03_44314291_ss715586504
646	Non-associated	//Gm03_44336809_ss715586508//Gm03_44341339_ss715586509//Gm03_44343033_ss715586510//Gm03_44343929_ss715586511//Gm03_44355124_ss715586513//Gm03_43210141_ss715586396//Gm03_43213208_ss715586397
647	Non-associated	//Gm03_44374508_ss715586516//Gm03_44378219_ss715586517//Gm03_44380423_ss715586518//Gm03_44400821_ss715586521//Gm03_44403515_ss715586523//Gm03_44422036_ss715586528//Gm03_44423503_ss715586529//Gm03_44431530_ss715586530//Gm03_44445428_ss715586532//Gm03_44450477_ss715586534//Gm03_44453867_ss715586535//Gm03_44456149_ss715586536
648	Non-associated	//Gm03_44474008_ss715586538//Gm03_44507530_ss715586541//Gm03_44542037_ss715586544//Gm03_44557326_ss715586545//Gm03_44577335_ss715586548//Gm03_44579021_ss715586549//Gm03_44590248_ss715586551//Gm03_44591609_ss715586552
649	Non-associated	//Gm03_44611809_ss715586554//Gm03_44614800_ss715586555
650	Non-associated	//Gm03_44634555_ss715586558//Gm03_44646068_ss715586559//Gm03_44708681_ss715586563//Gm03_44719556_ss715586564//Gm03_44784092_ss715586567//Gm03_44812008_ss715586569//Gm03_44830004_ss715586570
651	Non-associated	//Gm03_44835918_ss715586571//Gm03_44887818_ss715586577//Gm03_44888926_ss715586578//Gm03_44898140_ss715586579//Gm03_44923331_ss715586580//Gm03_44984738_ss715586584
652	Non-associated	//Gm03_45023950_ss715586587//Gm03_45038496_ss715586589//Gm03_45039348_ss715586590//Gm03_45046613_ss715586592//Gm03_45063817_ss715586594//Gm03_45076185_ss715586595//Gm03_45092326_ss715586598//Gm03_45093375_ss715586599
653	Non-associated	//Gm03_45118406_ss715586601//Gm03_45125824_ss715586604
654	Non-associated	//Gm03_45134662_ss715586606//Gm03_45138644_ss715586607
655	Non-associated	//Gm03_45151144_ss715586609//Gm03_45159972_ss715586611
656	Non-associated	//Gm03_45196404_ss715586615//Gm03_45203547_ss715586616
657	Non-associated	//Gm03_45206877_ss715586617//Gm03_45211072_ss715586618//Gm03_45217127_ss715586619//Gm03_45228377_ss715586621
658	Non-associated	//Gm03_45248843_ss715586625//Gm03_45253436_ss715586626//Gm03_45263747_ss715586629
659	Non-associated	//Gm03_45282769_ss715586630//Gm03_45289645_ss715586633//Gm03_45306520_ss715586636//Gm03_45319510_ss715586637//Gm03_45353985_ss715586639
660	Non-associated	//Gm03_45439265_ss715586648//Gm03_45453167_ss715586651
661	Non-associated	//Gm03_45462321_ss715586654//Gm03_45464503_ss715586655
662	Non-associated	//Gm03_45496371_ss715586656//Gm03_45498843_ss715586657
663	Non-associated	//Gm03_4625848_ss715586682//Gm03_4627059_ss715586683
664	Non-associated	//Gm03_4630628_ss715586684//Gm03_4639264_ss715586685//Gm03_4640446_ss715586686//Gm03_4642708_ss715586687//Gm03_4646781_ss715586688//Gm03_4647882_ss715586689//Gm03_4655338_ss715586690//Gm03_4671238_ss715586693//Gm03_4697777_ss715586697//Gm03_4700589_ss715586699
665	Non-associated	//Gm03_4767229_ss715586717//Gm03_4784992_ss715586721//Gm03_4788358_ss715586723
666	Non-associated	//Gm03_4930034_ss715586728//Gm03_4939933_ss715586730
667	Non-associated	//Gm03_4979639_ss715586742//Gm03_4990457_ss715586743
668	Non-associated	//Gm03_5007540_ss715586747//Gm03_5009334_ss715586748
669	Non-associated	//Gm03_5021375_ss715586750//Gm03_5030621_ss715586752//Gm03_5032050_ss715586753
670	Non-associated	//Gm03_5057083_ss715586761//Gm03_5059365_ss715586763
671	Non-associated	//Gm03_5216005_ss715586798//Gm03_5219961_ss715586800
672	Non-associated	//Gm03_5250137_ss715586808//Gm03_5254567_ss715586809
673	Non-associated	//Gm03_5264932_ss715586813//Gm03_5268536_ss715586814
674	Associated block	//Gm03_5311110_ss715586826//Gm03_5332698_ss715586831//Gm03_5337810_ss715586832
675	Non-associated	//Gm03_5354087_ss715586837//Gm03_5357698_ss715586838
676	Non-associated	//Gm03_5367751_ss715586841//Gm03_5387512_ss715586845
677	Non-associated	//Gm03_5602115_ss715586882//Gm03_5612136_ss715586884
678	Non-associated	//Gm03_566753_ss715586871//Gm03_568468_ss715586874//Gm03_571097_ss715586883
679	Non-associated	//Gm03_5762222_ss715586857//Gm03_5764913_ss715586856
680	Non-associated	//Gm03_750904_ss715586945//Gm03_758271_ss715586948
681	Non-associated	//Gm03_821859_ss715586971//Gm03_837121_ss715586978
682	Non-associated	//Gm03_846680_ss715586983//Gm03_849641_ss715586984
683	Non-associated	//Gm03_964420_ss715587011//Gm03_966701_ss715587012//Gm03_983803_ss715587017
684	Non-associated	//Gm04_1040604_ss715587027//Gm04_1050723_ss715587031//Gm04_1065900_ss715587034//Gm04_1085128_ss715587042//Gm04_1123929_ss715587051//Gm04_1127604_ss715587053//Gm04_1137041_ss715587055//Gm04_1140187_ss715587057//Gm04_1149781_ss715587061//Gm04_1153182_ss715587063//Gm04_1165478_ss715587067
685	Non-associated	//Gm04_12663354_ss715587077//Gm04_12704458_ss715587078//Gm04_12749695_ss715587079//Gm04_12793826_ss715587081//Gm04_12854524_ss715587082
686	Non-associated	//Gm04_13067450_ss715587089//Gm04_13111309_ss715587091//Gm04_13152510_ss715587092//Gm04_13213821_ss715587094//Gm04_13255534_ss715587095
687	Non-associated	//Gm04_13612952_ss715587106//Gm04_13647004_ss715587107//Gm04_13715032_ss715587108//Gm04_13751944_ss715587109//Gm04_13810245_ss715587110
688	Non-associated	//Gm04_14244161_ss715587119//Gm04_14305426_ss715587121//Gm04_14402940_ss715587124//Gm04_14428702_ss715587125
689	Non-associated	//Gm04_1455348_ss715587145//Gm04_1470144_ss715587149
690	Non-associated	//Gm04_14556337_ss715587128//Gm04_14623383_ss715587130//Gm04_14650098_ss715587131//Gm04_14700002_ss715587133//Gm04_14751036_ss715587134
691	Non-associated	//Gm04_14962250_ss715587141//Gm04_14988014_ss715587142//Gm04_15098120_ss715587146//Gm04_15139681_ss715587147
692	Non-associated	//Gm04_15413081_ss715587154//Gm04_15443589_ss715587156//Gm04_15494115_ss715587157//Gm04_15538104_ss715587158//Gm04_15577538_ss715587159//Gm04_15604754_ss715587161
693	Non-associated	//Gm04_1547465_ss715587176//Gm04_1554860_ss715587179
694	Non-associated	//Gm04_15902706_ss715587171//Gm04_15927855_ss715587172//Gm04_15958592_ss715587174//Gm04_15988826_ss715587175//Gm04_16037380_ss715587177//Gm04_16084577_ss715587178
695	Non-associated	//Gm04_16673792_ss715587192//Gm04_16707992_ss715587193//Gm04_16783938_ss715587194//Gm04_16857014_ss715587196
696	Non-associated	//Gm04_17133221_ss715587204//Gm04_17228343_ss715587206//Gm04_17289574_ss715587208//Gm04_17322049_ss715587209
697	Non-associated	//Gm04_17441337_ss715587212//Gm04_17493300_ss715587213//Gm04_17510742_ss715587214//Gm04_17635540_ss715587219
698	Non-associated	//Gm04_18228725_ss715587238//Gm04_18265790_ss715587240//Gm04_18313642_ss715587242//Gm04_18416212_ss715587244
699	Non-associated	//Gm04_1826798_ss715587257//Gm04_1834955_ss715587261
700	Non-associated	//Gm04_18653211_ss715587247//Gm04_18677450_ss715587248//Gm04_18705826_ss715587249//Gm04_18730673_ss715587250//Gm04_18774963_ss715587251//Gm04_18821755_ss715587252//Gm04_18849793_ss715587253
701	Non-associated	//Gm04_18951954_ss715587258//Gm04_19006563_ss715587260//Gm04_19049717_ss715587262//Gm04_19076840_ss715587263//Gm04_19151390_ss715587266
702	Non-associated	//Gm04_1917510_ss715587287//Gm04_1929190_ss715587293
703	Non-associated	//Gm04_19435666_ss715587276//Gm04_19493056_ss715587279//Gm04_19528820_ss715587280//Gm04_19570043_ss715587282//Gm04_19603958_ss715587283
704	Non-associated	//Gm04_20007748_ss715587297//Gm04_20048439_ss715587298//Gm04_20072862_ss715587300//Gm04_20169920_ss715587303
705	Non-associated	//Gm04_20414924_ss715587309//Gm04_20452129_ss715587310//Gm04_20547708_ss715587315//Gm04_20605543_ss715587316
706	Non-associated	//Gm04_204209_ss715587217//Gm04_208760_ss715587229
707	Non-associated	//Gm04_20893505_ss715587735//Gm04_20926475_ss715587734//Gm04_20973551_ss715587732//Gm04_21006592_ss715587730//Gm04_21076120_ss715587728
708	Non-associated	//Gm04_2102753_ss715587339//Gm04_2118956_ss715587348//Gm04_2124678_ss715587352//Gm04_2126907_ss715587353
709	Non-associated	//Gm04_2137586_ss715587358//Gm04_2144871_ss715587361//Gm04_2162614_ss715587366
710	Non-associated	//Gm04_21515541_ss715587714//Gm04_21544403_ss715587713//Gm04_21610002_ss715587709//Gm04_21676235_ss715587706
711	Non-associated	//Gm04_2182229_ss715587369//Gm04_2186828_ss715587371
712	Non-associated	//Gm04_22411225_ss715587684//Gm04_22464360_ss715587682//Gm04_22492014_ss715587681//Gm04_22524587_ss715587680//Gm04_22553145_ss715587678//Gm04_22602482_ss715587677
713	Non-associated	//Gm04_2244848_ss715587391//Gm04_2248013_ss715587393//Gm04_2252624_ss715587395//Gm04_2259091_ss715587396//Gm04_2279375_ss715587405//Gm04_2285044_ss715587407//Gm04_2292271_ss715587409//Gm04_2294967_ss715587411//Gm04_2307525_ss715587415//Gm04_2310824_ss715587416
714	Non-associated	//Gm04_23566497_ss715587650//Gm04_23625783_ss715587649//Gm04_23691744_ss715587646//Gm04_23752577_ss715587641
715	Non-associated	//Gm04_2431013_ss715587442//Gm04_2434560_ss715587445//Gm04_2435590_ss715587446
716	Non-associated	//Gm04_24772513_ss715587613//Gm04_24798946_ss715587611//Gm04_24916413_ss715611691//Gm04_24950205_ss715611693//Gm04_24971674_ss715611694
717	Non-associated	//Gm04_2479841_ss715587461//Gm04_2497302_ss715587464
718	Non-associated	//Gm04_2501139_ss715587465//Gm04_2535931_ss715587473//Gm04_2546564_ss715587476//Gm04_2557042_ss715587479//Gm04_2561340_ss715587481//Gm04_2564898_ss715587483//Gm04_2631785_ss715587503
719	Non-associated	//Gm04_25098744_ss715611701//Gm04_25149128_ss715611703//Gm04_25207422_ss715630020//Gm04_25294058_ss715630021
720	Non-associated	//Gm04_26106982_ss715630041//Gm04_26141253_ss715630044//Gm04_26174222_ss715630045//Gm04_26213402_ss715630046
721	Non-associated	//Gm04_2636093_ss715587505//Gm04_2648871_ss715587507
722	Non-associated	//Gm04_26548305_ss715630055//Gm04_26639420_ss715630058//Gm04_26666710_ss715630059//Gm04_26702045_ss715630061//Gm04_26747531_ss715630063
723	Non-associated	//Gm04_2690045_ss715587517//Gm04_2704816_ss715587522
724	Non-associated	//Gm04_2763169_ss715587536//Gm04_2768706_ss715587539
725	Non-associated	//Gm04_2818041_ss715587551//Gm04_2824941_ss715587554
726	Non-associated	//Gm04_2848793_ss715587561//Gm04_2851643_ss715587562//Gm04_2900288_ss715587576//Gm04_2933513_ss715587586//Gm04_2944551_ss715587591//Gm04_2958633_ss715587595
727	Non-associated	//Gm04_3008113_ss715587607//Gm04_3025152_ss715587612
728	Non-associated	//Gm04_30123651_ss715587362//Gm04_30187490_ss715587360//Gm04_30248413_ss715587357//Gm04_30314753_ss715587354
729	Non-associated	//Gm04_3195416_ss715587661//Gm04_3196325_ss715587662
730	Non-associated	//Gm04_3307580_ss715587694//Gm04_3326280_ss715587701
731	Non-associated	//Gm04_33331144_ss715587474//Gm04_33376999_ss715587475//Gm04_33412343_ss715587477//Gm04_33486082_ss715587480
732	Non-associated	//Gm04_3345288_ss715587710//Gm04_3348991_ss715587711//Gm04_3350078_ss715587712//Gm04_3355266_ss715587715//Gm04_3359421_ss715587716//Gm04_3367529_ss715587719//Gm04_3374179_ss715587721//Gm04_3388861_ss715587725//Gm04_3405369_ss715587731//Gm04_3418112_ss715587736//Gm04_3425900_ss715587739//Gm04_3429889_ss715587740//Gm04_3434248_ss715587742//Gm04_3437459_ss715587744//Gm04_3450473_ss715587749//Gm04_34…
733	Non-associated	//Gm04_36023686_ss715587550//Gm04_36082842_ss715587552//Gm04_36134671_ss715587553//Gm04_36201544_ss715587555
734	Non-associated	//Gm04_3603776_ss715587794//Gm04_3629411_ss715587801//Gm04_3632106_ss715587804
735	Non-associated	//Gm04_3667329_ss715587814//Gm04_3699163_ss715587827//Gm04_3714067_ss715587833//Gm04_3725699_ss715587838//Gm04_3730112_ss715587839//Gm04_3732457_ss715587841//Gm04_3739404_ss715587843//Gm04_3744356_ss715587846//Gm04_3745611_ss715587847
736	Non-associated	//Gm04_37129463_ss715587583//Gm04_37155489_ss715587584//Gm04_37187883_ss715587585//Gm04_37287822_ss715587589
737	Non-associated	//Gm04_3752035_ss715587850//Gm04_3757767_ss715587853//Gm04_3758763_ss715587854//Gm04_3759796_ss715587855//Gm04_3776660_ss715587859//Gm04_3797774_ss715587866//Gm04_3810429_ss715587870//Gm04_3815490_ss715587872//Gm04_3835527_ss715587882//Gm04_3836637_ss715587883//Gm04_3841995_ss715587885//Gm04_3843590_ss715587888
738	Non-associated	//Gm04_38146758_ss715587780//Gm04_38194007_ss715587781//Gm04_38238861_ss715587782//Gm04_38274140_ss715587783//Gm04_38334609_ss715587784
739	Non-associated	//Gm04_3848233_ss715587890//Gm04_3887758_ss715587903//Gm04_3912620_ss715587911//Gm04_3988719_ss715587932//Gm04_4022639_ss715587942//Gm04_4035859_ss715587946//Gm04_4043556_ss715587948//Gm04_4045439_ss715587949
740	Non-associated	//Gm04_39458070_ss715587822//Gm04_39484148_ss715587823//Gm04_39511809_ss715587825//Gm04_39620076_ss715587830//Gm04_39655962_ss715587831
741	Non-associated	//Gm04_396391_ss715587803//Gm04_402671_ss715587824
742	Non-associated	//Gm04_40354795_ss715587860//Gm04_40391166_ss715587861//Gm04_40465991_ss715587863//Gm04_40498541_ss715587864
743	Non-associated	//Gm04_40597994_ss715587867//Gm04_40624123_ss715587868//Gm04_40649904_ss715587869//Gm04_40694549_ss715587871//Gm04_40765058_ss715587873//Gm04_40794922_ss715587874
744	Non-associated	//Gm04_4061004_ss715587955//Gm04_4092828_ss715587983//Gm04_4104193_ss715587994//Gm04_4106022_ss715587997//Gm04_4123984_ss715588031
745	Non-associated	//Gm04_40859645_ss715587876//Gm04_40907012_ss715587877//Gm04_40944495_ss715587878//Gm04_41009165_ss715587880
746	Non-associated	//Gm04_41468715_ss715587898//Gm04_41516176_ss715587900//Gm04_41553661_ss715587901//Gm04_41627870_ss715587904//Gm04_41659900_ss715587905
747	Non-associated	//Gm04_4186516_ss715588087//Gm04_4204710_ss715588099//Gm04_4206857_ss715588105//Gm04_4220187_ss715588127//Gm04_4239539_ss715588148//Gm04_4266618_ss715588194//Gm04_4307731_ss715588228//Gm04_4318171_ss715588235//Gm04_4348500_ss715588286
748	Non-associated	//Gm04_42194415_ss715587921//Gm04_42221756_ss715587922//Gm04_42249241_ss715587923//Gm04_42302541_ss715587924//Gm04_42372944_ss715587925
749	Non-associated	//Gm04_42553464_ss715587933//Gm04_42619311_ss715587934//Gm04_42655530_ss715587935//Gm04_42687042_ss715587936//Gm04_42731282_ss715587937
750	Non-associated	//Gm04_42826810_ss715587940//Gm04_42859299_ss715587941//Gm04_42905456_ss715587943//Gm04_43013947_ss715587945
751	Non-associated	//Gm04_43647394_ss715587987//Gm04_43679584_ss715587989//Gm04_43696684_ss715587991//Gm04_43699724_ss715587992
752	Non-associated	//Gm04_43702009_ss715587993//Gm04_43710656_ss715587995//Gm04_43713363_ss715587996//Gm04_43766068_ss715588003//Gm04_43770363_ss715588004//Gm04_43775000_ss715588007//Gm04_43829449_ss715588020//Gm04_43833888_ss715588021//Gm04_43862065_ss715588027//Gm04_43899928_ss715588029
753	Non-associated	//Gm04_4372363_ss715588328//Gm04_4384695_ss715588344
754	Non-associated	//Gm04_44049172_ss715588041//Gm04_44059284_ss715588043//Gm04_44079987_ss715588045//Gm04_44117359_ss715588048
755	Non-associated	//Gm04_44123909_ss715588051//Gm04_44129253_ss715588053//Gm04_44142247_ss715588054//Gm04_44143283_ss715588055//Gm04_44161065_ss715588059
756	Non-associated	//Gm04_44360207_ss715588068//Gm04_44365699_ss715588069
757	Non-associated	//Gm04_44370689_ss715588070//Gm04_44382451_ss715588072
758	Non-associated	//Gm04_44386331_ss715588074//Gm04_44395803_ss715588075//Gm04_44396642_ss715588076//Gm04_44406274_ss715588078//Gm04_44409243_ss715588079//Gm04_44431073_ss715588080//Gm04_44475489_ss715588083//Gm04_44488365_ss715588084
759	Non-associated	//Gm04_4464110_ss715588454//Gm04_4465746_ss715588459
760	Non-associated	//Gm04_4466490_ss715588461//Gm04_4517345_ss715588527//Gm04_4546417_ss715588549//Gm04_4553985_ss715588559//Gm04_4555322_ss715588564
761	Non-associated	//Gm04_44679398_ss715588096//Gm04_44684894_ss715588097
762	Non-associated	//Gm04_44700796_ss715588098//Gm04_44703740_ss715588100//Gm04_44726813_ss715588107
763	Non-associated	//Gm04_44733376_ss715588109//Gm04_44734784_ss715588110//Gm04_44736680_ss715588111//Gm04_44751745_ss715588116//Gm04_44761154_ss715588117//Gm04_44762423_ss715588118//Gm04_44765275_ss715588119//Gm04_44774834_ss715588120//Gm04_44811076_ss715588121//Gm04_44814305_ss715588122//Gm04_44819271_ss715588123//Gm04_44830172_ss715588124//Gm04_44853235_ss715588126//Gm04_44928255_ss715588132
764	Non-associated	//Gm04_44940071_ss715588134//Gm04_44944227_ss715588135//Gm04_44946157_ss715588136//Gm04_44949457_ss715588137//Gm04_44971113_ss715588138//Gm04_44972762_ss715588139//Gm04_44991149_ss715588140//Gm04_45010060_ss715588142//Gm04_45011819_ss715588143//Gm04_45019738_ss715588144//Gm04_45025613_ss715588145//Gm04_45028222_ss715588146//Gm04_45074609_ss715588150//Gm04_45083210_ss715588152//Gm04_45085764_ss715…
765	Non-associated	//Gm04_45175332_ss715588166//Gm04_45181946_ss715588168//Gm04_45185501_ss715588170
766	Non-associated	//Gm04_45201154_ss715588172//Gm04_45226611_ss715588175//Gm04_45230522_ss715588176//Gm04_45235769_ss715588177//Gm04_45244364_ss715588179//Gm04_45247473_ss715588181//Gm04_45265339_ss715588182//Gm04_45287717_ss715588184//Gm04_45298627_ss715588185//Gm04_45300894_ss715588186//Gm04_45305251_ss715588189//Gm04_45313266_ss715588192//Gm04_45316247_ss715588193//Gm04_45321793_ss715588195//Gm04_45342078_ss715…
767	Non-associated	//Gm04_45359800_ss715588201//Gm04_45363685_ss715588203
768	Non-associated	//Gm04_45369255_ss715588204//Gm04_45370621_ss715588205//Gm04_45371919_ss715588206//Gm04_45374168_ss715588208
769	Non-associated	//Gm04_45420235_ss715588211//Gm04_45424919_ss715588212
770	Non-associated	//Gm04_45435298_ss715588214//Gm04_45436207_ss715588215
771	Non-associated	//Gm04_45898325_ss715588243//Gm04_45899232_ss715588244
772	Non-associated	//Gm04_45935868_ss715588248//Gm04_45937523_ss715588249//Gm04_45955235_ss715588251//Gm04_45957003_ss715588252//Gm04_45971300_ss715588254
773	Non-associated	//Gm04_45987921_ss715588257//Gm04_45989303_ss715588258//Gm04_45993959_ss715588259//Gm04_45995100_ss715588260//Gm04_45996059_ss715588261
774	Non-associated	//Gm04_46010113_ss715588264//Gm04_46012013_ss715588265//Gm04_46013224_ss715588266//Gm04_46014438_ss715588267
775	Non-associated	//Gm04_46047977_ss715588269//Gm04_46061724_ss715588270
776	Non-associated	//Gm04_46080632_ss715588272//Gm04_46087120_ss715588274//Gm04_46092244_ss715588276//Gm04_45093518_ss715588156//Gm04_45103770_ss715588158//Gm04_45110638_ss715588159//Gm04_45117125_ss715588160//Gm04_45119281_ss715588161//Gm04_45137428_ss715588163//Gm04_45139541_ss715588164
777	Non-associated	//Gm04_4610435_ss715588648//Gm04_4649512_ss715588670//Gm04_4682275_ss715588705//Gm04_4733978_ss715588783//Gm04_4738926_ss715588794//Gm04_4741044_ss715588800//Gm04_4751688_ss715588816//Gm04_4778134_ss715588845//Gm04_4785042_ss715588851//Gm04_4789744_ss715588860
778	Non-associated	//Gm04_46118547_ss715588279//Gm04_46119986_ss715588280
779	Non-associated	//Gm04_46139770_ss715588287//Gm04_46145642_ss715588288//Gm04_45357435_ss715588200
780	Non-associated	//Gm04_46164207_ss715588295//Gm04_46165488_ss715588296//Gm04_46166265_ss715588297
781	Non-associated	//Gm04_46188861_ss715588302//Gm04_46190764_ss715588303
782	Non-associated	//Gm04_46204517_ss715588307//Gm04_46207147_ss715588308//Gm04_46213578_ss715588311//Gm04_46215714_ss715588312//Gm04_46231777_ss715588315//Gm04_46242071_ss715588316
783	Non-associated	//Gm04_46261168_ss715588318//Gm04_46267180_ss715588320
784	Associated block	//Gm04_46295839_ss715588322//Gm04_46302690_ss715588323//Gm04_46313371_ss715588325
785	Associated block	//Gm04_46378459_ss715588329//Gm04_46389651_ss715588330//Gm04_46390678_ss715588331//Gm04_46409425_ss715588333//Gm04_46414194_ss715588335//Gm04_46415436_ss715588336
786	Non-associated	//Gm04_46519186_ss715588346//Gm04_46536196_ss715588347
787	Non-associated	//Gm04_46712000_ss715588361//Gm04_46729339_ss715588363//Gm04_46736594_ss715588364//Gm04_46741969_ss715588366
788	Non-associated	//Gm04_46801834_ss715588375//Gm04_46806596_ss715588377
789	Non-associated	//Gm04_46923448_ss715588392//Gm04_46924405_ss715588393//Gm04_46925740_ss715588394//Gm04_46926520_ss715588395
790	Non-associated	//Gm04_469489_ss715588304//Gm04_486491_ss715588533
791	Non-associated	//Gm04_46968838_ss715588400//Gm04_46969621_ss715588401
792	Non-associated	//Gm04_46978046_ss715588403//Gm04_46994257_ss715588405
793	Non-associated	//Gm04_47033150_ss715588410//Gm04_47034260_ss715588411//Gm04_47035228_ss715588412//Gm04_47036316_ss715588413//Gm04_47037358_ss715588414
794	Non-associated	//Gm04_47050595_ss715588415//Gm04_47058430_ss715588416//Gm04_47062724_ss715588417//Gm04_47064124_ss715588418//Gm04_47084350_ss715588420
795	Associated block	//Gm04_47114807_ss715588424//Gm04_47115874_ss715588426//Gm04_47132429_ss715588429
796	Non-associated	//Gm04_47241037_ss715588447//Gm04_47242528_ss715588448
797	Non-associated	//Gm04_47290025_ss715588458//Gm04_47296603_ss715588460//Gm04_47297877_ss715588462
798	Non-associated	//Gm04_47346638_ss715588473//Gm04_47369068_ss715588479//Gm04_47373969_ss715588481//Gm04_47376582_ss715588482
799	Non-associated	//Gm04_47416922_ss715588488//Gm04_47424861_ss715588491
800	Non-associated	//Gm04_47463857_ss715588497//Gm04_47483393_ss715588499
801	Non-associated	//Gm04_47643814_ss715588516//Gm04_47648073_ss715588519
802	Non-associated	//Gm04_47880378_ss715588534//Gm04_47893621_ss715588536//Gm04_47894629_ss715588537
803	Non-associated	//Gm04_48187389_ss715588563//Gm04_48211899_ss715588568//Gm04_48213142_ss715588569
804	Non-associated	//Gm04_48276938_ss715588582//Gm04_48286997_ss715588583//Gm04_48289003_ss715588585
805	Non-associated	//Gm04_48327792_ss715588592//Gm04_48332604_ss715588593
806	Non-associated	//Gm04_48337897_ss715588594//Gm04_48350713_ss715588597//Gm04_48355280_ss715588600//Gm04_48369151_ss715588601
807	Non-associated	//Gm04_48388626_ss715588605//Gm04_48402016_ss715588607
808	Non-associated	//Gm04_48507459_ss715588625//Gm04_48514301_ss715588628//Gm04_48516152_ss715588629
809	Non-associated	//Gm04_48643257_ss715588639//Gm04_48646902_ss715588640
810	Non-associated	//Gm04_49098512_ss715588667//Gm04_49100340_ss715588668
811	Non-associated	//Gm04_49127886_ss715588669//Gm04_49128875_ss715588671
812	Non-associated	//Gm04_49178038_ss715588676//Gm04_49190772_ss715588677//Gm04_49197712_ss715588678
813	Non-associated	//Gm04_49209564_ss715588679//Gm04_49211363_ss715588680//Gm04_49214232_ss715588681//Gm04_49245458_ss715588684
814	Non-associated	//Gm04_49403894_ss715588693//Gm04_49408492_ss715588694
815	Non-associated	//Gm04_49412311_ss715588696//Gm04_49418171_ss715588698
816	Non-associated	//Gm04_49431555_ss715588702//Gm04_49448181_ss715588704
817	Non-associated	//Gm04_49488837_ss715588709//Gm04_49496878_ss715588710//Gm04_49501143_ss715588712//Gm04_49503609_ss715588713//Gm04_49506440_ss715588714//Gm04_49512339_ss715588715//Gm04_49518574_ss715588716//Gm04_49527104_ss715588718//Gm04_49539467_ss715588719//Gm04_49542036_ss715588720//Gm04_49547819_ss715588721
818	Non-associated	//Gm04_495401_ss715588651//Gm04_501874_ss715588697
819	Non-associated	//Gm04_49579700_ss715588724//Gm04_49595354_ss715588726
820	Non-associated	//Gm04_49601265_ss715588728//Gm04_49606867_ss715588729
821	Non-associated	//Gm04_49626604_ss715588736//Gm04_49645171_ss715588738//Gm04_49696821_ss715588743//Gm04_49700235_ss715588744//Gm04_49706352_ss715588745//Gm04_49729759_ss715588747//Gm04_49737166_ss715588748//Gm04_49741507_ss715588750//Gm04_49745340_ss715588751//Gm04_49757952_ss715588754//Gm04_49767925_ss715588755//Gm04_49770585_ss715588756//Gm04_49773502_ss715588758//Gm04_49776863_ss715588759//Gm04_49789208_ss715…
822	Non-associated	//Gm04_49801651_ss715588763//Gm04_49802479_ss715588764//Gm04_49805775_ss715588765//Gm04_49808844_ss715588766//Gm04_49818134_ss715588767//Gm04_49825208_ss715588769//Gm04_49828162_ss715588770
823	Non-associated	//Gm04_49845456_ss715588772//Gm04_49846951_ss715588773//Gm04_49848988_ss715588775//Gm04_49851133_ss715588776//Gm04_49868491_ss715588777//Gm04_49878455_ss715588779//Gm04_49892319_ss715588780//Gm04_49897009_ss715588781//Gm04_49902255_ss715588782
824	Non-associated	//Gm04_49910361_ss715588784//Gm04_49924094_ss715588788
825	Non-associated	//Gm04_49940702_ss715588790//Gm04_49949235_ss715588791//Gm04_49953585_ss715588792//Gm04_49963417_ss715588795//Gm04_49968447_ss715588796//Gm04_49980654_ss715588801//Gm04_49988145_ss715588803//Gm04_49993247_ss715588804//Gm04_49998926_ss715588805//Gm04_50000561_ss715588806
826	Non-associated	//Gm04_50067736_ss715588812//Gm04_50072580_ss715588813//Gm04_50078814_ss715588815//Gm04_50090551_ss715588817//Gm04_50093937_ss715588818//Gm04_50101328_ss715588820
827	Non-associated	//Gm04_50274371_ss715588835//Gm04_50280063_ss715588836//Gm04_50281230_ss715588837//Gm04_50284540_ss715588838//Gm04_50289129_ss715588839//Gm04_50308155_ss715588841
828	Non-associated	//Gm04_50452014_ss715588857//Gm04_50460965_ss715588858//Gm04_50471140_ss715588862
829	Non-associated	//Gm04_50477044_ss715588864//Gm04_50478226_ss715588865//Gm04_50481343_ss715588866//Gm04_50498533_ss715588867//Gm04_50502514_ss715588868//Gm04_50503390_ss715588869
830	Non-associated	//Gm04_50545890_ss715588874//Gm04_50559134_ss715588876
831	Non-associated	//Gm04_50663898_ss715588884//Gm04_50672102_ss715588885
832	Non-associated	//Gm04_50773537_ss715588888//Gm04_50781098_ss715588890
833	Non-associated	//Gm04_50806859_ss715588894//Gm04_50811254_ss715588896
834	Non-associated	//Gm04_50831208_ss715588898//Gm04_50832337_ss715588899//Gm04_50845719_ss715588900//Gm04_50849000_ss715588902//Gm04_50850285_ss715588903//Gm04_50851769_ss715588904//Gm04_50860504_ss715588905
835	Non-associated	//Gm04_508340_ss715588811//Gm04_514295_ss715588883//Gm04_555823_ss715589057//Gm04_575851_ss715589067
836	Non-associated	//Gm04_5107212_ss715589048//Gm04_5110155_ss715589049//Gm04_5113993_ss715589050//Gm04_5118645_ss715589051
837	Non-associated	//Gm04_51099840_ss715588916//Gm04_51108220_ss715588918//Gm04_51113353_ss715588919
838	Non-associated	//Gm04_51123182_ss715588921//Gm04_51158246_ss715588922//Gm04_51165591_ss715588923//Gm04_51176711_ss715588925//Gm04_51200927_ss715588930//Gm04_51215782_ss715588931
839	Non-associated	//Gm04_51227651_ss715588933//Gm04_51229989_ss715588934
840	Non-associated	//Gm04_51239156_ss715588936//Gm04_51249201_ss715588938
841	Non-associated	//Gm04_51264503_ss715588939//Gm04_51272076_ss715588940//Gm04_51280872_ss715588941//Gm04_51309763_ss715588943
842	Non-associated	//Gm04_51312981_ss715588945//Gm04_51315650_ss715588946
843	Non-associated	//Gm04_51330095_ss715588949//Gm04_51343833_ss715588951
844	Non-associated	//Gm04_51530830_ss715588971//Gm04_51546265_ss715588972//Gm04_51549621_ss715588974//Gm04_51551344_ss715588975//Gm04_51558716_ss715588976//Gm04_51563331_ss715588977//Gm04_51570425_ss715588978//Gm04_51579450_ss715588979//Gm04_51580551_ss715588980
845	Non-associated	//Gm04_51725446_ss715588984//Gm04_51736487_ss715588985//Gm04_51737469_ss715588986
846	Non-associated	//Gm04_51803510_ss715588989//Gm04_51815917_ss715588991
847	Non-associated	//Gm04_51820047_ss715588993//Gm04_51835047_ss715588994
848	Non-associated	//Gm04_51923529_ss715589003//Gm04_51927929_ss715589004
849	Non-associated	//Gm04_51957955_ss715589007//Gm04_51964931_ss715589008
850	Non-associated	//Gm04_51970727_ss715589011//Gm04_51989575_ss715589012//Gm04_51999722_ss715589014//Gm04_52001556_ss715589015//Gm04_52002411_ss715589016//Gm04_52012159_ss715589017//Gm04_52014088_ss715589018//Gm04_52022775_ss715589019
851	Non-associated	//Gm04_52093150_ss715589025//Gm04_52104856_ss715589026
852	Non-associated	//Gm04_52138933_ss715589028//Gm04_52157412_ss715589029
853	Non-associated	//Gm04_5274860_ss715589060//Gm04_5284034_ss715589061//Gm04_3458707_ss715587753//Gm04_3477770_ss715587759//Gm04_3485378_ss715587761//Gm04_3500545_ss715587765//Gm04_3517021_ss715587769
854	Non-associated	//Gm04_5344677_ss715589064//Gm04_5347931_ss715589065
855	Non-associated	//Gm04_5534280_ss715589069//Gm04_5535170_ss715589070
856	Non-associated	//Gm04_56409_ss715587050//Gm04_75018_ss715587639//Gm04_84677_ss715587962//Gm04_96434_ss715589094//Gm04_106757_ss715589179
857	Non-associated	//Gm04_5816885_ss715589092//Gm04_5818778_ss715589093
858	Non-associated	//Gm04_6069382_ss715589108//Gm04_6071932_ss715589109//Gm04_6078937_ss715589110//Gm04_6089923_ss715589111//Gm04_6095473_ss715589112
859	Non-associated	//Gm04_6297943_ss715589135//Gm04_6314609_ss715589137//Gm04_6322589_ss715589138
860	Non-associated	//Gm04_6718332_ss715589167//Gm04_6721554_ss715589168
861	Non-associated	//Gm04_6728634_ss715589169//Gm04_6757987_ss715589170//Gm04_6759182_ss715589171//Gm04_6798393_ss715589173
862	Non-associated	//Gm04_6997586_ss715589196//Gm04_6999321_ss715589197//Gm04_7000199_ss715589198//Gm04_7004499_ss715589199//Gm04_7005839_ss715589200//Gm04_7006858_ss715589201//Gm04_7009358_ss715589202//Gm04_7025214_ss715589204//Gm04_7026156_ss715589205//Gm04_7054273_ss715589210
863	Non-associated	//Gm04_7055789_ss715589211//Gm04_7059397_ss715589213
864	Non-associated	//Gm04_7061152_ss715589214//Gm04_7070949_ss715589217//Gm04_7081523_ss715589219
865	Non-associated	//Gm04_7099890_ss715589220//Gm04_7116790_ss715589223
866	Non-associated	//Gm04_7191821_ss715589231//Gm04_7201167_ss715589233
867	Non-associated	//Gm04_7202919_ss715589234//Gm04_7206143_ss715589235
868	Non-associated	//Gm04_7246268_ss715589242//Gm04_7264765_ss715589246//Gm04_7269059_ss715589247//Gm04_7289247_ss715589249//Gm04_7298459_ss715589251//Gm04_7302941_ss715589252//Gm04_7313069_ss715589255//Gm04_7314707_ss715589256//Gm04_7318338_ss715589257//Gm04_7330495_ss715589258
869	Non-associated	//Gm04_7350278_ss715589259//Gm04_7354746_ss715589260//Gm04_7377900_ss715589262
870	Non-associated	//Gm04_7486916_ss715589267//Gm04_7493810_ss715589268//Gm04_7509179_ss715589270//Gm04_7518306_ss715589272
871	Non-associated	//Gm04_7565223_ss715589277//Gm04_7566559_ss715589278//Gm04_7581639_ss715589279//Gm04_7586428_ss715589280//Gm04_7588145_ss715589281//Gm04_7606329_ss715589284//Gm04_7607758_ss715589285
872	Non-associated	//Gm04_7726718_ss715589300//Gm04_7744741_ss715589302
873	Non-associated	//Gm04_7828570_ss715589311//Gm04_7829774_ss715589312
874	Non-associated	//Gm04_7851739_ss715589316//Gm04_7868252_ss715589319
875	Non-associated	//Gm04_7959438_ss715589328//Gm04_7966223_ss715589330//Gm04_7973935_ss715589332//Gm04_7990268_ss715589334//Gm04_8002291_ss715589335
876	Non-associated	//Gm04_8063668_ss715589343//Gm04_8075910_ss715589344//Gm04_8077372_ss715589345//Gm04_8078864_ss715589346
877	Non-associated	//Gm04_8089953_ss715589347//Gm04_8091107_ss715589348//Gm04_8095691_ss715589349
878	Non-associated	//Gm04_8121697_ss715589353//Gm04_8130325_ss715589354
879	Non-associated	//Gm04_8133716_ss715589355//Gm04_8134835_ss715589356//Gm04_8137949_ss715589357
880	Non-associated	//Gm04_8198769_ss715589363//Gm04_8209613_ss715589365//Gm04_8225025_ss715589368//Gm04_8233645_ss715589369
881	Non-associated	//Gm04_8242452_ss715589372//Gm04_8260240_ss715589375
882	Non-associated	//Gm04_8272946_ss715589379//Gm04_8286073_ss715589382//Gm04_8289046_ss715589383
883	Non-associated	//Gm04_8313399_ss715589388//Gm04_8317926_ss715589390//Gm04_8319979_ss715589391//Gm04_8326838_ss715589392//Gm04_8337354_ss715589393
884	Non-associated	//Gm04_8372630_ss715589405//Gm04_8382559_ss715589407//Gm04_8383445_ss715589408//Gm04_8389851_ss715589411
885	Non-associated	//Gm04_8434453_ss715589418//Gm04_8447123_ss715589420
886	Non-associated	//Gm04_8509344_ss715589429//Gm04_8516644_ss715589430
887	Non-associated	//Gm04_8525701_ss715589433//Gm04_8529395_ss715589434
888	Non-associated	//Gm04_8549682_ss715589437//Gm04_8560227_ss715589442//Gm04_8565795_ss715589444//Gm04_8584653_ss715589447//Gm04_8585597_ss715589448//Gm04_8591359_ss715589452//Gm04_8592267_ss715589453//Gm04_8593315_ss715589454//Gm04_8595315_ss715589455//Gm04_8596098_ss715589456//Gm04_8603495_ss715589457//Gm04_8617051_ss715589461//Gm04_8621950_ss715589463//Gm04_8622928_ss715589464//Gm04_8627986_ss715589465
889	Non-associated	//Gm04_8631769_ss715589466//Gm04_8640457_ss715589469//Gm04_8654552_ss715589471//Gm04_8668718_ss715589472//Gm04_8669990_ss715589473//Gm04_8674526_ss715589474//Gm04_8687527_ss715589479//Gm04_8688371_ss715589480//Gm04_8695464_ss715589481//Gm04_8699787_ss715589483//Gm04_8704548_ss715589484//Gm04_8716080_ss715589485//Gm04_8722402_ss715589487//Gm04_8726094_ss715589488//Gm04_8740171_ss715589491//Gm04_87…
890	Non-associated	//Gm04_8786045_ss715589503//Gm04_8798784_ss715589505//Gm04_8800333_ss715589506
891	Non-associated	//Gm04_8808552_ss715589509//Gm04_8818094_ss715589511
892	Non-associated	//Gm04_8831268_ss715589515//Gm04_8836969_ss715589518
893	Non-associated	//Gm04_8866913_ss715589522//Gm04_8869223_ss715589523
894	Non-associated	//Gm04_8872633_ss715589524//Gm04_8875940_ss715589525//Gm04_8882029_ss715589527//Gm04_8887618_ss715589530//Gm04_8890946_ss715589532//Gm04_8896615_ss715589533//Gm04_8911992_ss715589536
895	Non-associated	//Gm04_8934522_ss715589541//Gm04_8939218_ss715589543//Gm04_8972768_ss715589547//Gm04_8973671_ss715589548//Gm04_8974519_ss715589549//Gm04_8975540_ss715589550
896	Non-associated	//Gm04_9031934_ss715589564//Gm04_9034158_ss715589565//Gm04_9035245_ss715589566
897	Non-associated	//Gm04_9037590_ss715589567//Gm04_9039519_ss715589569//Gm04_9042159_ss715589570//Gm04_9046495_ss715589571//Gm04_9047560_ss715589572//Gm04_9078599_ss715589576//Gm04_9092811_ss715589581//Gm04_9095213_ss715589582
898	Non-associated	//Gm04_9136303_ss715589587//Gm04_9137561_ss715589588//Gm04_9143412_ss715589590//Gm04_9145921_ss715589591//Gm04_9148539_ss715589592//Gm04_9153023_ss715589593//Gm04_9158930_ss715589594
899	Non-associated	//Gm04_9160954_ss715589596//Gm04_9166335_ss715589597
900	Non-associated	//Gm04_9185726_ss715589600//Gm04_9187973_ss715589601
901	Non-associated	//Gm04_9194701_ss715589604//Gm04_9199839_ss715589606//Gm04_8758023_ss715589494//Gm04_8760696_ss715589495//Gm04_8761833_ss715589496//Gm04_8766998_ss715589497//Gm04_8775965_ss715589500//Gm04_8778253_ss715589501
902	Non-associated	//Gm04_9237204_ss715589612//Gm04_9239829_ss715589613
903	Non-associated	//Gm04_9349363_ss715589633//Gm04_9352092_ss715589634//Gm04_9358265_ss715589638//Gm04_9375926_ss715589642//Gm04_9377793_ss715589643//Gm04_9381672_ss715589644//Gm04_9406927_ss715589649//Gm04_9409012_ss715589650//Gm04_9410719_ss715589651//Gm04_9416865_ss715589653
904	Non-associated	//Gm04_9439665_ss715589656//Gm04_9451176_ss715589658//Gm04_9462242_ss715589661//Gm04_9464354_ss715589662//Gm04_9469999_ss715589665//Gm04_9481533_ss715589667
905	Non-associated	//Gm04_9538892_ss715589677//Gm04_9539917_ss715589678//Gm04_9540806_ss715589679//Gm04_9545009_ss715589680
906	Non-associated	//Gm04_9576318_ss715589685//Gm04_9580008_ss715589686
907	Non-associated	//Gm04_9616656_ss715589692//Gm04_9621570_ss715589694
908	Non-associated	//Gm04_9637792_ss715589697//Gm04_9640289_ss715589698//Gm04_9648768_ss715589700//Gm04_9660184_ss715589701//Gm04_9674684_ss715589702
909	Non-associated	//Gm04_9691532_ss715589704//Gm04_9766437_ss715589714//Gm04_9767205_ss715589715//Gm04_9770509_ss715589717//Gm04_9772093_ss715589718//Gm04_9773122_ss715589719//Gm04_9780071_ss715589720//Gm04_9782198_ss715589721//Gm04_9783217_ss715589722//Gm04_9786663_ss715589724
910	Non-associated	//Gm04_9845365_ss715589735//Gm04_9862765_ss715589738
911	Non-associated	//Gm04_989803_ss715589684//Gm04_1003029_ss715589707//Gm04_1011611_ss715589729//Gm04_1013942_ss715589731//Gm04_1016502_ss715589736
912	Non-associated	//Gm05_12018_ss715592634//Gm05_14362_ss715592633//Gm05_21750_ss715592632//Gm05_37228_ss715592629
913	Non-associated	//Gm05_1274586_ss715592491//Gm05_1282592_ss715592490
914	Non-associated	//Gm05_1323486_ss715592489//Gm05_1325450_ss715592488
915	Non-associated	//Gm05_1478994_ss715592476//Gm05_1496131_ss715592475
916	Non-associated	//Gm05_1542600_ss715592471//Gm05_1543522_ss715592469//Gm05_1547452_ss715592467
917	Non-associated	//Gm05_1624690_ss715592460//Gm05_1626313_ss715592459
918	Non-associated	//Gm05_1940777_ss715590286//Gm05_1942075_ss715590292//Gm05_1952710_ss715590348//Gm05_1956463_ss715590372//Gm05_1960856_ss715590397
919	Non-associated	//Gm05_201448_ss715592610//Gm05_209284_ss715592607//Gm05_210823_ss715592606//Gm05_213770_ss715592605//Gm05_291914_ss715592598//Gm05_292492_ss715592597
920	Non-associated	//Gm05_2069948_ss715591802//Gm05_2078083_ss715591921//Gm05_2089420_ss715592187//Gm05_2105040_ss715592268
921	Non-associated	//Gm05_2326077_ss715592419//Gm05_2339042_ss715592422//Gm05_2339541_ss715592423//Gm05_2351094_ss715592430//Gm05_2353434_ss715592431//Gm05_2357871_ss715592433//Gm05_2362636_ss715592436//Gm05_2363027_ss715592437//Gm05_2363390_ss715592438//Gm05_2363598_ss715592439//Gm05_2365275_ss715592440//Gm05_2369980_ss715592442//Gm05_2372200_ss715592443
922	Non-associated	//Gm05_2374822_ss715592444//Gm05_2376462_ss715592446
923	Non-associated	//Gm05_2424436_ss715592458//Gm05_2440984_ss715592477
924	Non-associated	//Gm05_2563867_ss715592604//Gm05_2571744_ss715592617
925	Non-associated	//Gm05_2594262_ss715592636//Gm05_2599367_ss715592637//Gm05_2609774_ss715592642//Gm05_2612793_ss715592643//Gm05_2624122_ss715592648//Gm05_2635309_ss715592650//Gm05_2675910_ss715589744//Gm05_2677831_ss715589745//Gm05_2680857_ss715589747//Gm05_2681217_ss715589748//Gm05_2707998_ss715589756//Gm05_2709606_ss715589757//Gm05_2710497_ss715589758//Gm05_2710952_ss715589759//Gm05_2713955_ss715589760//Gm05_27…
926	Non-associated	//Gm05_26317259_ss715590263//Gm05_26328163_ss715590264//Gm05_26362820_ss715590266//Gm05_26387482_ss715590267//Gm05_26446634_ss715590269
927	Non-associated	//Gm05_27082044_ss715590291//Gm05_27099807_ss715590293
928	Non-associated	//Gm05_2742629_ss715589772//Gm05_2743114_ss715589773
929	Non-associated	//Gm05_2755827_ss715589786//Gm05_2760617_ss715589790
930	Non-associated	//Gm05_2782337_ss715589803//Gm05_2790571_ss715589808
931	Non-associated	//Gm05_27856064_ss715590333//Gm05_27966026_ss715590338//Gm05_27993550_ss715590339//Gm05_28011288_ss715590340//Gm05_28032591_ss715590341
932	Non-associated	//Gm05_2813065_ss715589818//Gm05_2832231_ss715589824
933	Non-associated	//Gm05_28135283_ss715590346//Gm05_28154137_ss715590349//Gm05_28215205_ss715590352//Gm05_28244926_ss715590354//Gm05_28259518_ss715590356//Gm05_28296180_ss715590358//Gm05_28311436_ss715590360//Gm05_28334214_ss715590362
934	Non-associated	//Gm05_2837841_ss715589825//Gm05_2840950_ss715589826//Gm05_2847480_ss715589828//Gm05_2851236_ss715589832//Gm05_2851508_ss715589833//Gm05_2852307_ss715589834
935	Non-associated	//Gm05_28400421_ss715590366//Gm05_28417535_ss715590367
936	Non-associated	//Gm05_28432043_ss715590369//Gm05_28468837_ss715590370//Gm05_28487097_ss715590371//Gm05_28553841_ss715590373//Gm05_28596646_ss715590375//Gm05_28608198_ss715590377//Gm05_28623248_ss715590378
937	Non-associated	//Gm05_28778625_ss715590387//Gm05_28811550_ss715590388//Gm05_28829674_ss715590389//Gm05_28842183_ss715590390//Gm05_28860381_ss715590391//Gm05_28967826_ss715590398
938	Non-associated	//Gm05_28981486_ss715590399//Gm05_29018138_ss715590402//Gm05_29068518_ss715590405//Gm05_29109248_ss715590407//Gm05_29122174_ss715590408//Gm05_29141003_ss715590409//Gm05_29151972_ss715590410//Gm05_29164773_ss715590411
939	Non-associated	//Gm05_2899500_ss715589843//Gm05_2906782_ss715589846//Gm05_2908128_ss715589847//Gm05_2909090_ss715589848//Gm05_2911201_ss715589849//Gm05_2911445_ss715589850
940	Non-associated	//Gm05_2919756_ss715589851//Gm05_2919960_ss715589852//Gm05_2932212_ss715589855//Gm05_2933426_ss715589856//Gm05_2934701_ss715589857//Gm05_2935218_ss715589858//Gm05_2936643_ss715589860//Gm05_2938799_ss715589861//Gm05_2986606_ss715589862//Gm05_2989398_ss715589863//Gm05_2992867_ss715589865
941	Non-associated	//Gm05_29228423_ss715590415//Gm05_29244629_ss715590416
942	Non-associated	//Gm05_2994453_ss715589868//Gm05_3017443_ss715589880//Gm05_3018988_ss715589882
943	Non-associated	//Gm05_3046265_ss715589891//Gm05_3047319_ss715589892//Gm05_3049102_ss715589893
944	Non-associated	//Gm05_3050682_ss715589894//Gm05_3053919_ss715589897//Gm05_3057232_ss715589900//Gm05_3059938_ss715589901//Gm05_3071025_ss715589904
945	Non-associated	//Gm05_3073111_ss715589905//Gm05_3074001_ss715589906//Gm05_3093316_ss715589907
946	Non-associated	//Gm05_308102_ss715592592//Gm05_313391_ss715592590
947	Non-associated	//Gm05_31119733_ss715590557//Gm05_31121812_ss715590558
948	Non-associated	//Gm05_3117592_ss715589911//Gm05_3118824_ss715589912//Gm05_3119986_ss715589913//Gm05_3145548_ss715589927//Gm05_3156224_ss715589936//Gm05_3162723_ss715589939//Gm05_3162958_ss715589940//Gm05_3167369_ss715589943//Gm05_3168150_ss715589944//Gm05_3171789_ss715589946//Gm05_3181579_ss715589949//Gm05_3182619_ss715589950//Gm05_3186434_ss715589952//Gm05_3186980_ss715589953//Gm05_3187309_ss715589954//Gm05_31…
949	Non-associated	//Gm05_31225858_ss715590578//Gm05_31228868_ss715590580//Gm05_31231117_ss715590582//Gm05_31233444_ss715590584//Gm05_31238110_ss715590585//Gm05_31243247_ss715590586//Gm05_31243519_ss715590587//Gm05_31253587_ss715590589//Gm05_31266924_ss715590592//Gm05_31267414_ss715590593//Gm05_31267726_ss715590594//Gm05_31300875_ss715590597
950	Associated block	//Gm05_31315538_ss715590599//Gm05_31316483_ss715590600
951	Associated block	//Gm05_31321892_ss715590601//Gm05_31325368_ss715590604//Gm05_31331780_ss715590605
952	Non-associated	//Gm05_31376773_ss715590610//Gm05_31377227_ss715590611//Gm05_31377692_ss715590612//Gm05_31387839_ss715590614//Gm05_31395604_ss715590617//Gm05_31404624_ss715590618//Gm05_31404835_ss715590619//Gm05_31427594_ss715590624
953	Associated block	//Gm05_31450644_ss715590626//Gm05_31458872_ss715590628//Gm05_31478858_ss715590631//Gm05_31498917_ss715590632//Gm05_31541462_ss715590634//Gm05_31549981_ss715590637//Gm05_31550996_ss715590638
954	Non-associated	//Gm05_31551588_ss715590639//Gm05_31559128_ss715590642
955	Non-associated	//Gm05_31565491_ss715590644//Gm05_31567201_ss715590646//Gm05_31584490_ss715590650
956	Non-associated	//Gm05_31590681_ss715590652//Gm05_31601400_ss715590654//Gm05_31602889_ss715590655//Gm05_31603760_ss715590656//Gm05_31625693_ss715590661//Gm05_31638732_ss715590662//Gm05_31639392_ss715590663//Gm05_31651887_ss715590664//Gm05_31652392_ss715590665//Gm05_31652630_ss715590666//Gm05_31658505_ss715590667//Gm05_31659716_ss715590669//Gm05_31663348_ss715590670
957	Non-associated	//Gm05_31682263_ss715590674//Gm05_31683947_ss715590675//Gm05_31686626_ss715590676//Gm05_31698925_ss715590677//Gm05_31713170_ss715590679//Gm05_31718798_ss715590680
958	Non-associated	//Gm05_31734626_ss715590689//Gm05_31756133_ss715590691//Gm05_31756622_ss715590692
959	Non-associated	//Gm05_317349_ss715592589//Gm05_318120_ss715592588
960	Non-associated	//Gm05_31774690_ss715590697//Gm05_31777327_ss715590698
961	Non-associated	//Gm05_31813985_ss715590702//Gm05_31822052_ss715590704//Gm05_31826615_ss715590705
962	Non-associated	//Gm05_31932170_ss715590713//Gm05_31934350_ss715590715//Gm05_31934717_ss715590716
963	Non-associated	//Gm05_31947285_ss715590718//Gm05_31952690_ss715590719
964	Non-associated	//Gm05_31953822_ss715590720//Gm05_31960237_ss715590721
965	Non-associated	//Gm05_31961902_ss715590723//Gm05_31963188_ss715590724
966	Non-associated	//Gm05_32038967_ss715590735//Gm05_32042010_ss715590736
967	Non-associated	//Gm05_32123938_ss715590740//Gm05_32150188_ss715590742//Gm05_32152461_ss715590743
968	Non-associated	//Gm05_3216947_ss715589967//Gm05_3217356_ss715589968//Gm05_3221165_ss715589971
969	Non-associated	//Gm05_3225224_ss715589973//Gm05_3226461_ss715589975//Gm05_3233655_ss715589978//Gm05_3236161_ss715589980//Gm05_3239442_ss715589982//Gm05_3249313_ss715589984//Gm05_3255369_ss715589989//Gm05_3261123_ss715589991
970	Non-associated	//Gm05_32310826_ss715590750//Gm05_32324964_ss715590751
971	Non-associated	//Gm05_32388407_ss715590757//Gm05_32397451_ss715590759
972	Non-associated	//Gm05_3273555_ss715589995//Gm05_3276232_ss715589998//Gm05_2716647_ss715589762//Gm05_2717677_ss715589763//Gm05_2718523_ss715589764//Gm05_2726100_ss715589765//Gm05_2727221_ss715589766//Gm05_2729020_ss715589767//Gm05_2729875_ss715589769
973	Non-associated	//Gm05_32832462_ss715590787//Gm05_32847718_ss715590789
974	Non-associated	//Gm05_32889072_ss715590791//Gm05_32909426_ss715590797//Gm05_32911408_ss715590798//Gm05_32912052_ss715590799//Gm05_32921463_ss715590800//Gm05_32921731_ss715590801//Gm05_32922250_ss715590802//Gm05_32923211_ss715590803//Gm05_32923591_ss715590804
975	Non-associated	//Gm05_32998023_ss715590808//Gm05_33001491_ss715590809
976	Non-associated	//Gm05_3319234_ss715590016//Gm05_3332006_ss715590021
977	Non-associated	//Gm05_33210394_ss715590831//Gm05_33211040_ss715590833//Gm05_33212449_ss715590836//Gm05_33212678_ss715590837//Gm05_33244691_ss715590840
978	Non-associated	//Gm05_33317583_ss715590849//Gm05_33318788_ss715590850
979	Non-associated	//Gm05_33323382_ss715590851//Gm05_33324978_ss715590852
980	Non-associated	//Gm05_33343485_ss715590854//Gm05_33343764_ss715590855//Gm05_33356842_ss715590857//Gm05_33362732_ss715590858//Gm05_33388250_ss715590860
981	Non-associated	//Gm05_33438894_ss715590863//Gm05_33444202_ss715590864
982	Non-associated	//Gm05_33459920_ss715590866//Gm05_33478193_ss715590868//Gm05_33484506_ss715590869//Gm05_33503914_ss715590871//Gm05_33506193_ss715590872
983	Non-associated	//Gm05_33536375_ss715590874//Gm05_33550707_ss715590876
984	Non-associated	//Gm05_33557809_ss715590877//Gm05_33568442_ss715590879//Gm05_33568875_ss715590880//Gm05_33608215_ss715590881
985	Non-associated	//Gm05_33609559_ss715590882//Gm05_33612617_ss715590883//Gm05_33613063_ss715590884//Gm05_33626690_ss715590885//Gm05_33629174_ss715590886
986	Non-associated	//Gm05_33774667_ss715590900//Gm05_33778051_ss715590901//Gm05_33844667_ss715590912//Gm05_33869069_ss715590913
987	Non-associated	//Gm05_33869930_ss715590914//Gm05_33870774_ss715590915
988	Non-associated	//Gm05_33871249_ss715590916//Gm05_33885608_ss715590918
989	Non-associated	//Gm05_33887621_ss715590919//Gm05_33919165_ss715590923//Gm05_33920300_ss715590924//Gm05_33926353_ss715590926//Gm05_33935094_ss715590928//Gm05_33941812_ss715590929
990	Non-associated	//Gm05_33984580_ss715590939//Gm05_33998134_ss715590941//Gm05_34006356_ss715590942
991	Non-associated	//Gm05_34007017_ss715590944//Gm05_34030108_ss715590948//Gm05_34049858_ss715590951//Gm05_34054092_ss715590953//Gm05_34060350_ss715590954
992	Non-associated	//Gm05_34061357_ss715590955//Gm05_34065167_ss715590956//Gm05_34065714_ss715590957//Gm05_34066088_ss715590958//Gm05_34066380_ss715590959//Gm05_34067028_ss715590960
993	Non-associated	//Gm05_34101578_ss715590966//Gm05_34103807_ss715590967//Gm05_34109659_ss715590970
994	Non-associated	//Gm05_34112269_ss715590971//Gm05_34132184_ss715590972//Gm05_34140084_ss715590979
995	Non-associated	//Gm05_34190939_ss715590981//Gm05_34199787_ss715590982
996	Non-associated	//Gm05_3424923_ss715590039//Gm05_3425723_ss715590041//Gm05_3428367_ss715590042//Gm05_3437614_ss715590045//Gm05_3440705_ss715590047
997	Non-associated	//Gm05_34304623_ss715590989//Gm05_34305148_ss715590990
998	Non-associated	//Gm05_34335534_ss715590996//Gm05_34337698_ss715590997
999	Non-associated	//Gm05_34458147_ss715591014//Gm05_34461135_ss715591016
1000	Non-associated	//Gm05_34488028_ss715591019//Gm05_34504893_ss715591023
1001	Non-associated	//Gm05_3457103_ss715590049//Gm05_3461460_ss715590051//Gm05_3461734_ss715590052//Gm05_3466794_ss715590055//Gm05_3467767_ss715590056
1002	Non-associated	//Gm05_34677563_ss715591037//Gm05_34683926_ss715591038//Gm05_34691926_ss715591041
1003	Non-associated	//Gm05_34694965_ss715591043//Gm05_34704659_ss715591045//Gm05_34705563_ss715591046//Gm05_34706751_ss715591047//Gm05_34710426_ss715591049//Gm05_34717934_ss715591051
1004	Non-associated	//Gm05_34732908_ss715591054//Gm05_34745072_ss715591055
1005	Non-associated	//Gm05_34807194_ss715591061//Gm05_34820421_ss715591062//Gm05_34820634_ss715591063//Gm05_34841194_ss715591065
1006	Non-associated	//Gm05_34881505_ss715591069//Gm05_34889184_ss715591071//Gm05_34891673_ss715591072
1007	Non-associated	//Gm05_34946894_ss715591077//Gm05_34955414_ss715591079//Gm05_34963636_ss715591081
1008	Non-associated	//Gm05_35037633_ss715591093//Gm05_35040348_ss715591094//Gm05_35041096_ss715591095
1009	Non-associated	//Gm05_35046834_ss715591096//Gm05_35063274_ss715591099//Gm05_35069626_ss715591100
1010	Non-associated	//Gm05_35101291_ss715591106//Gm05_35104279_ss715591108
1011	Non-associated	//Gm05_35120139_ss715591109//Gm05_35128398_ss715591113//Gm05_35129446_ss715591114//Gm05_35129803_ss715591115//Gm05_35157304_ss715591117//Gm05_35158609_ss715591118//Gm05_35169809_ss715591120//Gm05_35181250_ss715591122
1012	Non-associated	//Gm05_3542634_ss715590079//Gm05_3546513_ss715590082
1013	Non-associated	//Gm05_35507814_ss715591163//Gm05_35509323_ss715591165
1014	Non-associated	//Gm05_35539214_ss715591169//Gm05_35597149_ss715591176//Gm05_35614349_ss715591177//Gm05_35619498_ss715591178//Gm05_35634170_ss715591182//Gm05_35636825_ss715591184//Gm05_35638821_ss715591185//Gm05_35642143_ss715591186//Gm05_35643116_ss715591187//Gm05_35644549_ss715591189
1015	Non-associated	//Gm05_35722019_ss715591194//Gm05_35728351_ss715591195
1016	Non-associated	//Gm05_35779894_ss715591199//Gm05_35789512_ss715591200//Gm05_35811621_ss715591206//Gm05_35812970_ss715591208//Gm05_35816684_ss715591209//Gm05_35832551_ss715591212//Gm05_35878669_ss715591214//Gm05_35883660_ss715591215//Gm05_35884663_ss715591217
1017	Non-associated	//Gm05_35904850_ss715591220//Gm05_35907158_ss715591221//Gm05_35911860_ss715591223//Gm05_35917535_ss715591225//Gm05_35918226_ss715591226//Gm05_35918853_ss715591227//Gm05_35921493_ss715591228//Gm05_35952349_ss715591232//Gm05_35961486_ss715591234
1018	Non-associated	//Gm05_36119204_ss715591269//Gm05_36119852_ss715591270
1019	Non-associated	//Gm05_36150115_ss715591273//Gm05_36150537_ss715591274
1020	Non-associated	//Gm05_36266841_ss715591283//Gm05_36275578_ss715591285
1021	Non-associated	//Gm05_36295514_ss715591287//Gm05_36295913_ss715591288
1022	Non-associated	//Gm05_36398530_ss715591305//Gm05_36398911_ss715591306
1023	Non-associated	//Gm05_36479027_ss715591313//Gm05_36499376_ss715591314//Gm05_36515428_ss715591315//Gm05_36532270_ss715591316
1024	Non-associated	//Gm05_36675113_ss715591328//Gm05_36675760_ss715591329//Gm05_36676544_ss715591330
1025	Non-associated	//Gm05_36695797_ss715591332//Gm05_36701237_ss715591333
1026	Non-associated	//Gm05_36712170_ss715591335//Gm05_36731598_ss715591340
1027	Non-associated	//Gm05_36779409_ss715591347//Gm05_36794459_ss715591348//Gm05_36814419_ss715591351//Gm05_36820301_ss715591352//Gm05_36826283_ss715591353//Gm05_36835224_ss715591354//Gm05_36841215_ss715591356//Gm05_36847411_ss715591357
1028	Non-associated	//Gm05_3680548_ss715590106//Gm05_3691865_ss715590110//Gm05_3695850_ss715590112//Gm05_3697894_ss715590113
1029	Non-associated	//Gm05_36904029_ss715591361//Gm05_36905223_ss715591362
1030	Non-associated	//Gm05_36962030_ss715591370//Gm05_36972839_ss715591373//Gm05_36974045_ss715591374
1031	Non-associated	//Gm05_36978396_ss715591376//Gm05_37006333_ss715591378//Gm05_37035513_ss715591382//Gm05_37037065_ss715591383//Gm05_37039750_ss715591385
1032	Non-associated	//Gm05_3702823_ss715590116//Gm05_3706749_ss715590117//Gm05_3707690_ss715590118
1033	Non-associated	//Gm05_37052979_ss715591386//Gm05_37057956_ss715591387//Gm05_37059445_ss715591388//Gm05_37059907_ss715591389//Gm05_37070113_ss715591390
1034	Non-associated	//Gm05_37160406_ss715591401//Gm05_37273469_ss715591407//Gm05_37283165_ss715591408//Gm05_37289637_ss715591409//Gm05_37291938_ss715591410//Gm05_37297357_ss715591411//Gm05_37317508_ss715591412
1035	Non-associated	//Gm05_3722610_ss715590120//Gm05_3725956_ss715590122//Gm05_3731817_ss715590124//Gm05_3735174_ss715590125//Gm05_3735628_ss715590126
1036	Non-associated	//Gm05_37328311_ss715591414//Gm05_37331556_ss715591415//Gm05_37333428_ss715591417//Gm05_37347763_ss715591419
1037	Non-associated	//Gm05_37361399_ss715591421//Gm05_37370588_ss715591422//Gm05_37374029_ss715591423//Gm05_37376980_ss715591424//Gm05_37378223_ss715591425//Gm05_37386857_ss715591427//Gm05_37390527_ss715591429//Gm05_37400040_ss715591432//Gm05_37401218_ss715591434//Gm05_37403178_ss715591435
1038	Non-associated	//Gm05_37446350_ss715591442//Gm05_37473204_ss715591446//Gm05_37475739_ss715591447//Gm05_37483313_ss715591448
1039	Non-associated	//Gm05_37501326_ss715591453//Gm05_37511637_ss715591456//Gm05_37527633_ss715591457//Gm05_37534567_ss715591458//Gm05_37538008_ss715591459//Gm05_37550193_ss715591463//Gm05_37563155_ss715591464//Gm05_37565856_ss715591465
1040	Non-associated	//Gm05_3755641_ss715590131//Gm05_3769727_ss715590135//Gm05_3797710_ss715590139//Gm05_3797993_ss715590140//Gm05_3798282_ss715590141//Gm05_3799118_ss715590144//Gm05_3805723_ss715590148//Gm05_3832616_ss715590151
1041	Associated block	//Gm05_37595926_ss715591467//Gm05_37596768_ss715591468//Gm05_37612638_ss715591472
1042	Non-associated	//Gm05_37666831_ss715591478//Gm05_37682000_ss715591482//Gm05_37687202_ss715591484//Gm05_37696048_ss715591485//Gm05_37696537_ss715591486//Gm05_37699648_ss715591487//Gm05_37716147_ss715591489//Gm05_37716401_ss715591490//Gm05_37744721_ss715591494//Gm05_37749979_ss715591495//Gm05_37751456_ss715591496//Gm05_37752908_ss715591497//Gm05_37755695_ss715591498
1043	Non-associated	//Gm05_37756545_ss715591499//Gm05_37759515_ss715591500//Gm05_37759854_ss715591501
1044	Non-associated	//Gm05_37770680_ss715591502//Gm05_37770930_ss715591503//Gm05_37771670_ss715591504//Gm05_37787048_ss715591506//Gm05_37798451_ss715591507//Gm05_37800733_ss715591509//Gm05_37802934_ss715591510//Gm05_37809679_ss715591512
1045	Non-associated	//Gm05_37815232_ss715591513//Gm05_37839041_ss715591515//Gm05_37862490_ss715591517//Gm05_37865331_ss715591518//Gm05_37867005_ss715591522//Gm05_37882533_ss715591523//Gm05_37882707_ss715591524
1046	Non-associated	//Gm05_37885807_ss715591525//Gm05_37900941_ss715591526//Gm05_37913959_ss715591528//Gm05_37919942_ss715591529//Gm05_37922776_ss715591530//Gm05_37923280_ss715591531
1047	Non-associated	//Gm05_37987089_ss715591541//Gm05_37993127_ss715591543
1048	Non-associated	//Gm05_38007790_ss715591545//Gm05_38030312_ss715591548//Gm05_38033004_ss715591549//Gm05_38035040_ss715591550//Gm05_38038175_ss715591551//Gm05_38059106_ss715591552//Gm05_38059310_ss715591553//Gm05_38065203_ss715591554//Gm05_38072096_ss715591555
1049	Non-associated	//Gm05_38099881_ss715591556//Gm05_38104922_ss715591557
1050	Non-associated	//Gm05_38124189_ss715591558//Gm05_38130123_ss715591559//Gm05_38131885_ss715591561
1051	Non-associated	//Gm05_38138511_ss715591562//Gm05_38150287_ss715591563//Gm05_38154008_ss715591564//Gm05_38157137_ss715591565//Gm05_38170400_ss715591566//Gm05_38180969_ss715591567//Gm05_38183286_ss715591568//Gm05_38184548_ss715591569//Gm05_38192402_ss715591571//Gm05_38200138_ss715591573//Gm05_38202363_ss715591574//Gm05_38202607_ss715591575//Gm05_38205428_ss715591576//Gm05_38206448_ss715591577//Gm05_38213180_ss715…
1052	Non-associated	//Gm05_38280990_ss715591594//Gm05_38296536_ss715591597//Gm05_38301706_ss715591598
1053	Non-associated	//Gm05_38305385_ss715591599//Gm05_38313996_ss715591600//Gm05_38316499_ss715591603
1054	Non-associated	//Gm05_38388893_ss715591613//Gm05_38389814_ss715591615
1055	Non-associated	//Gm05_38420785_ss715592258//Gm05_38429615_ss715592257//Gm05_38433906_ss715592256
1056	Non-associated	//Gm05_38545959_ss715592248//Gm05_38573403_ss715592246//Gm05_38589238_ss715592244//Gm05_38589424_ss715592243//Gm05_38590811_ss715592242//Gm05_38597425_ss715592240//Gm05_38600357_ss715592237
1057	Non-associated	//Gm05_38688858_ss715592230//Gm05_38689860_ss715592229//Gm05_38691715_ss715592228//Gm05_38700130_ss715592226//Gm05_38722617_ss715592224//Gm05_38734757_ss715592221//Gm05_38738345_ss715592218//Gm05_38741788_ss715592217//Gm05_38744078_ss715592216//Gm05_38746909_ss715592215//Gm05_38747885_ss715592214//Gm05_38752896_ss715592212//Gm05_38755487_ss715592211
1058	Non-associated	//Gm05_38787601_ss715592208//Gm05_38796264_ss715592206//Gm05_38798176_ss715592205//Gm05_38802464_ss715592204//Gm05_38805184_ss715592203
1059	Non-associated	//Gm05_38856557_ss715592199//Gm05_38868670_ss715592198//Gm05_38878809_ss715592196//Gm05_38881970_ss715592195//Gm05_38882551_ss715592194//Gm05_38886805_ss715592193//Gm05_38890959_ss715592192//Gm05_38892093_ss715592191
1060	Non-associated	//Gm05_38918842_ss715592186//Gm05_38920939_ss715592185//Gm05_38921185_ss715592184//Gm05_38923343_ss715592183//Gm05_38923526_ss715592182//Gm05_38925844_ss715592180//Gm05_38932159_ss715592179
1061	Non-associated	//Gm05_38932499_ss715592178//Gm05_38936494_ss715592177//Gm05_38940662_ss715592176
1062	Non-associated	//Gm05_38943214_ss715592175//Gm05_38945499_ss715592174//Gm05_38947869_ss715592173//Gm05_38949303_ss715592172//Gm05_38956235_ss715592167//Gm05_38956418_ss715592166//Gm05_38956599_ss715592165//Gm05_38961342_ss715592162//Gm05_38966298_ss715592161//Gm05_38983049_ss715592159//Gm05_38988175_ss715592156
1063	Non-associated	//Gm05_39008584_ss715592152//Gm05_39019115_ss715592150//Gm05_39022516_ss715592149//Gm05_39026452_ss715592147//Gm05_39031520_ss715592146//Gm05_39032048_ss715592145//Gm05_39039063_ss715592144//Gm05_39040173_ss715592142//Gm05_39040956_ss715592141//Gm05_39041176_ss715592140//Gm05_39041374_ss715592139//Gm05_39041805_ss715592138//Gm05_39042581_ss715592136//Gm05_39051518_ss715592135//Gm05_39056898_ss715…
1064	Non-associated	//Gm05_39067209_ss715592127//Gm05_39072290_ss715592126
1065	Non-associated	//Gm05_39076749_ss715592124//Gm05_39082116_ss715592123//Gm05_39082579_ss715592122//Gm05_39083827_ss715592121//Gm05_39084491_ss715592120//Gm05_39087702_ss715592118//Gm05_39097082_ss715592117//Gm05_39098978_ss715592115//Gm05_39126164_ss715592112//Gm05_39126518_ss715592111//Gm05_39128581_ss715592110//Gm05_39131294_ss715592109//Gm05_39141972_ss715592108
1066	Non-associated	//Gm05_39146146_ss715592107//Gm05_39149421_ss715592104//Gm05_39151875_ss715592103
1067	Non-associated	//Gm05_39163114_ss715592099//Gm05_39168144_ss715592097//Gm05_39180659_ss715592096//Gm05_39187571_ss715592095
1068	Non-associated	//Gm05_39196250_ss715592093//Gm05_39203279_ss715592092//Gm05_39224558_ss715592089//Gm05_39238409_ss715592088//Gm05_39242165_ss715592087
1069	Non-associated	//Gm05_39242760_ss715592086//Gm05_39247507_ss715592085
1070	Non-associated	//Gm05_39248528_ss715592084//Gm05_39257857_ss715592082//Gm05_39263714_ss715592081//Gm05_39266651_ss715592080//Gm05_39271942_ss715592079//Gm05_39276357_ss715592077//Gm05_39287307_ss715592075//Gm05_39290940_ss715592074//Gm05_39292769_ss715592073//Gm05_39297588_ss715592072//Gm05_39298301_ss715592071//Gm05_39304482_ss715592070//Gm05_39306029_ss715592069//Gm05_39324856_ss715592068//Gm05_39325064_ss715…
1071	Non-associated	//Gm05_39396012_ss715592054//Gm05_39402903_ss715592053
1072	Non-associated	//Gm05_39418662_ss715592051//Gm05_39418981_ss715592050//Gm05_39419467_ss715592049//Gm05_39425882_ss715592048//Gm05_39435793_ss715592047//Gm05_39445360_ss715592046//Gm05_39446615_ss715592045//Gm05_39471193_ss715592043//Gm05_39473292_ss715592040//Gm05_39473780_ss715592039//Gm05_39489755_ss715592037//Gm05_39491452_ss715592036//Gm05_39495869_ss715592035//Gm05_39497187_ss715592034//Gm05_39513542_ss715…
1073	Non-associated	//Gm05_39538289_ss715592021//Gm05_39546900_ss715592019//Gm05_39554094_ss715592018
1074	Non-associated	//Gm05_39561735_ss715592016//Gm05_39571365_ss715592013//Gm05_39609044_ss715592011//Gm05_39619164_ss715592009//Gm05_39622330_ss715592008//Gm05_39629926_ss715592004//Gm05_39634157_ss715592003//Gm05_39644694_ss715592001//Gm05_39645032_ss715592000//Gm05_39651622_ss715591998//Gm05_39659973_ss715591996
1075	Non-associated	//Gm05_39696120_ss715591991//Gm05_39706368_ss715591990
1076	Non-associated	//Gm05_39717333_ss715591988//Gm05_39724172_ss715591986
1077	Non-associated	//Gm05_39759837_ss715591983//Gm05_39776162_ss715591982//Gm05_39778702_ss715591981//Gm05_39789644_ss715591979//Gm05_39802393_ss715591976//Gm05_39809905_ss715591973//Gm05_39811047_ss715591972
1078	Non-associated	//Gm05_39821466_ss715591969//Gm05_39830296_ss715591966//Gm05_39845334_ss715591963//Gm05_39855978_ss715591961//Gm05_39857730_ss715591960//Gm05_39860357_ss715591958//Gm05_39865362_ss715591957//Gm05_39865972_ss715591956//Gm05_39867705_ss715591955
1079	Non-associated	//Gm05_398350_ss715592579//Gm05_405623_ss715592578//Gm05_406096_ss715592577
1080	Non-associated	//Gm05_39886822_ss715591954//Gm05_39905033_ss715591952//Gm05_39911562_ss715591949//Gm05_39920848_ss715591947//Gm05_39921100_ss715591946//Gm05_39923402_ss715591945//Gm05_39924147_ss715591944//Gm05_39925019_ss715591943//Gm05_39928655_ss715591942//Gm05_39928862_ss715591941//Gm05_39958975_ss715591939//Gm05_39965877_ss715591936//Gm05_39990476_ss715591933//Gm05_39998818_ss715591932//Gm05_40000606_ss715…
1081	Non-associated	//Gm05_40003933_ss715591928//Gm05_40035202_ss715591925//Gm05_40037783_ss715591924//Gm05_40040158_ss715591923
1082	Non-associated	//Gm05_40093324_ss715591915//Gm05_40095192_ss715591914//Gm05_40120746_ss715591913//Gm05_40129082_ss715591912//Gm05_40137322_ss715591910//Gm05_40142108_ss715591909//Gm05_40143166_ss715591908//Gm05_40143397_ss715591907//Gm05_40148816_ss715591906//Gm05_40169837_ss715591905//Gm05_40170977_ss715591904
1083	Non-associated	//Gm05_40193010_ss715591901//Gm05_40196305_ss715591900//Gm05_39061232_ss715592132//Gm05_39064034_ss715592129//Gm05_39065273_ss715592128
1084	Non-associated	//Gm05_40290412_ss715591896//Gm05_40295160_ss715591895//Gm05_40295481_ss715591894//Gm05_40302839_ss715591893//Gm05_40303146_ss715591892//Gm05_40307344_ss715591891
1085	Non-associated	//Gm05_40321058_ss715591887//Gm05_40323789_ss715591886
1086	Non-associated	//Gm05_40327284_ss715591885//Gm05_40327559_ss715591884
1087	Non-associated	//Gm05_40344471_ss715591883//Gm05_40345153_ss715591882
1088	Non-associated	//Gm05_40400967_ss715591876//Gm05_40415432_ss715591873
1089	Non-associated	//Gm05_40483156_ss715591871//Gm05_40495083_ss715591870//Gm05_40498605_ss715591869//Gm05_40502591_ss715591868//Gm05_40505085_ss715591866
1090	Non-associated	//Gm05_40513840_ss715591865//Gm05_40515377_ss715591863//Gm05_40519175_ss715591862//Gm05_40528038_ss715591859//Gm05_40550458_ss715591857//Gm05_40550682_ss715591856//Gm05_40566203_ss715591854//Gm05_40568371_ss715591853//Gm05_40587115_ss715591852//Gm05_40608686_ss715591851//Gm05_40621241_ss715591850//Gm05_40623107_ss715591849//Gm05_40623648_ss715591848//Gm05_40625750_ss715591847//Gm05_40626025_ss715…
1091	Non-associated	//Gm05_40653694_ss715591837//Gm05_40670477_ss715591835
1092	Non-associated	//Gm05_4073360_ss715590196//Gm05_4074192_ss715590197
1093	Non-associated	//Gm05_40750218_ss715591824//Gm05_40755055_ss715591823//Gm05_40772548_ss715591822//Gm05_40797587_ss715591820//Gm05_40800526_ss715591818//Gm05_40802261_ss715591817//Gm05_40809487_ss715591816//Gm05_40836021_ss715591812//Gm05_40836201_ss715591811//Gm05_40837665_ss715591809//Gm05_40839944_ss715591807//Gm05_40840972_ss715591806//Gm05_40841422_ss715591805//Gm05_40842801_ss715591804//Gm05_40892245_ss715…
1094	Non-associated	//Gm05_40916521_ss715591799//Gm05_40934088_ss715591796//Gm05_40946970_ss715591792//Gm05_40952266_ss715591791
1095	Non-associated	//Gm05_40983930_ss715591788//Gm05_40986847_ss715591787//Gm05_40989234_ss715591785//Gm05_40994783_ss715591783//Gm05_41001342_ss715591782//Gm05_41004602_ss715591781//Gm05_41013428_ss715591778//Gm05_41014540_ss715591777//Gm05_41022174_ss715591776//Gm05_41029943_ss715591775//Gm05_41033156_ss715591774//Gm05_41035158_ss715591773//Gm05_41042323_ss715591772//Gm05_41053177_ss715591770
1096	Non-associated	//Gm05_41075707_ss715591767//Gm05_41096032_ss715591765//Gm05_41097874_ss715591764//Gm05_41114084_ss715591762//Gm05_41121028_ss715591760//Gm05_41138072_ss715591756//Gm05_41139172_ss715591755//Gm05_41141114_ss715591754//Gm05_41143185_ss715591753//Gm05_41148790_ss715591752//Gm05_41150106_ss715591751//Gm05_41152741_ss715591750//Gm05_41157219_ss715591748//Gm05_41158854_ss715591747//Gm05_41162758_ss715…
1097	Non-associated	//Gm05_41265253_ss715591728//Gm05_41265877_ss715591727
1098	Non-associated	//Gm05_41266895_ss715591725//Gm05_41267120_ss715591724//Gm05_41270007_ss715591722//Gm05_41271983_ss715591721//Gm05_41278004_ss715591720//Gm05_41278952_ss715591719//Gm05_41280407_ss715591718//Gm05_41291130_ss715591717//Gm05_41294649_ss715591714//Gm05_41300679_ss715591711//Gm05_41309125_ss715591710//Gm05_41327670_ss715591708//Gm05_41352910_ss715591705//Gm05_41354391_ss715591704
1099	Non-associated	//Gm05_4137562_ss715590216//Gm05_4140787_ss715590218
1100	Non-associated	//Gm05_41376185_ss715591701//Gm05_41387548_ss715591700//Gm05_41398449_ss715591699//Gm05_41404483_ss715591698//Gm05_41415712_ss715591697//Gm05_41451145_ss715591694//Gm05_41482035_ss715591692//Gm05_41484954_ss715591691//Gm05_41485616_ss715591690//Gm05_41505587_ss715591688//Gm05_41524771_ss715591687//Gm05_41534546_ss715591686//Gm05_41540032_ss715591685//Gm05_41543632_ss715591683//Gm05_41550014_ss715…
1101	Non-associated	//Gm05_41591737_ss715591677//Gm05_41593456_ss715591676//Gm05_41595013_ss715591675//Gm05_41595274_ss715591674//Gm05_41598296_ss715591673//Gm05_41598988_ss715591672//Gm05_41610737_ss715591671//Gm05_41611767_ss715591670//Gm05_41612159_ss715591669//Gm05_41613233_ss715591668//Gm05_41619628_ss715591667//Gm05_41641184_ss715591664//Gm05_41645388_ss715591662//Gm05_41652756_ss715591661//Gm05_41674471_ss715…
1102	Non-associated	//Gm05_41675163_ss715591658//Gm05_41705075_ss715591657//Gm05_41712419_ss715591655//Gm05_41714219_ss715591653//Gm05_41716968_ss715591652
1103	Non-associated	//Gm05_41780982_ss715591649//Gm05_41807117_ss715591647//Gm05_41831154_ss715591644//Gm05_41854786_ss715591642//Gm05_41855235_ss715591641
1104	Non-associated	//Gm05_41897022_ss715591635//Gm05_41912622_ss715591633//Gm05_41916281_ss715591632//Gm05_41919388_ss715591631//Gm05_41925052_ss715591630
1105	Non-associated	//Gm05_420168_ss715592574//Gm05_420723_ss715592573//Gm05_425159_ss715592572
1106	Non-associated	//Gm05_42071794_ss715591624//Gm05_42090709_ss715591623
1107	Non-associated	//Gm05_4269814_ss715590248//Gm05_4279074_ss715590252
1108	Non-associated	//Gm05_4351048_ss715590277//Gm05_4351517_ss715590278//Gm05_4352303_ss715590280//Gm05_3201718_ss715589964//Gm05_3207293_ss715589965
1109	Non-associated	//Gm05_4368128_ss715590284//Gm05_4393567_ss715590295//Gm05_4395428_ss715590297
1110	Non-associated	//Gm05_4400489_ss715590302//Gm05_4415886_ss715590309
1111	Non-associated	//Gm05_450712_ss715592569//Gm05_461196_ss715592562//Gm05_464582_ss715592561//Gm05_468316_ss715592559//Gm05_469490_ss715592558//Gm05_472701_ss715592557//Gm05_477177_ss715592554//Gm05_484990_ss715592553//Gm05_487599_ss715592552//Gm05_488255_ss715592551//Gm05_488551_ss715592550//Gm05_498662_ss715592548//Gm05_523725_ss715592546
1112	Non-associated	//Gm05_4545186_ss715590383//Gm05_4567128_ss715590393//Gm05_4576780_ss715590401//Gm05_4582181_ss715590404//Gm05_4604248_ss715590419//Gm05_4605275_ss715590421
1113	Non-associated	//Gm05_4616715_ss715590426//Gm05_4617992_ss715590428
1114	Non-associated	//Gm05_4650659_ss715590437//Gm05_4658060_ss715590441//Gm05_4669984_ss715590449//Gm05_4682233_ss715590457//Gm05_4698698_ss715590465
1115	Non-associated	//Gm05_4716313_ss715590473//Gm05_4716888_ss715590474
1116	Non-associated	//Gm05_4735614_ss715590486//Gm05_4755184_ss715590518//Gm05_4755898_ss715590521
1117	Non-associated	//Gm05_4841694_ss715590633//Gm05_4846486_ss715590645//Gm05_4848235_ss715590649//Gm05_4869885_ss715590701
1118	Non-associated	//Gm05_4985050_ss715590805//Gm05_5001282_ss715590818
1119	Non-associated	//Gm05_5162077_ss715591053//Gm05_5181553_ss715591075
1120	Non-associated	//Gm05_5208792_ss715591124//Gm05_5221711_ss715591143
1121	Non-associated	//Gm05_5271522_ss715591211//Gm05_5276418_ss715591213
1122	Non-associated	//Gm05_5283526_ss715591230//Gm05_5285887_ss715591235//Gm05_5323187_ss715591297//Gm05_5323376_ss715591299//Gm05_5323644_ss715591300//Gm05_5325721_ss715591302//Gm05_5326677_ss715591303//Gm05_5349226_ss715591318//Gm05_5361878_ss715591341//Gm05_5363171_ss715591343//Gm05_5381035_ss715591367
1123	Non-associated	//Gm05_5480565_ss715591532//Gm05_5481028_ss715591534//Gm05_5481285_ss715591535//Gm05_5481765_ss715591537//Gm05_5486958_ss715591544
1124	Non-associated	//Gm05_558763_ss715592544//Gm05_562322_ss715592543//Gm05_563753_ss715592542
1125	Non-associated	//Gm05_5621714_ss715591712//Gm05_5632150_ss715591738//Gm05_5638444_ss715591757
1126	Non-associated	//Gm05_5753185_ss715591938//Gm05_5758793_ss715591953
1127	Non-associated	//Gm05_58749_ss715592626//Gm05_105085_ss715592623//Gm05_117428_ss715592622//Gm05_123586_ss715592620
1128	Non-associated	//Gm05_593685_ss715592540//Gm05_595812_ss715592539
1129	Non-associated	//Gm05_615080_ss715592538//Gm05_623541_ss715592537//Gm05_624477_ss715592536//Gm05_628524_ss715592533
1130	Non-associated	//Gm05_939220_ss715592514//Gm05_954235_ss715592510//Gm05_954941_ss715592509//Gm05_955455_ss715592508
1131	Non-associated	//Gm06_10250655_ss715592683//Gm06_10260260_ss715592687
1132	Non-associated	//Gm06_10277748_ss715592689//Gm06_10283306_ss715592690
1133	Non-associated	//Gm06_10482534_ss715592697//Gm06_10483693_ss715592698
1134	Non-associated	//Gm06_10667780_ss715592707//Gm06_10689310_ss715592708//Gm06_10709460_ss715592709//Gm06_10709719_ss715592710//Gm06_10712690_ss715592711//Gm06_10733302_ss715592712
1135	Non-associated	//Gm06_10851807_ss715592720//Gm06_10857543_ss715592722
1136	Non-associated	//Gm06_10893134_ss715592724//Gm06_10893495_ss715592725
1137	Non-associated	//Gm06_10919443_ss715592728//Gm06_10929622_ss715592730//Gm06_10935767_ss715592733//Gm06_10939041_ss715592734//Gm06_10962807_ss715592735//Gm06_10987098_ss715592736//Gm06_10990462_ss715592737//Gm06_10992995_ss715592738
1138	Non-associated	//Gm06_10995608_ss715592739//Gm06_11003009_ss715592740//Gm06_11009747_ss715592741
1139	Non-associated	//Gm06_11098886_ss715592748//Gm06_11101265_ss715592749
1140	Non-associated	//Gm06_11124796_ss715592752//Gm06_11127197_ss715592753
1141	Non-associated	//Gm06_11315475_ss715592768//Gm06_11338877_ss715592770//Gm06_11353546_ss715592774//Gm06_11360371_ss715592775//Gm06_11363772_ss715592777//Gm06_11364909_ss715592778
1142	Non-associated	//Gm06_11376809_ss715592781//Gm06_11380141_ss715592782//Gm06_11382912_ss715592784
1143	Non-associated	//Gm06_1157432_ss715592789//Gm06_1160212_ss715592791
1144	Non-associated	//Gm06_11732734_ss715592816//Gm06_11733097_ss715592817//Gm06_11733336_ss715592818
1145	Non-associated	//Gm06_11812926_ss715592820//Gm06_11813160_ss715592821
1146	Non-associated	//Gm06_11850932_ss715592825//Gm06_11853957_ss715592826
1147	Non-associated	//Gm06_11911122_ss715592835//Gm06_11921215_ss715592836//Gm06_11921385_ss715592837//Gm06_11925180_ss715592838
1148	Non-associated	//Gm06_11932555_ss715592839//Gm06_11940520_ss715592840//Gm06_11943719_ss715592841
1149	Non-associated	//Gm06_11944191_ss715592842//Gm06_11965347_ss715592843//Gm06_11965632_ss715592844
1150	Non-associated	//Gm06_11975393_ss715592847//Gm06_11976726_ss715592848
1151	Non-associated	//Gm06_1201031_ss715592827//Gm06_1215222_ss715592853
1152	Non-associated	//Gm06_12035292_ss715592857//Gm06_12055209_ss715592860
1153	Non-associated	//Gm06_12289618_ss715592879//Gm06_12291804_ss715592880//Gm06_12295275_ss715592881
1154	Non-associated	//Gm06_1234490_ss715592872//Gm06_1245810_ss715592885//Gm06_1260234_ss715592907
1155	Non-associated	//Gm06_12383890_ss715592900//Gm06_12441358_ss715592903//Gm06_12445933_ss715592904//Gm06_12453318_ss715592908//Gm06_12454742_ss715592909//Gm06_12456134_ss715592910//Gm06_12456801_ss715592911//Gm06_12461947_ss715592914//Gm06_12470572_ss715592917//Gm06_12476464_ss715592918//Gm06_12489171_ss715592920
1156	Non-associated	//Gm06_12490193_ss715592921//Gm06_12495576_ss715592925
1157	Non-associated	//Gm06_12843589_ss715592958//Gm06_12845114_ss715592959
1158	Non-associated	//Gm06_12980867_ss715592973//Gm06_12984228_ss715592974
1159	Non-associated	//Gm06_12999918_ss715592977//Gm06_13013386_ss715592979//Gm06_13024364_ss715592980//Gm06_13026445_ss715592981//Gm06_13028606_ss715592982//Gm06_13034613_ss715592983//Gm06_13035696_ss715592984//Gm06_13037251_ss715592985//Gm06_13037393_ss715592986//Gm06_13047618_ss715592987//Gm06_13054297_ss715592988//Gm06_13062162_ss715592989//Gm06_13090474_ss715592991//Gm06_13096928_ss715592992//Gm06_13123832_ss715…
1160	Non-associated	//Gm06_13184697_ss715593002//Gm06_13187666_ss715593003//Gm06_13211101_ss715593004//Gm06_13220273_ss715593005//Gm06_13234736_ss715593006//Gm06_13235656_ss715593007//Gm06_13237270_ss715593008//Gm06_13249048_ss715593010
1161	Non-associated	//Gm06_13308209_ss715593016//Gm06_13323482_ss715593019
1162	Non-associated	//Gm06_13337290_ss715593021//Gm06_13345871_ss715593023//Gm06_13346408_ss715593024//Gm06_13346793_ss715593025//Gm06_13365355_ss715593028//Gm06_13365505_ss715593029//Gm06_13368203_ss715593030//Gm06_13369390_ss715593031
1163	Non-associated	//Gm06_13384329_ss715593036//Gm06_13385638_ss715593037//Gm06_13389949_ss715593039//Gm06_13426658_ss715593042//Gm06_13429255_ss715593043//Gm06_13439756_ss715593044//Gm06_13449148_ss715593045//Gm06_13450269_ss715593046//Gm06_13459662_ss715593047
1164	Non-associated	//Gm06_13486655_ss715593051//Gm06_13496249_ss715593053//Gm06_13499326_ss715593056//Gm06_13499595_ss715593057
1165	Non-associated	//Gm06_13515983_ss715593061//Gm06_13516223_ss715593062//Gm06_13531658_ss715593065//Gm06_13542356_ss715593066//Gm06_13546806_ss715593068//Gm06_13555487_ss715593070//Gm06_13563490_ss715593071
1166	Non-associated	//Gm06_13565988_ss715593072//Gm06_13566413_ss715593073//Gm06_13572042_ss715593074
1167	Non-associated	//Gm06_13611526_ss715593077//Gm06_13616818_ss715593078//Gm06_13620762_ss715593079//Gm06_13627407_ss715593081//Gm06_13643928_ss715593082
1168	Non-associated	//Gm06_13649273_ss715593085//Gm06_13653281_ss715593086
1169	Non-associated	//Gm06_13656409_ss715593087//Gm06_13658325_ss715593088
1170	Non-associated	//Gm06_13670814_ss715593089//Gm06_13675773_ss715593090//Gm06_13677260_ss715593091//Gm06_13678050_ss715593092//Gm06_13688272_ss715593093
1171	Non-associated	//Gm06_13701479_ss715593095//Gm06_13703620_ss715593097
1172	Non-associated	//Gm06_13754175_ss715593106//Gm06_13758643_ss715593107
1173	Non-associated	//Gm06_13759357_ss715593108//Gm06_13764751_ss715593110
1174	Non-associated	//Gm06_13844807_ss715593117//Gm06_13847595_ss715593118//Gm06_13848796_ss715593119
1175	Non-associated	//Gm06_13857435_ss715593120//Gm06_13857806_ss715593121//Gm06_13858147_ss715593122
1176	Non-associated	//Gm06_13897847_ss715593129//Gm06_13906773_ss715593131//Gm06_13917815_ss715593135
1177	Non-associated	//Gm06_13949200_ss715593140//Gm06_13950036_ss715593141
1178	Non-associated	//Gm06_14004435_ss715593146//Gm06_14017276_ss715593148//Gm06_14017608_ss715593149//Gm06_14026339_ss715593150//Gm06_14029207_ss715593152
1179	Non-associated	//Gm06_14073636_ss715593155//Gm06_14074224_ss715593157
1180	Non-associated	//Gm06_14113314_ss715593162//Gm06_14120149_ss715593163//Gm06_14125130_ss715593164//Gm06_14127092_ss715593165//Gm06_14131170_ss715593166
1181	Non-associated	//Gm06_14141502_ss715593168//Gm06_14146181_ss715593169//Gm06_14148251_ss715593170//Gm06_14154444_ss715593172//Gm06_14155713_ss715593173//Gm06_14158279_ss715593175//Gm06_14161397_ss715593178//Gm06_14174887_ss715593180//Gm06_14175589_ss715593181
1182	Non-associated	//Gm06_14205340_ss715593183//Gm06_14217060_ss715593184//Gm06_14218951_ss715593185//Gm06_14224133_ss715593186
1183	Non-associated	//Gm06_14281072_ss715593193//Gm06_14286551_ss715593195//Gm06_14287743_ss715593196//Gm06_14290256_ss715593200//Gm06_14290718_ss715593201//Gm06_14304741_ss715593203//Gm06_14313886_ss715593209//Gm06_14314329_ss715593210
1184	Non-associated	//Gm06_14401777_ss715593228//Gm06_14402114_ss715593229//Gm06_14414191_ss715593230
1185	Non-associated	//Gm06_1446085_ss715593213//Gm06_1457787_ss715593235//Gm06_1458364_ss715593238//Gm06_1466461_ss715593248//Gm06_1468112_ss715593251//Gm05_41170338_ss715591744//Gm05_41170755_ss715591743//Gm05_41175857_ss715591742//Gm05_41176097_ss715591741//Gm05_41184681_ss715591739//Gm05_41198246_ss715591737//Gm05_41244666_ss715591734//Gm05_41256594_ss715591732//Gm05_41257584_ss715591731//Gm05_41258624_ss715591730
1186	Non-associated	//Gm06_14495135_ss715593243//Gm06_14507138_ss715593247
1187	Non-associated	//Gm06_14533063_ss715593249//Gm06_14533376_ss715593250//Gm06_14547249_ss715593254//Gm06_14554440_ss715593256//Gm06_14554693_ss715593257
1188	Non-associated	//Gm06_14582346_ss715593260//Gm06_14600572_ss715593263//Gm06_14615924_ss715593264//Gm06_14624609_ss715593268//Gm06_14649365_ss715593270
1189	Non-associated	//Gm06_14723169_ss715593275//Gm06_14725159_ss715593276//Gm06_14751154_ss715593280
1190	Non-associated	//Gm06_14780835_ss715593287//Gm06_14786797_ss715593289
1191	Non-associated	//Gm06_14896221_ss715593302//Gm06_14896462_ss715593303//Gm06_14901930_ss715593306
1192	Non-associated	//Gm06_14932240_ss715593309//Gm06_14937703_ss715593311
1193	Non-associated	//Gm06_15070719_ss715593320//Gm06_15070963_ss715593321//Gm06_15072106_ss715593322//Gm06_15074859_ss715593323//Gm06_15078854_ss715593324//Gm06_15103846_ss715593327//Gm06_15104021_ss715593328
1194	Non-associated	//Gm06_15231313_ss715593338//Gm06_15243128_ss715593339//Gm06_15243517_ss715593340//Gm06_15265180_ss715593341
1195	Non-associated	//Gm06_15360572_ss715593350//Gm06_15374116_ss715593351
1196	Non-associated	//Gm06_15418909_ss715593355//Gm06_15419312_ss715593356//Gm06_15495234_ss715593359//Gm06_15496031_ss715593360//Gm06_15498399_ss715593361//Gm06_15499099_ss715593362//Gm06_15499442_ss715593363//Gm06_15504305_ss715593366//Gm06_15519308_ss715593369
1197	Non-associated	//Gm06_15609717_ss715593382//Gm06_15612988_ss715593384//Gm06_15614187_ss715593385//Gm06_15619812_ss715593387
1198	Non-associated	//Gm06_15681972_ss715593394//Gm06_15683597_ss715593396//Gm06_15683740_ss715593397
1199	Non-associated	//Gm06_15841505_ss715593418//Gm06_15841692_ss715593419//Gm06_15843713_ss715593421//Gm06_15847398_ss715593423
1200	Non-associated	//Gm06_15894490_ss715593436//Gm06_15896666_ss715593438
1201	Non-associated	//Gm06_15900993_ss715593439//Gm06_15908065_ss715593441
1202	Non-associated	//Gm06_16040084_ss715593457//Gm06_16042498_ss715593459//Gm06_16042851_ss715593460//Gm06_16046477_ss715593463//Gm06_16047387_ss715593466//Gm06_16058426_ss715593468//Gm06_16070707_ss715593470//Gm06_16083760_ss715593471//Gm06_16087392_ss715593473
1203	Associated block	//Gm06_16157561_ss715593479//Gm06_16158231_ss715593480//Gm06_16162227_ss715593483//Gm06_16164776_ss715593484//Gm06_16175478_ss715593486
1204	Non-associated	//Gm06_16182609_ss715593489//Gm06_16184873_ss715593491//Gm06_16185493_ss715593493//Gm06_16185880_ss715593495//Gm06_16192421_ss715593497
1205	Non-associated	//Gm06_16227786_ss715593499//Gm06_16246724_ss715593500
1206	Non-associated	//Gm06_16421594_ss715593518//Gm06_16422233_ss715593519//Gm06_16423204_ss715593520
1207	Non-associated	//Gm06_16441080_ss715593522//Gm06_16441404_ss715593523//Gm06_16444181_ss715593525//Gm06_16458580_ss715593526//Gm06_16484446_ss715593529//Gm06_16486643_ss715593530//Gm06_16487815_ss715593531//Gm06_16490186_ss715593533//Gm06_16495673_ss715593534//Gm06_16501219_ss715593535//Gm06_16506243_ss715593553//Gm06_16507970_ss715593554//Gm06_16508436_ss715593555//Gm06_16508920_ss715593556//Gm06_16509298_ss715…
1208	Non-associated	//Gm06_16612216_ss715593596//Gm06_16612599_ss715593597//Gm06_16612943_ss715593598//Gm06_16627475_ss715593599
1209	Non-associated	//Gm06_16674718_ss715593604//Gm06_16680129_ss715593605
1210	Non-associated	//Gm06_16704557_ss715593610//Gm06_16705316_ss715593611//Gm06_16706204_ss715593612//Gm06_16706510_ss715593613//Gm06_16714933_ss715593614
1211	Non-associated	//Gm06_16752445_ss715593619//Gm06_16753938_ss715593620
1212	Non-associated	//Gm06_16781849_ss715593627//Gm06_16786131_ss715593628//Gm06_16786363_ss715593629//Gm06_16786606_ss715593630//Gm06_16786771_ss715593631//Gm06_16787859_ss715593632//Gm06_16788338_ss715593633//Gm06_16788738_ss715593634//Gm06_16789076_ss715593635//Gm06_16789752_ss715593637//Gm06_16789978_ss715593638//Gm06_16790223_ss715593639//Gm06_16790675_ss715593640
1213	Non-associated	//Gm06_16835647_ss715593644//Gm06_16837163_ss715593645
1214	Non-associated	//Gm06_16838315_ss715593647//Gm06_16838613_ss715593648//Gm06_16839337_ss715593650//Gm06_16839931_ss715593651//Gm06_16840161_ss715593652//Gm06_16840507_ss715593653//Gm06_16863097_ss715593655//Gm06_16898650_ss715593656//Gm06_16898912_ss715593657//Gm06_16899074_ss715593658//Gm06_16934401_ss715593661
1215	Non-associated	//Gm06_16958495_ss715593664//Gm06_16966769_ss715593665//Gm06_16968226_ss715593667//Gm06_16968506_ss715593668//Gm06_16986423_ss715593670//Gm06_17003550_ss715593671//Gm06_17014423_ss715593674//Gm06_17149496_ss715593681//Gm06_17154269_ss715593682
1216	Non-associated	//Gm06_17170673_ss715593683//Gm06_17177441_ss715593684//Gm06_17178147_ss715593685//Gm06_17194832_ss715593688//Gm06_17202091_ss715593689//Gm06_17202329_ss715593690//Gm06_17202553_ss715593691
1217	Non-associated	//Gm06_17203009_ss715593693//Gm06_17214720_ss715593697
1218	Non-associated	//Gm06_17229619_ss715593701//Gm06_17232870_ss715593703//Gm06_17233786_ss715593704
1219	Non-associated	//Gm06_17264854_ss715593707//Gm06_17265495_ss715593708
1220	Non-associated	//Gm06_17266849_ss715593709//Gm06_17270294_ss715593711
1221	Non-associated	//Gm06_17276210_ss715593713//Gm06_17303937_ss715593717//Gm06_17364510_ss715593728//Gm06_17368485_ss715593731//Gm06_17389243_ss715593735//Gm06_17390255_ss715593736//Gm06_17391840_ss715593737//Gm06_17393005_ss715593738//Gm06_17401316_ss715593740
1222	Non-associated	//Gm06_17433869_ss715593744//Gm06_17436477_ss715593745//Gm06_17439802_ss715593748//Gm06_17453327_ss715593752
1223	Non-associated	//Gm06_17453976_ss715593753//Gm06_17467676_ss715593756//Gm06_17470006_ss715593757//Gm06_17472222_ss715593758//Gm06_17476279_ss715593759
1224	Non-associated	//Gm06_17477681_ss715593762//Gm06_17494452_ss715593763
1225	Non-associated	//Gm06_1755532_ss715593743//Gm06_1756279_ss715593747
1226	Non-associated	//Gm06_1787805_ss715593771//Gm06_1789782_ss715593773//Gm06_1791793_ss715593774
1227	Non-associated	//Gm06_19321023_ss715593815//Gm06_19354163_ss715593816//Gm06_19447386_ss715593819//Gm06_19486921_ss715593820//Gm06_19520418_ss715593822
1228	Non-associated	//Gm06_2038904_ss715593845//Gm06_2040118_ss715593847//Gm06_2040775_ss715593848//Gm05_41571382_ss715591680
1229	Non-associated	//Gm06_20465934_ss715593849//Gm06_20546333_ss715593852//Gm06_20570157_ss715593853//Gm06_20596465_ss715593854//Gm06_20633420_ss715593856
1230	Non-associated	//Gm06_20991944_ss715593868//Gm06_21035678_ss715593869//Gm06_21074452_ss715593871//Gm06_21114046_ss715593872//Gm06_16548064_ss715593562//Gm06_16548951_ss715593565//Gm06_16549288_ss715593566//Gm06_16549818_ss715593567//Gm06_16550095_ss715593568//Gm06_16550385_ss715593570//Gm06_16552277_ss715593571//Gm06_16553314_ss715593572//Gm06_16556565_ss715593573//Gm06_16558504_ss715593575//Gm06_16559434_ss715…
1231	Non-associated	//Gm06_2104129_ss715593870//Gm06_2118361_ss715593875//Gm06_2122347_ss715593877//Gm06_2128916_ss715593881
1232	Non-associated	//Gm06_22412300_ss715593912//Gm06_22449073_ss715593913//Gm06_22478790_ss715593914//Gm06_22562282_ss715593918//Gm06_22598818_ss715593919
1233	Non-associated	//Gm06_23289805_ss715593942//Gm06_23333717_ss715593943//Gm06_23423070_ss715593946//Gm06_23488728_ss715593947
1234	Non-associated	//Gm06_2340834_ss715593937//Gm06_2352768_ss715593940
1235	Non-associated	//Gm06_23577250_ss715593950//Gm06_23602456_ss715593952//Gm06_23625318_ss715593953//Gm06_23682005_ss715593954//Gm06_23769222_ss715593955
1236	Non-associated	//Gm06_24723754_ss715594000//Gm06_24802794_ss715593998//Gm06_24890301_ss715593996//Gm06_24922858_ss715593995
1237	Non-associated	//Gm06_2501502_ss715593978//Gm06_2508365_ss715593980//Gm06_2522068_ss715593983//Gm06_2551883_ss715593993//Gm06_2624221_ss715594008//Gm06_2625570_ss715594009
1238	Non-associated	//Gm06_26528747_ss715593970//Gm06_26563502_ss715593969//Gm06_26612070_ss715593968//Gm06_26660217_ss715593967
1239	Non-associated	//Gm06_2748236_ss715594035//Gm06_2749838_ss715594037
1240	Non-associated	//Gm06_27688526_ss715593982//Gm06_27748649_ss715593981//Gm06_27787659_ss715593979//Gm06_27847475_ss715593977
1241	Non-associated	//Gm06_27936_ss715594059//Gm06_60790_ss715595391//Gm06_79641_ss715595574//Gm06_82862_ss715595595//Gm06_84193_ss715595604//Gm06_84475_ss715595606
1242	Non-associated	//Gm06_27937415_ss715593975//Gm06_28008476_ss715593972//Gm06_28086922_ss715594041//Gm06_28131325_ss715594042
1243	Non-associated	//Gm06_28403264_ss715594047//Gm06_28439637_ss715594048//Gm06_28553320_ss715594050//Gm06_28594238_ss715594051
1244	Non-associated	//Gm06_28876167_ss715594061//Gm06_28978753_ss715594062//Gm06_29015406_ss715594063//Gm06_29039651_ss715594064//Gm06_29075112_ss715594067
1245	Non-associated	//Gm06_29185593_ss715594069//Gm06_29276277_ss715594070//Gm06_29305508_ss715594071//Gm06_29374659_ss715594072
1246	Non-associated	//Gm06_3006083_ss715594099//Gm06_3011395_ss715594102//Gm06_3014425_ss715594103//Gm06_3017454_ss715594105//Gm06_3023606_ss715594106
1247	Non-associated	//Gm06_3140242_ss715594131//Gm06_3158196_ss715594136
1248	Non-associated	//Gm06_3163886_ss715594139//Gm06_3170514_ss715594141//Gm06_3170761_ss715594142//Gm06_3226536_ss715594150//Gm06_3226750_ss715594151
1249	Non-associated	//Gm06_3313294_ss715594172//Gm06_3357758_ss715594179//Gm06_3362688_ss715594181//Gm06_3388051_ss715594187
1250	Non-associated	//Gm06_3392346_ss715594190//Gm06_3392880_ss715594191//Gm06_3396192_ss715594193
1251	Non-associated	//Gm06_3397159_ss715594195//Gm06_3404287_ss715594198//Gm06_3439084_ss715594209//Gm06_3447445_ss715594211//Gm06_3454131_ss715594215
1252	Non-associated	//Gm06_3459326_ss715594216//Gm06_3460245_ss715594217//Gm06_3475470_ss715594222//Gm06_3481814_ss715594226
1253	Non-associated	//Gm06_3528452_ss715594236//Gm06_3543679_ss715594239
1254	Non-associated	//Gm06_36057534_ss715594238//Gm06_36084443_ss715594240//Gm06_36122240_ss715594241//Gm06_36230015_ss715594243
1255	Non-associated	//Gm06_3616137_ss715594254//Gm06_3620260_ss715594255
1256	Non-associated	//Gm06_3629797_ss715594259//Gm06_3630841_ss715594260//Gm06_3633009_ss715594262//Gm06_3641205_ss715594265//Gm06_3643449_ss715594266//Gm06_3644771_ss715594268//Gm06_3660964_ss715594273//Gm06_3662768_ss715594275
1257	Non-associated	//Gm06_38073750_ss715594302//Gm06_38104910_ss715594303//Gm06_38139409_ss715594304//Gm06_38195052_ss715594306
1258	Non-associated	//Gm06_38729504_ss715594319//Gm06_38795762_ss715594320//Gm06_38820958_ss715594321//Gm06_38876453_ss715594322//Gm06_38920680_ss715594323
1259	Non-associated	//Gm06_39104609_ss715594327//Gm06_39188086_ss715594329//Gm06_39275888_ss715594332//Gm06_39294410_ss715594295
1260	Non-associated	//Gm06_4156446_ss715594401//Gm06_4157597_ss715594402
1261	Non-associated	//Gm06_4332033_ss715594448//Gm06_4335715_ss715594451//Gm06_4353927_ss715594458//Gm06_4360862_ss715594461//Gm06_4365711_ss715594463
1262	Non-associated	//Gm06_43326532_ss715594435//Gm06_43381556_ss715594437//Gm06_43428865_ss715594439//Gm06_43461818_ss715594440
1263	Non-associated	//Gm06_43885978_ss715594455//Gm06_43922933_ss715594456//Gm06_43996760_ss715594459//Gm06_44023116_ss715594460//Gm06_44083402_ss715594464
1264	Non-associated	//Gm06_46241782_ss715594531//Gm06_46268803_ss715594533//Gm06_46295298_ss715594534//Gm06_46347682_ss715594536
1265	Non-associated	//Gm06_46486319_ss715594539//Gm06_46572307_ss715594540//Gm06_46599384_ss715594541//Gm06_46607357_ss715594542//Gm06_46611667_ss715594544//Gm06_46612581_ss715594545//Gm06_46619430_ss715594548//Gm06_46628952_ss715594550//Gm06_46630211_ss715594553//Gm06_46641362_ss715594555
1266	Non-associated	//Gm06_46650062_ss715594556//Gm06_46652788_ss715594557//Gm06_46657545_ss715594558
1267	Non-associated	//Gm06_46705598_ss715594567//Gm06_46719374_ss715594569
1268	Non-associated	//Gm06_46795225_ss715594573//Gm06_46800304_ss715594574//Gm06_46802305_ss715594575
1269	Non-associated	//Gm06_46850451_ss715594584//Gm06_46850713_ss715594585//Gm06_46851528_ss715594586//Gm06_46851753_ss715594587//Gm06_46853474_ss715594588//Gm06_46854119_ss715594590//Gm06_46854334_ss715594591//Gm06_46855049_ss715594593//Gm06_46855442_ss715594594
1270	Non-associated	//Gm06_46888465_ss715594604//Gm06_46892482_ss715594606
1271	Non-associated	//Gm06_46907841_ss715594609//Gm06_46921759_ss715594612//Gm06_46922590_ss715594613//Gm06_46950450_ss715594619
1272	Non-associated	//Gm06_46957939_ss715594622//Gm06_46963586_ss715594624//Gm06_46964990_ss715594625
1273	Non-associated	//Gm06_47205841_ss715594649//Gm06_47222913_ss715594652
1274	Non-associated	//Gm06_47224247_ss715594654//Gm06_47228729_ss715594656
1275	Non-associated	//Gm06_47255484_ss715594658//Gm06_47264230_ss715594660//Gm06_47275286_ss715594662//Gm06_47276942_ss715594663
1276	Non-associated	//Gm06_47337202_ss715594677//Gm06_47343215_ss715594679
1277	Non-associated	//Gm06_47363635_ss715594681//Gm06_47365278_ss715594682
1278	Non-associated	//Gm06_47431561_ss715594697//Gm06_47431886_ss715594698//Gm06_47433724_ss715594699
1279	Non-associated	//Gm06_47460008_ss715594707//Gm06_47468143_ss715594711
1280	Non-associated	//Gm06_47518032_ss715594718//Gm06_47526846_ss715594719
1281	Non-associated	//Gm06_47568246_ss715594727//Gm06_47569961_ss715594728//Gm06_47572973_ss715594729//Gm06_47573235_ss715594730//Gm06_47592490_ss715594731
1282	Non-associated	//Gm06_47618313_ss715594736//Gm06_47633030_ss715594738//Gm06_47665534_ss715594742//Gm06_47722575_ss715594746
1283	Non-associated	//Gm06_47727083_ss715594748//Gm06_47739474_ss715594753//Gm06_47741090_ss715594754
1284	Non-associated	//Gm06_47742885_ss715594756//Gm06_47745109_ss715594758//Gm06_47745803_ss715594759//Gm06_47749285_ss715594761//Gm06_47751118_ss715594764//Gm06_47751676_ss715594765//Gm06_47763450_ss715594768
1285	Non-associated	//Gm06_47769455_ss715594771//Gm06_47777937_ss715594775
1286	Non-associated	//Gm06_47812335_ss715594779//Gm06_47814398_ss715594780
1287	Non-associated	//Gm06_47827027_ss715594781//Gm06_47828265_ss715594782//Gm06_47831176_ss715594784//Gm06_47846131_ss715594785
1288	Non-associated	//Gm06_47859309_ss715594788//Gm06_47861616_ss715594789//Gm06_47865396_ss715594792//Gm06_47869389_ss715594793//Gm06_47875052_ss715594795
1289	Non-associated	//Gm06_47885363_ss715594802//Gm06_47886753_ss715594803
1290	Non-associated	//Gm06_4789930_ss715594895//Gm06_4795583_ss715594901//Gm06_4826081_ss715594946//Gm06_4835287_ss715594967
1291	Non-associated	//Gm06_47936961_ss715594813//Gm06_47944456_ss715594814//Gm06_47944699_ss715594815//Gm06_47946879_ss715594816//Gm06_47947523_ss715594817//Gm06_47952381_ss715594818//Gm06_47970654_ss715594820//Gm06_47999265_ss715594828
1292	Non-associated	//Gm06_48042373_ss715594832//Gm06_48048253_ss715594833
1293	Non-associated	//Gm06_48107039_ss715594840//Gm06_48114549_ss715594841//Gm06_48115476_ss715594843//Gm06_48116229_ss715594844//Gm06_48117505_ss715594845//Gm06_48118161_ss715594846//Gm06_48118449_ss715594847//Gm06_48125026_ss715594850//Gm06_48135781_ss715594851//Gm06_48135953_ss715594852//Gm06_48136182_ss715594853//Gm06_48152602_ss715594986//Gm06_48152938_ss715594987
1294	Non-associated	//Gm06_48156677_ss715594988//Gm06_48157501_ss715594989
1295	Non-associated	//Gm06_48174661_ss715594991//Gm06_48174918_ss715594992//Gm06_48176657_ss715594993//Gm06_48197233_ss715594997//Gm06_48198480_ss715594998
1296	Non-associated	//Gm06_48205152_ss715595001//Gm06_48211587_ss715595003
1297	Non-associated	//Gm06_48335171_ss715594871//Gm06_48344234_ss715594872//Gm06_48348278_ss715594873
1298	Non-associated	//Gm06_48364034_ss715594876//Gm06_48368151_ss715594877
1299	Non-associated	//Gm06_48383483_ss715594880//Gm06_48385426_ss715594881//Gm06_48385737_ss715594882//Gm06_48394685_ss715594883//Gm06_48396005_ss715594885
1300	Non-associated	//Gm06_48451005_ss715594892//Gm06_48464349_ss715594897//Gm06_48466050_ss715594898
1301	Non-associated	//Gm06_48549090_ss715594902//Gm06_48558163_ss715594904//Gm06_48559825_ss715594906//Gm06_48567721_ss715594909//Gm06_48573031_ss715594910//Gm06_48602538_ss715594912//Gm06_48614384_ss715594913
1302	Non-associated	//Gm06_48664312_ss715594915//Gm06_48664500_ss715594916
1303	Non-associated	//Gm06_48726044_ss715594924//Gm06_48731831_ss715594926
1304	Non-associated	//Gm06_48746107_ss715594931//Gm06_48755906_ss715594932//Gm06_48764726_ss715594934//Gm06_48770969_ss715594935//Gm06_48790662_ss715594940
1305	Non-associated	//Gm06_48798884_ss715594943//Gm06_48802352_ss715594944//Gm06_48822954_ss715594947//Gm06_48823347_ss715594948
1306	Non-associated	//Gm06_48863140_ss715594956//Gm06_48873169_ss715594960
1307	Non-associated	//Gm06_48874222_ss715594961//Gm06_48875217_ss715594963
1308	Non-associated	//Gm06_49049439_ss715594973//Gm06_49052950_ss715594974//Gm06_49060552_ss715594975//Gm06_49087042_ss715594978//Gm06_49089182_ss715594979
1309	Non-associated	//Gm06_49162241_ss715595006//Gm06_49162996_ss715595007
1310	Non-associated	//Gm06_49296789_ss715595022//Gm06_49300619_ss715595024//Gm06_49303210_ss715595025//Gm06_49305343_ss715595026
1311	Non-associated	//Gm06_49330075_ss715595028//Gm06_49330641_ss715595029
1312	Non-associated	//Gm06_49413567_ss715595037//Gm06_49429943_ss715595039
1313	Non-associated	//Gm06_49465965_ss715595047//Gm06_49470517_ss715595048//Gm06_49473963_ss715595049//Gm06_49484070_ss715595050//Gm06_49490952_ss715595053
1314	Non-associated	//Gm06_49588829_ss715595072//Gm06_49592778_ss715595073
1315	Non-associated	//Gm06_49664340_ss715595080//Gm06_49680688_ss715595084//Gm06_49688358_ss715595085
1316	Non-associated	//Gm06_49688869_ss715595087//Gm06_49689167_ss715595088//Gm06_49689636_ss715595089
1317	Non-associated	//Gm06_49703264_ss715595091//Gm06_49704065_ss715595092
1318	Non-associated	//Gm06_49706309_ss715595097//Gm06_49709747_ss715595098
1319	Non-associated	//Gm06_49711523_ss715595099//Gm06_49711761_ss715595100//Gm06_49712499_ss715595101
1320	Non-associated	//Gm06_49774284_ss715595108//Gm06_49792346_ss715595109
1321	Non-associated	//Gm06_49868372_ss715595117//Gm06_49870244_ss715595118//Gm06_49870578_ss715595119
1322	Non-associated	//Gm06_49939759_ss715595128//Gm06_49939941_ss715595129//Gm06_49943517_ss715595130//Gm06_49943935_ss715595131//Gm06_49990409_ss715595134
1323	Non-associated	//Gm06_50012557_ss715595136//Gm06_50019045_ss715595137
1324	Non-associated	//Gm06_50161653_ss715595149//Gm06_50168024_ss715595150//Gm06_50170003_ss715595151//Gm06_50171000_ss715595152//Gm06_50171507_ss715595154//Gm06_50171806_ss715595155//Gm06_50172279_ss715595157//Gm06_50174940_ss715595158//Gm06_50180941_ss715595160
1325	Non-associated	//Gm06_501731_ss715595171//Gm06_509847_ss715595296//Gm06_608094_ss715595380//Gm06_609460_ss715595381
1326	Non-associated	//Gm06_50196244_ss715595162//Gm06_50218606_ss715595163//Gm06_50219418_ss715595164//Gm06_50224760_ss715595165//Gm06_50225266_ss715595166
1327	Non-associated	//Gm06_50244483_ss715595167//Gm06_50255578_ss715595168
1328	Non-associated	//Gm06_50393844_ss715595179//Gm06_50394357_ss715595180
1329	Non-associated	//Gm06_5040384_ss715595273//Gm06_5058680_ss715595300//Gm06_5064301_ss715595302
1330	Non-associated	//Gm06_50541331_ss715595190//Gm06_50546328_ss715595191//Gm06_50547917_ss715595193//Gm06_50549695_ss715595194//Gm06_50566469_ss715595197//Gm06_50569095_ss715595199
1331	Non-associated	//Gm06_50580673_ss715595205//Gm06_50580854_ss715595206//Gm06_50581029_ss715595207//Gm06_50588718_ss715595210//Gm06_50588869_ss715595211
1332	Non-associated	//Gm06_50648509_ss715595223//Gm06_50651656_ss715595225
1333	Non-associated	//Gm06_50656959_ss715595227//Gm06_50659572_ss715595228//Gm06_50659838_ss715595229//Gm06_50660062_ss715595230
1334	Non-associated	//Gm06_50773950_ss715595242//Gm06_50787645_ss715608355
1335	Non-associated	//Gm06_50952973_ss715595261//Gm06_50969927_ss715595263//Gm06_50970128_ss715595264//Gm06_50971170_ss715595265
1336	Non-associated	//Gm06_50974598_ss715595266//Gm06_50975288_ss715595267
1337	Non-associated	//Gm06_50979817_ss715595268//Gm06_50985991_ss715595269
1338	Non-associated	//Gm06_51072096_ss715595280//Gm06_51075112_ss715595281
1339	Non-associated	//Gm06_51118421_ss715595288//Gm06_51128748_ss715595289
1340	Non-associated	//Gm06_51255865_ss715595301//Gm06_51268017_ss715595303
1341	Non-associated	//Gm06_51272622_ss715595304//Gm06_51284199_ss715595306//Gm06_51292443_ss715595307//Gm06_51315634_ss715595311//Gm06_51316639_ss715595312
1342	Non-associated	//Gm06_5140584_ss715595314//Gm06_5140936_ss715595315
1343	Non-associated	//Gm06_5202219_ss715595317//Gm06_5211863_ss715595318//Gm06_5216732_ss715595319
1344	Non-associated	//Gm06_5406773_ss715595330//Gm06_5407073_ss715595331//Gm06_5433911_ss715595336//Gm06_5436003_ss715595337
1345	Non-associated	//Gm06_5543013_ss715595347//Gm06_5543546_ss715595348//Gm06_5544577_ss715595349
1346	Non-associated	//Gm06_5631766_ss715595354//Gm06_5640927_ss715595356
1347	Non-associated	//Gm06_5700406_ss715595360//Gm06_5729763_ss715595361//Gm06_5812524_ss715595362//Gm06_5822663_ss715595365//Gm06_5823897_ss715595366//Gm06_5842114_ss715595368
1348	Non-associated	//Gm06_6084982_ss715595389//Gm06_6085327_ss715595390
1349	Non-associated	//Gm06_6372464_ss715595405//Gm06_6375580_ss715595406//Gm06_6385388_ss715595408//Gm06_6390053_ss715595410//Gm06_6404245_ss715595413
1350	Non-associated	//Gm06_6466256_ss715595418//Gm06_6467353_ss715595419//Gm06_6493434_ss715595424
1351	Non-associated	//Gm06_6546570_ss715595429//Gm06_6548758_ss715595430//Gm06_6570567_ss715595432
1352	Non-associated	//Gm06_6614307_ss715595439//Gm06_6614450_ss715595440//Gm06_6616833_ss715595441//Gm06_6617115_ss715595442
1353	Non-associated	//Gm06_6918676_ss715595469//Gm06_6919668_ss715595470
1354	Non-associated	//Gm06_6981466_ss715595472//Gm06_6985420_ss715595474//Gm06_7008729_ss715595475//Gm06_7018807_ss715595476
1355	Non-associated	//Gm06_7073635_ss715595477//Gm06_7078527_ss715595478
1356	Non-associated	//Gm06_7529157_ss715595519//Gm06_7537508_ss715595520
1357	Non-associated	//Gm06_7701800_ss715595533//Gm06_7716593_ss715595534//Gm06_7722511_ss715595536//Gm06_7727800_ss715595538//Gm06_7740292_ss715595540//Gm06_7741344_ss715595541//Gm06_7762338_ss715595544//Gm06_7780106_ss715595545//Gm06_7782228_ss715595546//Gm06_7786166_ss715595547
1358	Non-associated	//Gm06_7794830_ss715595550//Gm06_7827983_ss715595551//Gm06_7832606_ss715595552//Gm06_7841986_ss715595553//Gm06_7855112_ss715595555//Gm06_7868301_ss715595556//Gm06_7873600_ss715595558//Gm06_7891132_ss715595559//Gm06_7894170_ss715595560//Gm06_7894357_ss715595561
1359	Non-associated	//Gm06_789641_ss715595548//Gm06_801649_ss715595564
1360	Non-associated	//Gm06_7916319_ss715595565//Gm06_7923784_ss715595568//Gm06_7923990_ss715595569
1361	Non-associated	//Gm06_7947700_ss715595571//Gm06_7950915_ss715595572//Gm06_7951213_ss715595573
1362	Non-associated	//Gm06_8068582_ss715595581//Gm06_8085085_ss715595583
1363	Non-associated	//Gm06_836192_ss715595592//Gm06_837291_ss715595593
1364	Non-associated	//Gm06_890151_ss715595632//Gm06_894552_ss715595639
1365	Non-associated	//Gm06_9087027_ss715595654//Gm06_9089720_ss715595655
1366	Non-associated	//Gm06_921254_ss715595657//Gm06_925722_ss715595658//Gm05_40634092_ss715591842//Gm05_40636988_ss715591841//Gm05_40645048_ss715591840//Gm05_40645447_ss715591839
1367	Non-associated	//Gm06_9218939_ss715595662//Gm06_9227148_ss715595663
1368	Non-associated	//Gm06_9451023_ss715595676//Gm06_9453068_ss715595677
1369	Non-associated	//Gm06_9684122_ss715595688//Gm06_9697333_ss715595690
1370	Non-associated	//Gm06_9747938_ss715595694//Gm06_9762865_ss715595695//Gm06_9765765_ss715595696//Gm06_9767612_ss715595697//Gm06_9767799_ss715595698//Gm06_9768760_ss715595699//Gm06_9772068_ss715595700//Gm06_9946974_ss715595707
1371	Non-associated	//Gm06_980998_ss715595691//Gm06_995909_ss715595705
1372	Non-associated	//Gm07_10085226_ss715595719//Gm07_10105271_ss715595722//Gm07_10106634_ss715595724//Gm07_10108866_ss715595725//Gm07_10109446_ss715595726//Gm07_10114050_ss715595729//Gm07_10119797_ss715595731//Gm07_10165542_ss715595733
1373	Non-associated	//Gm07_10168014_ss715595734//Gm07_10184381_ss715595736//Gm07_10185314_ss715595737//Gm07_10186658_ss715595739//Gm07_10241187_ss715595743
1374	Non-associated	//Gm07_10242359_ss715595744//Gm07_10258309_ss715595745//Gm07_10259085_ss715595746//Gm07_10261578_ss715595747//Gm07_10283802_ss715595750//Gm07_10286005_ss715595751
1375	Non-associated	//Gm07_10414563_ss715595758//Gm07_10425142_ss715595759
1376	Non-associated	//Gm07_10448842_ss715595760//Gm07_10453460_ss715595762//Gm07_10456459_ss715595763//Gm07_10458355_ss715595764
1377	Non-associated	//Gm07_10537461_ss715596281//Gm07_10539892_ss715596280
1378	Non-associated	//Gm07_10554976_ss715596275//Gm07_10556181_ss715596274//Gm07_10560428_ss715596273//Gm07_10565215_ss715596272//Gm07_10567420_ss715596271//Gm07_10568995_ss715596270//Gm07_10570986_ss715596269//Gm07_10588573_ss715596268//Gm07_10590195_ss715596267//Gm07_10600065_ss715596263
1379	Non-associated	//Gm07_10601031_ss715596262//Gm07_10603821_ss715596261
1380	Non-associated	//Gm07_10701151_ss715596258//Gm07_10722192_ss715596257//Gm07_10736049_ss715596255//Gm07_10782303_ss715596250//Gm07_10807380_ss715596248//Gm07_10813406_ss715596246//Gm07_10814920_ss715596245//Gm07_10827181_ss715596240//Gm07_10828311_ss715596239//Gm07_10829690_ss715596238//Gm07_10830702_ss715596237//Gm07_10832712_ss715596236//Gm07_10834781_ss715596235//Gm07_10835697_ss715596234//Gm07_10852941_ss715…
1381	Non-associated	//Gm07_1079436_ss715595798//Gm07_1091017_ss715595812//Gm07_1121927_ss715595856//Gm07_1140986_ss715595866//Gm07_1159635_ss715595874
1382	Non-associated	//Gm07_10903689_ss715596218//Gm07_10921717_ss715596216//Gm07_10926314_ss715596215//Gm07_10927999_ss715596214//Gm07_10930105_ss715596213//Gm07_10930640_ss715596212//Gm07_10931875_ss715596211//Gm07_10934051_ss715596210//Gm07_10937725_ss715596209//Gm07_10939779_ss715596207//Gm07_10943904_ss715596205//Gm07_10959554_ss715596200//Gm07_10980322_ss715596198//Gm07_10982406_ss715596197//Gm07_10984579_ss715…
1383	Non-associated	//Gm07_10992188_ss715596191//Gm07_11019948_ss715596189//Gm07_11031953_ss715596184//Gm07_11057181_ss715596179//Gm07_11067513_ss715596177//Gm07_11177483_ss715596171//Gm07_11191239_ss715596169
1384	Non-associated	//Gm07_11196201_ss715596168//Gm07_11196802_ss715596167//Gm07_11200993_ss715596166//Gm07_11202690_ss715596164//Gm07_11205909_ss715596162//Gm07_11207062_ss715596161//Gm07_11212873_ss715596159//Gm07_11213607_ss715596158//Gm07_11215748_ss715596157//Gm07_11216341_ss715596156//Gm07_11217977_ss715596155//Gm07_11235875_ss715596152//Gm07_11237076_ss715596151//Gm07_11238386_ss715596150//Gm07_11239216_ss715…
1385	Non-associated	//Gm07_11371227_ss715596117//Gm07_11373681_ss715596116
1386	Non-associated	//Gm07_11386883_ss715596114//Gm07_11394142_ss715596113//Gm07_11394730_ss715596112//Gm07_11407472_ss715596111//Gm07_11408275_ss715596110//Gm07_11428503_ss715596107//Gm07_11431180_ss715596105//Gm07_11432391_ss715596104//Gm07_11434129_ss715596103//Gm07_11437100_ss715596102//Gm07_11439085_ss715596101//Gm07_11440012_ss715596100//Gm07_11450521_ss715596098//Gm07_11451287_ss715596097//Gm07_11473292_ss715…
1387	Non-associated	//Gm07_11592971_ss715596072//Gm07_11602516_ss715596071//Gm07_11603310_ss715596070//Gm07_11700331_ss715596065//Gm07_11705080_ss715596064//Gm07_11715928_ss715596062//Gm07_11728944_ss715596061//Gm07_11748353_ss715596059//Gm07_11756838_ss715596058//Gm07_11771446_ss715596056//Gm07_11786248_ss715596052
1388	Non-associated	//Gm07_11804600_ss715596049//Gm07_11832267_ss715596046//Gm07_11839060_ss715596044//Gm07_11848857_ss715596042//Gm07_11864490_ss715596041//Gm07_11909074_ss715596040
1389	Non-associated	//Gm07_11910025_ss715596039//Gm07_11921407_ss715596037//Gm07_11932808_ss715596035//Gm07_11948205_ss715596034//Gm07_11952346_ss715596032//Gm07_11974688_ss715596030//Gm07_11993140_ss715596027//Gm07_11995167_ss715596026//Gm07_11995707_ss715596025//Gm07_11996331_ss715596024//Gm07_11997040_ss715596023//Gm07_12050767_ss715596019//Gm07_12056547_ss715596018//Gm07_12059482_ss715596017//Gm07_12070672_ss715…
1390	Non-associated	//Gm07_12155638_ss715596006//Gm07_12171202_ss715596003//Gm07_12183148_ss715596001//Gm07_12220777_ss715595999//Gm07_12221318_ss715595998
1391	Non-associated	//Gm07_12242329_ss715595997//Gm07_12277067_ss715595994//Gm07_12349790_ss715595991//Gm07_12373410_ss715595990//Gm07_12375456_ss715595989//Gm07_12376257_ss715595988//Gm07_12403059_ss715595986//Gm07_12437969_ss715595984//Gm07_12439072_ss715595983//Gm07_12441147_ss715595982
1392	Non-associated	//Gm07_12472067_ss715595980//Gm07_12534725_ss715595975//Gm07_12600755_ss715595972//Gm07_12636175_ss715595969//Gm07_12669898_ss715595968
1393	Non-associated	//Gm07_1249059_ss715595950//Gm07_1260318_ss715595963
1394	Non-associated	//Gm07_12695907_ss715595966//Gm07_12706720_ss715595965//Gm07_12748858_ss715595960//Gm07_12805192_ss715595957//Gm07_12806655_ss715595956//Gm07_12809114_ss715595954//Gm07_12830125_ss715595952
1395	Non-associated	//Gm07_12833543_ss715595951//Gm07_12853613_ss715595948//Gm07_12921852_ss715595946//Gm07_12934243_ss715595945//Gm07_13014028_ss715595940//Gm07_13026520_ss715595939
1396	Non-associated	//Gm07_13044621_ss715595936//Gm07_13067450_ss715595934//Gm07_13088272_ss715595931//Gm07_13092312_ss715595930//Gm07_13093911_ss715595929
1397	Non-associated	//Gm07_13176087_ss715595925//Gm07_13176663_ss715595924//Gm07_13346801_ss715595919//Gm07_13350622_ss715595917
1398	Non-associated	//Gm07_13442991_ss715595909//Gm07_13478946_ss715595904//Gm07_13483049_ss715595903//Gm07_13485958_ss715595902
1399	Non-associated	//Gm07_13524780_ss715595900//Gm07_13530340_ss715595899
1400	Non-associated	//Gm07_13590257_ss715595891//Gm07_13594605_ss715595890//Gm07_13597219_ss715595889//Gm07_13602821_ss715595888//Gm07_13605770_ss715595887
1401	Non-associated	//Gm07_1366111_ss715596067//Gm07_1372906_ss715596077//Gm07_1385153_ss715596094
1402	Non-associated	//Gm07_14092832_ss715595860//Gm07_14105412_ss715595858
1403	Non-associated	//Gm07_14157098_ss715595852//Gm07_14158741_ss715595851//Gm07_14164853_ss715595850//Gm07_14189399_ss715595849//Gm07_14199900_ss715595848//Gm07_14202723_ss715595846//Gm07_14204923_ss715595845//Gm07_14213563_ss715595844//Gm07_14235939_ss715595843//Gm07_14241130_ss715595841//Gm07_14243748_ss715595840//Gm07_14247404_ss715595838//Gm07_14249901_ss715595837//Gm07_14269173_ss715595835//Gm07_14270807_ss715…
1404	Non-associated	//Gm07_1423980_ss715596176//Gm07_1443929_ss715596226
1405	Non-associated	//Gm07_14327172_ss715595825//Gm07_14342291_ss715595824//Gm07_10868677_ss715596227//Gm07_10870816_ss715596225//Gm07_10886352_ss715596223//Gm07_10891374_ss715596222//Gm07_10899877_ss715596220
1406	Non-associated	//Gm07_14487769_ss715595804//Gm07_14505370_ss715595803//Gm07_10986183_ss715596194//Gm07_10989781_ss715596193
1407	Non-associated	//Gm07_14920947_ss715596295//Gm07_14924454_ss715596296//Gm07_14925838_ss715596297//Gm07_14928257_ss715596299//Gm07_14936959_ss715596300//Gm07_14939266_ss715596301//Gm07_14940411_ss715596302//Gm07_14948885_ss715596304//Gm07_14949725_ss715596305//Gm07_14955452_ss715596306//Gm07_14956353_ss715596307//Gm07_14956975_ss715596308//Gm07_14958246_ss715596309//Gm07_14965737_ss715596310//Gm07_14982826_ss715…
1408	Non-associated	//Gm07_15031910_ss715596323//Gm07_15036339_ss715596324//Gm07_15041157_ss715596326//Gm07_11249766_ss715596146//Gm07_11257621_ss715596144//Gm07_11258199_ss715596143//Gm07_11259598_ss715596142//Gm07_11261982_ss715596141//Gm07_11266131_ss715596139//Gm07_11267365_ss715596138//Gm07_11268301_ss715596137//Gm07_11269555_ss715596136//Gm07_11273254_ss715596135//Gm07_11301037_ss715596132//Gm07_11306166_ss715…
1409	Non-associated	//Gm07_15065605_ss715596329//Gm07_15066276_ss715596330//Gm07_15076736_ss715596331//Gm07_15079766_ss715596332
1410	Non-associated	//Gm07_15139574_ss715596342//Gm07_15145199_ss715596344//Gm07_15147259_ss715596345//Gm07_15167724_ss715596347//Gm07_15169543_ss715596348//Gm07_15172149_ss715596349//Gm07_15172753_ss715596350//Gm07_15173304_ss715596351//Gm07_15174345_ss715596352//Gm07_15175830_ss715596353//Gm07_11479383_ss715596090//Gm07_11527344_ss715596085//Gm07_11531640_ss715596084//Gm07_11539712_ss715596083//Gm07_11548222_ss715…
1411	Non-associated	//Gm07_15190688_ss715596358//Gm07_15200362_ss715596361//Gm07_15205354_ss715596363//Gm07_15224667_ss715596365//Gm07_15238884_ss715596368
1412	Non-associated	//Gm07_15259797_ss715596371//Gm07_15335038_ss715596381//Gm07_15338498_ss715596383//Gm07_15343736_ss715596384
1413	Non-associated	//Gm07_152779_ss715596287//Gm07_154562_ss715596327
1414	Non-associated	//Gm07_15363902_ss715596385//Gm07_15378435_ss715596388//Gm07_15389725_ss715596390//Gm07_15392901_ss715596392//Gm07_15400890_ss715596395//Gm07_12079829_ss715596011//Gm07_12107480_ss715596010//Gm07_12109953_ss715596009
1415	Non-associated	//Gm07_15427601_ss715596398//Gm07_15439118_ss715596400//Gm07_15442150_ss715596402//Gm07_15448119_ss715596404//Gm07_15459269_ss715596405//Gm07_15463504_ss715596406
1416	Non-associated	//Gm07_15481583_ss715596407//Gm07_15488907_ss715596408//Gm07_15490015_ss715596409//Gm07_15490853_ss715596410//Gm07_15492192_ss715596411//Gm07_15492938_ss715596412//Gm07_15519186_ss715596415//Gm07_15539761_ss715596416//Gm07_15547676_ss715596418
1417	Non-associated	//Gm07_15549080_ss715596419//Gm07_15552442_ss715596420
1418	Non-associated	//Gm07_15555867_ss715596421//Gm07_15559416_ss715596422//Gm07_15571783_ss715596423//Gm07_15578612_ss715596425
1419	Non-associated	//Gm07_15581445_ss715596426//Gm07_15582635_ss715596427//Gm07_15583530_ss715596428
1420	Non-associated	//Gm07_155936_ss715596359//Gm07_172344_ss715596592
1421	Non-associated	//Gm07_15643035_ss715596437//Gm07_15658813_ss715596441
1422	Non-associated	//Gm07_15667648_ss715596443//Gm07_15677304_ss715596444//Gm07_15689076_ss715596447
1423	Non-associated	//Gm07_15741518_ss715596452//Gm07_15749441_ss715596454//Gm07_15750880_ss715596455//Gm07_15754880_ss715596456
1424	Non-associated	//Gm07_15788513_ss715596460//Gm07_15790763_ss715596461//Gm07_15797893_ss715596462//Gm07_15804237_ss715596463//Gm07_15823454_ss715596465
1425	Non-associated	//Gm07_15851142_ss715596468//Gm07_15864498_ss715596471//Gm07_15879715_ss715596472//Gm07_15880454_ss715596473
1426	Non-associated	//Gm07_15886069_ss715596474//Gm07_15887510_ss715596475//Gm07_15898739_ss715596477//Gm07_15918857_ss715596478//Gm07_15919460_ss715596479//Gm07_15923108_ss715596480//Gm07_15951697_ss715596481
1427	Non-associated	//Gm07_15960048_ss715596483//Gm07_15960574_ss715596484//Gm07_14304060_ss715595829//Gm07_14304968_ss715595828
1428	Non-associated	//Gm07_16000419_ss715596492//Gm07_16003627_ss715596493//Gm07_16024832_ss715596494//Gm07_16030786_ss715596495//Gm07_16041814_ss715596496
1429	Non-associated	//Gm07_16121771_ss715596507//Gm07_16127348_ss715596509//Gm07_16133875_ss715596512//Gm07_16142127_ss715596513//Gm07_16157380_ss715596517//Gm07_16163483_ss715596518//Gm07_16169376_ss715596520
1430	Non-associated	//Gm07_16190796_ss715596525//Gm07_16191848_ss715596526//Gm07_16199323_ss715596527//Gm07_16220141_ss715596528//Gm07_16235287_ss715596530//Gm07_16244037_ss715596532//Gm07_16246793_ss715596533//Gm07_16281465_ss715596536//Gm07_16294398_ss715596537//Gm07_14998251_ss715596318//Gm07_15007771_ss715596319
1431	Associated block	//Gm07_1628847_ss715596538//Gm07_1632501_ss715596541
1432	Non-associated	//Gm07_16474782_ss715596547//Gm07_16486076_ss715596548
1433	Non-associated	//Gm07_16562604_ss715596555//Gm07_16568114_ss715596556
1434	Non-associated	//Gm07_16609599_ss715596560//Gm07_16610234_ss715596561//Gm07_16611404_ss715596562//Gm07_16619430_ss715596565//Gm07_16625092_ss715596568//Gm07_16628818_ss715596569//Gm07_16635357_ss715596570//Gm07_16641225_ss715596571//Gm07_16648160_ss715596572//Gm07_16683993_ss715596575//Gm07_16708804_ss715596579
1435	Non-associated	//Gm07_16889183_ss715596594//Gm07_16894812_ss715596595
1436	Non-associated	//Gm07_16898138_ss715596596//Gm07_16899786_ss715596598//Gm07_16905265_ss715596599//Gm07_16909108_ss715596600//Gm07_16932646_ss715596601//Gm07_16958191_ss715596603//Gm07_16961582_ss715596604//Gm07_16967580_ss715596605//Gm07_16972528_ss715596607//Gm07_16974662_ss715596608//Gm07_17022485_ss715596614//Gm07_17038279_ss715596615//Gm07_17043096_ss715596616
1437	Non-associated	//Gm07_17049517_ss715596619//Gm07_17050934_ss715596620//Gm07_17062570_ss715596622//Gm07_17065562_ss715596625//Gm07_17094997_ss715596628
1438	Non-associated	//Gm07_17699946_ss715596673//Gm07_17721312_ss715596674//Gm07_17756267_ss715596676//Gm07_17786785_ss715596677//Gm07_17811846_ss715596678
1439	Non-associated	//Gm07_1789219_ss715596683//Gm07_1791512_ss715596685
1440	Non-associated	//Gm07_18301579_ss715596696//Gm07_18327575_ss715596697//Gm07_18350368_ss715596698//Gm07_18382782_ss715596699
1441	Non-associated	//Gm07_190501_ss715596704//Gm07_198287_ss715596728
1442	Non-associated	//Gm07_19367708_ss715596725//Gm07_19408257_ss715596726//Gm07_19428162_ss715596727//Gm07_19451093_ss715596729
1443	Non-associated	//Gm07_1942902_ss715596724//Gm07_1971283_ss715596735//Gm07_1984938_ss715596740//Gm07_2033668_ss715596760//Gm07_2060674_ss715596770//Gm07_2067597_ss715596773//Gm07_2120050_ss715596785//Gm07_2128629_ss715596789
1444	Non-associated	//Gm07_19730118_ss715596739//Gm07_19776259_ss715596741//Gm07_19887612_ss715596746//Gm07_19927735_ss715596747
1445	Non-associated	//Gm07_20047291_ss715596750//Gm07_20069177_ss715596751//Gm07_20125466_ss715596754//Gm07_20164625_ss715596757//Gm07_20195379_ss715596758//Gm07_20247096_ss715596761
1446	Non-associated	//Gm07_20265937_ss715596762//Gm07_20284697_ss715596763//Gm07_20302340_ss715596764//Gm07_20339164_ss715596765
1447	Non-associated	//Gm07_20392261_ss715596766//Gm07_20471749_ss715596768//Gm07_20495636_ss715596769//Gm07_20588588_ss715596774
1448	Non-associated	//Gm07_20679208_ss715596776//Gm07_20697788_ss715596777
1449	Non-associated	//Gm07_21058238_ss715596784//Gm07_21139481_ss715596788//Gm07_21232914_ss715596791//Gm07_21255540_ss715596792
1450	Non-associated	//Gm07_2219022_ss715596813//Gm07_2222940_ss715596814
1451	Non-associated	//Gm07_2322645_ss715596836//Gm07_2361566_ss715596844//Gm07_2381124_ss715596849//Gm07_2388298_ss715596852
1452	Non-associated	//Gm07_24317972_ss715596832//Gm07_24358417_ss715596831//Gm07_24489733_ss715596828//Gm07_24508189_ss715596826
1453	Non-associated	//Gm07_2437595_ss715596860//Gm07_2438308_ss715596861//Gm07_2443680_ss715596864
1454	Non-associated	//Gm07_2464228_ss715596871//Gm07_2465351_ss715596872//Gm07_2469719_ss715596873
1455	Non-associated	//Gm07_2477967_ss715596874//Gm07_2491792_ss715596877//Gm07_2521516_ss715596890//Gm07_2522750_ss715596892
1456	Non-associated	//Gm07_24956464_ss715596880//Gm07_24977298_ss715596881//Gm07_24995157_ss715596882//Gm07_25055709_ss715596885//Gm07_25078333_ss715596886
1457	Non-associated	//Gm07_2532517_ss715596896//Gm07_2535137_ss715596897
1458	Non-associated	//Gm07_2612472_ss715596919//Gm07_2624087_ss715596924//Gm07_2629713_ss715596927//Gm07_2643796_ss715596930
1459	Non-associated	//Gm07_2666285_ss715596938//Gm07_2668009_ss715596939//Gm07_2670759_ss715596941//Gm07_2690170_ss715596945//Gm07_2695428_ss715596946//Gm07_2696635_ss715596947//Gm07_2700072_ss715596949//Gm07_2701936_ss715596950//Gm07_2706556_ss715596951//Gm07_2713635_ss715596954//Gm07_2724853_ss715596958
1460	Non-associated	//Gm07_2726596_ss715596959//Gm07_2730460_ss715596961
1461	Non-associated	//Gm07_2741560_ss715596966//Gm07_2743840_ss715596967//Gm07_2758345_ss715596976//Gm07_2759942_ss715596978//Gm07_2762493_ss715596981//Gm07_2776621_ss715596985//Gm07_2785647_ss715596995
1462	Non-associated	//Gm07_277600_ss715596969//Gm07_279004_ss715596979
1463	Non-associated	//Gm07_2804779_ss715597003//Gm07_2811470_ss715597004//Gm07_2817583_ss715597006
1464	Non-associated	//Gm07_2821763_ss715597009//Gm07_2828782_ss715597013//Gm07_2834114_ss715597015//Gm07_2845788_ss715597018//Gm07_2847105_ss715597019//Gm07_2855567_ss715597020//Gm07_2878689_ss715597027//Gm07_2910335_ss715597037//Gm07_2912837_ss715597039//Gm07_2913940_ss715597040//Gm07_2917189_ss715597041//Gm07_2920837_ss715597042//Gm07_2932503_ss715597045//Gm07_2949768_ss715597050
1465	Non-associated	//Gm07_28774964_ss715597032//Gm07_28819239_ss715597033//Gm07_28860360_ss715597034//Gm07_28892259_ss715597035//Gm07_28935619_ss715597036
1466	Non-associated	//Gm07_2978524_ss715597061//Gm07_2984846_ss715597064//Gm07_3002312_ss715597071
1467	Non-associated	//Gm07_3021880_ss715597075//Gm07_3026886_ss715597078
1468	Non-associated	//Gm07_3028897_ss715597079//Gm07_3033215_ss715597081//Gm07_3036839_ss715597083//Gm07_3057990_ss715597090//Gm07_3062578_ss715597092//Gm07_3066188_ss715597093//Gm07_3068678_ss715597095//Gm07_3084876_ss715597098//Gm07_3087813_ss715597099//Gm07_3095110_ss715597101//Gm07_3104282_ss715597105//Gm07_3111759_ss715597109//Gm07_3113757_ss715597111//Gm07_3117592_ss715597113//Gm07_3122278_ss715597115
1469	Non-associated	//Gm07_313803_ss715597107//Gm07_326620_ss715597163
1470	Non-associated	//Gm07_3163093_ss715597129//Gm07_3167571_ss715597135//Gm07_3179982_ss715597138//Gm07_3188167_ss715597142//Gm07_3194674_ss715597145//Gm07_3204569_ss715597149//Gm07_3220567_ss715597156//Gm07_3224985_ss715597159//Gm07_3234008_ss715597161//Gm07_3238712_ss715597164//Gm07_3241878_ss715597165
1471	Non-associated	//Gm07_3273189_ss715597174//Gm07_3279095_ss715597178
1472	Non-associated	//Gm07_3282936_ss715597181//Gm07_3288683_ss715597183
1473	Non-associated	//Gm07_3300645_ss715597185//Gm07_3303960_ss715597187
1474	Non-associated	//Gm07_3315931_ss715597190//Gm07_3318087_ss715597193//Gm07_3318833_ss715597195//Gm07_3321835_ss715597197
1475	Non-associated	//Gm07_3337039_ss715597201//Gm07_3339419_ss715597203
1476	Non-associated	//Gm07_3363285_ss715597212//Gm07_3366977_ss715597215//Gm07_3369320_ss715597216//Gm07_3377325_ss715597220//Gm07_3400648_ss715597229
1477	Non-associated	//Gm07_34174926_ss715597243//Gm07_34198975_ss715597245//Gm07_34208858_ss715597246//Gm07_34236896_ss715597247//Gm07_34261213_ss715597248//Gm07_34304491_ss715597250
1478	Non-associated	//Gm07_34323829_ss715597252//Gm07_34334735_ss715597254//Gm07_34448149_ss715597258//Gm07_34451110_ss715597259//Gm07_34469474_ss715597263//Gm07_34491708_ss715597268//Gm07_34496675_ss715597269//Gm07_34505891_ss715597271//Gm07_34519056_ss715597273//Gm07_34519652_ss715597274//Gm07_34520433_ss715597275
1479	Non-associated	//Gm07_34548560_ss715597276//Gm07_34561735_ss715597279//Gm07_34663125_ss715597280//Gm07_34680056_ss715597281//Gm07_34735583_ss715597284//Gm07_34736521_ss715597285//Gm07_34741815_ss715597288
1480	Non-associated	//Gm07_35259949_ss715597314//Gm07_35265173_ss715597315//Gm07_35266200_ss715597316
1481	Non-associated	//Gm07_35479493_ss715597335//Gm07_35483387_ss715597336
1482	Non-associated	//Gm07_35636770_ss715597340//Gm07_35643503_ss715597341
1483	Non-associated	//Gm07_35752843_ss715597351//Gm07_35759364_ss715597352//Gm07_35777062_ss715597354//Gm07_35782527_ss715597355//Gm07_35784231_ss715597356//Gm07_35793643_ss715597357
1484	Non-associated	//Gm07_36170156_ss715597388//Gm07_36178479_ss715597389
1485	Non-associated	//Gm07_36371468_ss715597409//Gm07_36376909_ss715597410//Gm07_36386538_ss715597411//Gm07_36399537_ss715597413//Gm07_36427573_ss715597421//Gm07_36428901_ss715597422//Gm07_36439830_ss715597425//Gm07_36449014_ss715597431
1486	Non-associated	//Gm07_36493756_ss715597434//Gm07_36495133_ss715597435//Gm07_36521566_ss715597439//Gm07_36523039_ss715597440//Gm07_36523592_ss715597441//Gm07_36544826_ss715597444
1487	Non-associated	//Gm07_36571545_ss715597447//Gm07_36580198_ss715597449
1488	Non-associated	//Gm07_36664586_ss715597461//Gm07_36671792_ss715597464//Gm07_36684209_ss715597467
1489	Non-associated	//Gm07_36782882_ss715597478//Gm07_36790566_ss715597480//Gm07_36794683_ss715597481
1490	Non-associated	//Gm07_36882393_ss715597490//Gm07_36894956_ss715597495
1491	Non-associated	//Gm07_36901170_ss715597496//Gm07_36907461_ss715597497
1492	Non-associated	//Gm07_36925128_ss715597499//Gm07_36926815_ss715597500//Gm07_36935345_ss715597502//Gm07_36936795_ss715597504
1493	Non-associated	//Gm07_36993208_ss715597511//Gm07_36998740_ss715597512//Gm07_37000389_ss715597513//Gm07_37001150_ss715597514//Gm07_37002437_ss715597515//Gm07_37004443_ss715597517//Gm07_37020146_ss715597522
1494	Non-associated	//Gm07_37047088_ss715597526//Gm07_37049207_ss715597527//Gm07_37054104_ss715597528
1495	Non-associated	//Gm07_37081457_ss715597532//Gm07_37090678_ss715597535//Gm07_37098897_ss715597538//Gm07_37116617_ss715597540//Gm07_37130677_ss715597542
1496	Non-associated	//Gm07_37142784_ss715597544//Gm07_37151383_ss715597546//Gm07_37154618_ss715597548//Gm07_37160577_ss715597551//Gm07_37166523_ss715597553
1497	Non-associated	//Gm07_37172283_ss715597555//Gm07_37173030_ss715597556
1498	Non-associated	//Gm07_37177741_ss715597558//Gm07_37178762_ss715597559
1499	Non-associated	//Gm07_37181845_ss715597561//Gm07_37182936_ss715597562//Gm07_37199823_ss715597564//Gm07_37202780_ss715597565//Gm07_37207140_ss715597566//Gm07_37222891_ss715597568//Gm07_37226994_ss715597569//Gm07_37239671_ss715597571//Gm07_37242805_ss715597572
1500	Non-associated	//Gm07_37276351_ss715597575//Gm07_37280491_ss715597576
1501	Non-associated	//Gm07_37303252_ss715597581//Gm07_37304889_ss715597582
1502	Non-associated	//Gm07_37305962_ss715597583//Gm07_37308810_ss715597584//Gm07_37320756_ss715597585//Gm07_37321895_ss715597586
1503	Non-associated	//Gm07_37391499_ss715597590//Gm07_37401577_ss715597591
1504	Non-associated	//Gm07_37454491_ss715597601//Gm07_37459077_ss715597602//Gm07_37470579_ss715597604//Gm07_37473773_ss715597605//Gm07_37477451_ss715597606//Gm07_37482295_ss715597607//Gm07_37503899_ss715597610//Gm07_37516179_ss715597612//Gm07_37522045_ss715597614//Gm07_37548295_ss715597616//Gm07_37566929_ss715597617//Gm07_37568744_ss715597618//Gm07_37571524_ss715597619//Gm07_37572365_ss715597620//Gm07_37579786_ss715…
1505	Non-associated	//Gm07_37616073_ss715597629//Gm07_37628811_ss715597630//Gm07_37629781_ss715597631//Gm07_37631217_ss715597632//Gm07_37637632_ss715597635//Gm07_37648206_ss715597636//Gm07_37662671_ss715597638
1506	Non-associated	//Gm07_37666575_ss715597639//Gm07_37671359_ss715597641
1507	Non-associated	//Gm07_37685575_ss715597643//Gm07_37704929_ss715597646//Gm07_37708787_ss715597647//Gm07_37716519_ss715597648
1508	Non-associated	//Gm07_37717533_ss715597649//Gm07_37718347_ss715597650
1509	Non-associated	//Gm07_37719046_ss715597651//Gm07_37727975_ss715597654//Gm07_37747333_ss715597655//Gm07_37778563_ss715597657//Gm07_37779639_ss715597658//Gm07_37780531_ss715597659//Gm07_37781401_ss715597660//Gm07_37788797_ss715597661//Gm07_37804136_ss715597663//Gm07_37811066_ss715597664//Gm07_37820579_ss715597666//Gm07_37824369_ss715597667//Gm07_37831843_ss715597668//Gm07_37834882_ss715597669//Gm07_37843514_ss715…
1510	Non-associated	//Gm07_37867888_ss715597675//Gm07_37875463_ss715597676//Gm07_37882749_ss715597677//Gm07_37888361_ss715597678//Gm07_37899789_ss715597680//Gm07_37908300_ss715597682//Gm07_37908860_ss715597683//Gm07_37911072_ss715597684//Gm07_37914012_ss715597685//Gm07_37918677_ss715597687//Gm07_37919974_ss715597688//Gm07_37925517_ss715597689//Gm07_37928793_ss715597690//Gm07_37936791_ss715597691//Gm07_37941463_ss715…
1511	Non-associated	//Gm07_38052034_ss715597699//Gm07_38054853_ss715597700
1512	Non-associated	//Gm07_38066078_ss715597704//Gm07_38070762_ss715597705//Gm07_38074304_ss715597706//Gm07_38076267_ss715597707//Gm07_38077053_ss715597708//Gm07_38085809_ss715597709
1513	Non-associated	//Gm07_38088368_ss715597710//Gm07_38106679_ss715597713
1514	Non-associated	//Gm07_38129385_ss715597718//Gm07_38142772_ss715597720
1515	Non-associated	//Gm07_38181668_ss715597730//Gm07_38185438_ss715597732//Gm07_38195475_ss715597733//Gm07_38197409_ss715597734//Gm07_38201349_ss715597735
1516	Non-associated	//Gm07_38213845_ss715597738//Gm07_38236867_ss715597742//Gm07_38240782_ss715597744//Gm07_38249041_ss715597747
1517	Non-associated	//Gm07_38271808_ss715597750//Gm07_38295714_ss715597752//Gm07_38313749_ss715597753//Gm07_38321968_ss715597754
1518	Non-associated	//Gm07_38390079_ss715597758//Gm07_38399188_ss715597762//Gm07_38399995_ss715597763//Gm07_38401983_ss715597764//Gm07_38412490_ss715597766//Gm07_38424001_ss715597768
1519	Non-associated	//Gm07_38478993_ss715597773//Gm07_38504182_ss715597777//Gm07_38505237_ss715597778//Gm07_38507957_ss715597779//Gm07_38513425_ss715597780
1520	Non-associated	//Gm07_3895518_ss715597795//Gm07_3896894_ss715597797//Gm07_3898742_ss715597799//Gm07_3903217_ss715597811//Gm07_3924161_ss715597830
1521	Non-associated	//Gm07_39181995_ss715597857//Gm07_39189120_ss715597858
1522	Non-associated	//Gm07_3974973_ss715597882//Gm07_3981112_ss715597887
1523	Non-associated	//Gm07_39776460_ss715597917//Gm07_39780514_ss715597919
1524	Non-associated	//Gm07_4016975_ss715597928//Gm07_4018151_ss715597930//Gm07_4020347_ss715597931//Gm07_4022290_ss715597932//Gm07_4034346_ss715597941//Gm07_4036328_ss715597942//Gm07_4114588_ss715597992
1525	Non-associated	//Gm07_40207_ss715597769//Gm07_43353_ss715598038//Gm07_52876_ss715598297//Gm07_65464_ss715598480//Gm07_73510_ss715598544//Gm07_88247_ss715598808//Gm07_93266_ss715598910//Gm07_130157_ss715595959
1526	Non-associated	//Gm07_42047915_ss715598077//Gm07_42048848_ss715598078//Gm07_42058020_ss715598080
1527	Non-associated	//Gm07_42323346_ss715598099//Gm07_42335174_ss715598102//Gm07_42341694_ss715598105
1528	Non-associated	//Gm07_4232510_ss715598067//Gm07_4237522_ss715598070//Gm07_4247302_ss715598081//Gm07_4265150_ss715598093//Gm07_4277666_ss715598106//Gm07_4289865_ss715598117
1529	Non-associated	//Gm07_42569277_ss715598120//Gm07_42588941_ss715598121
1530	Non-associated	//Gm07_42696047_ss715598125//Gm07_42732864_ss715598128//Gm07_42750874_ss715598129//Gm07_42775389_ss715598130//Gm07_37597942_ss715597626
1531	Non-associated	//Gm07_42797211_ss715598131//Gm07_42797745_ss715598132
1532	Non-associated	//Gm07_42869168_ss715598139//Gm07_42876589_ss715598140//Gm07_42877499_ss715598141
1533	Non-associated	//Gm07_43132877_ss715598159//Gm07_43135173_ss715598160//Gm07_43139299_ss715598161//Gm07_43190165_ss715598164
1534	Non-associated	//Gm07_43536953_ss715598183//Gm07_43541477_ss715598184
1535	Non-associated	//Gm07_4429189_ss715598195//Gm07_4429773_ss715598197
1536	Non-associated	//Gm07_44387267_ss715598227//Gm07_44397815_ss715598228//Gm07_44407781_ss715598229//Gm07_37856801_ss715597673//Gm07_37866898_ss715597674
1537	Non-associated	//Gm07_44497748_ss715598232//Gm07_44503877_ss715598233//Gm07_44512353_ss715598234//Gm07_44552143_ss715598238//Gm07_44557758_ss715598239//Gm07_44567848_ss715598241//Gm07_44569687_ss715598242//Gm07_44608799_ss715598244//Gm07_38045873_ss715597697
1538	Non-associated	//Gm07_4536312_ss715598247//Gm07_4537562_ss715598248
1539	Non-associated	//Gm07_4568981_ss715598250//Gm07_4571294_ss715598251
1540	Non-associated	//Gm07_4885291_ss715598267//Gm07_4915929_ss715598269//Gm07_4918294_ss715598270//Gm07_4924020_ss715598271//Gm07_4928272_ss715598272
1541	Non-associated	//Gm07_5078998_ss715598288//Gm07_5082788_ss715598289//Gm07_5086535_ss715598290//Gm07_5089853_ss715598291
1542	Non-associated	//Gm07_532902_ss715598317//Gm07_539128_ss715598326//Gm07_540026_ss715598328//Gm07_544203_ss715598335
1543	Non-associated	//Gm07_5451764_ss715598337//Gm07_5456442_ss715598338//Gm07_5457246_ss715598339
1544	Non-associated	//Gm07_5496333_ss715598345//Gm07_5497330_ss715598346
1545	Non-associated	//Gm07_5519214_ss715598349//Gm07_5520466_ss715598350
1546	Non-associated	//Gm07_5529532_ss715598353//Gm07_5534532_ss715598354
1547	Non-associated	//Gm07_564445_ss715598370//Gm07_567843_ss715598384
1548	Non-associated	//Gm07_5770718_ss715598378//Gm07_5788878_ss715598383
1549	Non-associated	//Gm07_5938285_ss715598413//Gm07_5940741_ss715598415
1550	Non-associated	//Gm07_5960839_ss715598416//Gm07_5962043_ss715598417
1551	Non-associated	//Gm07_5982921_ss715598419//Gm07_5984082_ss715598420
1552	Non-associated	//Gm07_6013359_ss715598427//Gm07_6028089_ss715598429
1553	Non-associated	//Gm07_6147344_ss715598441//Gm07_6153260_ss715598442//Gm07_6163487_ss715598443
1554	Non-associated	//Gm07_6187284_ss715598446//Gm07_6192890_ss715598447//Gm07_6200435_ss715598450
1555	Non-associated	//Gm07_6273131_ss715598461//Gm07_6291699_ss715598463
1556	Non-associated	//Gm07_6306291_ss715598467//Gm07_6320676_ss715598469
1557	Non-associated	//Gm07_6355287_ss715598474//Gm07_6362388_ss715598476
1558	Non-associated	//Gm07_6414157_ss715598481//Gm07_6429118_ss715598482
1559	Non-associated	//Gm07_6475023_ss715598484//Gm07_6481233_ss715598485//Gm07_6485938_ss715598486//Gm07_6488870_ss715598488//Gm07_6490069_ss715598489
1560	Non-associated	//Gm07_6579189_ss715598504//Gm07_6594458_ss715598506//Gm07_6599928_ss715598507
1561	Non-associated	//Gm07_6641366_ss715598513//Gm07_6643125_ss715598514
1562	Non-associated	//Gm07_664201_ss715598512//Gm07_671800_ss715598519//Gm07_680033_ss715598531
1563	Non-associated	//Gm07_6711788_ss715598520//Gm07_6730728_ss715598524
1564	Non-associated	//Gm07_6754893_ss715598526//Gm07_6765164_ss715598528//Gm07_6819959_ss715598534//Gm07_6852529_ss715598536//Gm07_6883378_ss715598541
1565	Non-associated	//Gm07_6898693_ss715598542//Gm07_6906894_ss715598545
1566	Non-associated	//Gm07_6931152_ss715598549//Gm07_6935933_ss715598550
1567	Non-associated	//Gm07_7010635_ss715598559//Gm07_7018107_ss715598563
1568	Non-associated	//Gm07_702278_ss715598560//Gm07_702823_ss715598562
1569	Non-associated	//Gm07_7024929_ss715598564//Gm07_7031910_ss715598567
1570	Non-associated	//Gm07_7184481_ss715598578//Gm07_7185187_ss715598579//Gm07_7199289_ss715598582//Gm07_7200372_ss715598583
1571	Non-associated	//Gm07_7203933_ss715598584//Gm07_7214610_ss715598587
1572	Non-associated	//Gm07_7245899_ss715598589//Gm07_7259943_ss715598590
1573	Non-associated	//Gm07_7304742_ss715598594//Gm07_7323722_ss715598596
1574	Non-associated	//Gm07_7349078_ss715598601//Gm07_7354616_ss715598602
1575	Non-associated	//Gm07_7428365_ss715598610//Gm07_7433625_ss715598611
1576	Non-associated	//Gm07_7536158_ss715598624//Gm07_7537962_ss715598625//Gm07_7542383_ss715598627//Gm07_7545073_ss715598628//Gm07_7569581_ss715598632
1577	Non-associated	//Gm07_7618741_ss715598641//Gm07_7621528_ss715598642
1578	Non-associated	//Gm07_7636715_ss715598645//Gm07_7637916_ss715598646
1579	Non-associated	//Gm07_7646691_ss715598647//Gm07_7650367_ss715598648
1580	Non-associated	//Gm07_7678851_ss715598655//Gm07_7681914_ss715598657//Gm07_7687095_ss715598658
1581	Non-associated	//Gm07_7689689_ss715598659//Gm07_7694079_ss715598663
1582	Non-associated	//Gm07_7704882_ss715598664//Gm07_7710771_ss715598666
1583	Non-associated	//Gm07_7734294_ss715598671//Gm07_7745638_ss715598672
1584	Non-associated	//Gm07_7753289_ss715598677//Gm07_7771549_ss715598681
1585	Non-associated	//Gm07_7824435_ss715598693//Gm07_7827014_ss715598695//Gm07_7832262_ss715598696//Gm07_7851767_ss715598700//Gm07_7856028_ss715598702//Gm07_7860518_ss715598704//Gm07_7862681_ss715598705//Gm07_7868863_ss715598707//Gm07_7871558_ss715598708//Gm07_7874578_ss715598709//Gm07_7878533_ss715598712
1586	Non-associated	//Gm07_7911094_ss715598717//Gm07_7912688_ss715598718
1587	Non-associated	//Gm07_7926464_ss715598720//Gm07_7934662_ss715598721//Gm07_7952738_ss715598722
1588	Non-associated	//Gm07_8012786_ss715598728//Gm07_8021155_ss715598730
1589	Non-associated	//Gm07_8024362_ss715598731//Gm07_8029017_ss715598732
1590	Non-associated	//Gm07_8031713_ss715598733//Gm07_8032690_ss715598734//Gm07_8044841_ss715598737//Gm07_8051904_ss715598740//Gm07_8056413_ss715598742//Gm07_8057681_ss715598743//Gm07_8084387_ss715598745
1591	Non-associated	//Gm07_8123927_ss715598753//Gm07_8125711_ss715598754
1592	Non-associated	//Gm07_8131035_ss715598757//Gm07_8137550_ss715598760//Gm07_8151504_ss715598762//Gm07_8156522_ss715598763//Gm07_8163126_ss715598766
1593	Non-associated	//Gm07_8193257_ss715598771//Gm07_8206004_ss715598774
1594	Non-associated	//Gm07_8276957_ss715598785//Gm07_8285881_ss715598787
1595	Non-associated	//Gm07_8306576_ss715598790//Gm07_8307111_ss715598791//Gm07_8308697_ss715598792//Gm07_8309503_ss715598793
1596	Non-associated	//Gm07_8328841_ss715598797//Gm07_8331702_ss715598798
1597	Non-associated	//Gm07_8335280_ss715598799//Gm07_8340694_ss715598800
1598	Non-associated	//Gm07_8381636_ss715598810//Gm07_8388707_ss715598811//Gm07_8392416_ss715598815//Gm07_8414257_ss715598819//Gm07_8417485_ss715598820//Gm07_8425687_ss715598821//Gm07_8450565_ss715598824
1599	Non-associated	//Gm07_8456978_ss715598825//Gm07_8460028_ss715598826//Gm07_8461073_ss715598827
1600	Non-associated	//Gm07_8510117_ss715598834//Gm07_8517967_ss715598836//Gm07_8520950_ss715598837//Gm07_8531492_ss715598840//Gm07_8553026_ss715598844//Gm07_8558930_ss715598845//Gm07_8562552_ss715598846//Gm07_8563678_ss715598847
1601	Non-associated	//Gm07_8565557_ss715598849//Gm07_8576746_ss715598851
1602	Non-associated	//Gm07_8632178_ss715598856//Gm07_8632757_ss715598857//Gm07_8636039_ss715598859//Gm07_8650869_ss715598862//Gm07_8676256_ss715598865
1603	Non-associated	//Gm07_8697890_ss715598871//Gm07_8699308_ss715598872//Gm07_8718925_ss715598876
1604	Non-associated	//Gm07_8788505_ss715598895//Gm07_8789695_ss715598896
1605	Non-associated	//Gm07_8867073_ss715598905//Gm07_8879843_ss715598912//Gm07_8882351_ss715598915//Gm07_8889776_ss715598919//Gm07_8910037_ss715598923//Gm07_8912509_ss715598924//Gm07_8928888_ss715598927//Gm07_8942423_ss715598929//Gm07_8947527_ss715598931//Gm07_8969904_ss715598941//Gm07_8987847_ss715598944
1606	Non-associated	//Gm07_9007029_ss715598947//Gm07_9008028_ss715598948
1607	Non-associated	//Gm07_9084610_ss715598964//Gm07_9095020_ss715598966//Gm07_9098060_ss715598967//Gm07_9103979_ss715598969
1608	Non-associated	//Gm07_9118550_ss715598972//Gm07_9132759_ss715598974//Gm07_9138434_ss715598978//Gm07_9139584_ss715598979//Gm07_9143502_ss715598980//Gm07_9144577_ss715598981//Gm07_9167548_ss715598986//Gm07_9183894_ss715598989//Gm07_9206560_ss715598991
1609	Non-associated	//Gm07_9222627_ss715599000//Gm07_9223782_ss715599001
1610	Non-associated	//Gm07_9296384_ss715599011//Gm07_9305057_ss715599014//Gm07_9321163_ss715599016//Gm07_9341030_ss715599017//Gm07_9342241_ss715599018//Gm07_9343826_ss715599019
1611	Non-associated	//Gm07_9409467_ss715599025//Gm07_9419421_ss715599026
1612	Non-associated	//Gm07_9438704_ss715599029//Gm07_9439870_ss715599031//Gm07_9441672_ss715599032//Gm07_9442855_ss715599033//Gm07_9446100_ss715599034//Gm07_9466781_ss715599039
1613	Non-associated	//Gm07_9485106_ss715599043//Gm07_9489274_ss715599044//Gm07_9500653_ss715599045//Gm07_9502688_ss715599047//Gm07_9511383_ss715599048//Gm07_9516193_ss715599049//Gm07_9517197_ss715599050
1614	Non-associated	//Gm07_9524919_ss715599053//Gm07_9535961_ss715599055
1615	Non-associated	//Gm07_9549242_ss715599059//Gm07_9552345_ss715599060
1616	Non-associated	//Gm07_957723_ss715599068//Gm07_965798_ss715599077//Gm07_967273_ss715599080//Gm07_984091_ss715599115
1617	Non-associated	//Gm07_9602165_ss715599069//Gm07_9606645_ss715599070
1618	Non-associated	//Gm07_9704727_ss715599085//Gm07_9718262_ss715599087//Gm07_9730337_ss715599089//Gm07_9736238_ss715599091
1619	Non-associated	//Gm07_9811928_ss715599101//Gm07_9813316_ss715599102
1620	Non-associated	//Gm07_9817773_ss715599107//Gm07_9824350_ss715599111
1621	Non-associated	//Gm07_9836960_ss715599112//Gm07_9870129_ss715599117//Gm07_9872165_ss715599118//Gm07_9900318_ss715599120//Gm07_9902131_ss715599121//Gm07_9909832_ss715599122
1622	Non-associated	//Gm07_9914359_ss715599123//Gm07_9920913_ss715599124//Gm07_9930931_ss715599125
1623	Non-associated	//Gm07_9953881_ss715599127//Gm07_9956486_ss715599128//Gm07_9959619_ss715599129//Gm07_10039104_ss715599132//Gm07_10054874_ss715595712//Gm07_10068389_ss715595716
1624	Non-associated	//Gm08_10078730_ss715599148//Gm08_10085363_ss715599150//Gm08_10101156_ss715599151//Gm08_10102541_ss715599152//Gm08_10109003_ss715599153//Gm08_10112321_ss715599154//Gm08_10112531_ss715599155//Gm08_10116268_ss715599156//Gm08_10116595_ss715599157//Gm08_10120520_ss715599158
1625	Non-associated	//Gm08_10163647_ss715599161//Gm08_10176422_ss715599162
1626	Non-associated	//Gm08_10215938_ss715599165//Gm08_10221279_ss715599166//Gm08_10223182_ss715599167
1627	Non-associated	//Gm08_10227876_ss715599168//Gm08_10228083_ss715599169//Gm08_10233908_ss715599170//Gm08_10243564_ss715599171
1628	Associated block	//Gm08_10310682_ss715599175//Gm08_10325225_ss715599176//Gm08_10326297_ss715599177//Gm08_10327339_ss715599178//Gm08_10330016_ss715599179//Gm08_10331662_ss715599180//Gm08_10348581_ss715599183//Gm08_10353153_ss715599184//Gm08_10384452_ss715599186//Gm08_10393042_ss715599190
1629	Non-associated	//Gm08_10420290_ss715599191//Gm08_10431498_ss715599192
1630	Non-associated	//Gm08_10465577_ss715599197//Gm08_10466362_ss715599198//Gm08_10466567_ss715599199//Gm08_10474541_ss715599200//Gm08_10475196_ss715599201//Gm08_10482820_ss715599202//Gm08_10504583_ss715599203
1631	Non-associated	//Gm08_10513199_ss715599204//Gm08_10513283_ss715599205//Gm08_10517577_ss715599206
1632	Non-associated	//Gm08_10575689_ss715599213//Gm08_10582175_ss715599214
1633	Non-associated	//Gm08_10638641_ss715599224//Gm08_10646123_ss715599225
1634	Non-associated	//Gm08_10858120_ss715599239//Gm08_10865328_ss715599240
1635	Non-associated	//Gm08_10984300_ss715599243//Gm08_10985000_ss715599244//Gm08_10987757_ss715599246
1636	Non-associated	//Gm08_11126044_ss715599253//Gm08_11139027_ss715599255
1637	Non-associated	//Gm08_11177135_ss715599260//Gm08_11178496_ss715599261
1638	Non-associated	//Gm08_11259268_ss715599265//Gm08_11259469_ss715599266//Gm08_11270610_ss715599268
1639	Non-associated	//Gm08_11309531_ss715599273//Gm08_11309775_ss715599274//Gm08_11323819_ss715599275//Gm08_11330472_ss715599276//Gm08_11332090_ss715599277//Gm08_11334181_ss715599278//Gm08_11335064_ss715599279//Gm08_11336622_ss715599280//Gm08_11363824_ss715599284//Gm08_11367862_ss715599285//Gm08_11368158_ss715599286//Gm08_11387384_ss715599288
1640	Non-associated	//Gm08_11560276_ss715599300//Gm08_11571237_ss715599301
1641	Non-associated	//Gm08_11666878_ss715599309//Gm08_11674645_ss715599310//Gm08_11676355_ss715599311//Gm08_11686799_ss715599313//Gm08_11689365_ss715599315//Gm08_11689483_ss715599316//Gm08_11692323_ss715599317//Gm08_11722906_ss715599319//Gm08_11745889_ss715599321//Gm08_11761780_ss715599323
1642	Non-associated	//Gm08_11825932_ss715599332//Gm08_11832045_ss715599333//Gm08_11832210_ss715599334
1643	Non-associated	//Gm08_11840201_ss715599337//Gm08_11841751_ss715599338//Gm08_11842757_ss715599339//Gm08_11843090_ss715599340//Gm08_11843296_ss715599341//Gm08_11843697_ss715599342//Gm08_11859091_ss715599344//Gm08_11860144_ss715599345
1644	Non-associated	//Gm08_11888473_ss715599348//Gm08_11888613_ss715599349//Gm08_11889709_ss715599350//Gm08_11928474_ss715599352
1645	Non-associated	//Gm08_11956327_ss715599354//Gm08_11973143_ss715599356//Gm08_11974826_ss715599358
1646	Non-associated	//Gm08_12105817_ss715599369//Gm08_12106889_ss715599370
1647	Non-associated	//Gm08_12116540_ss715599371//Gm08_12167850_ss715599373//Gm08_12168563_ss715599374//Gm08_12168750_ss715599375//Gm08_12173733_ss715599376//Gm08_12173833_ss715599377//Gm08_12174081_ss715599378//Gm08_12174508_ss715599379//Gm08_12179908_ss715599380
1648	Non-associated	//Gm08_12219947_ss715599382//Gm08_12227484_ss715599384//Gm08_12238725_ss715599385
1649	Non-associated	//Gm08_12275947_ss715599389//Gm08_12276541_ss715599390//Gm08_12276678_ss715599391//Gm08_12285751_ss715599392//Gm08_12310493_ss715599395
1650	Non-associated	//Gm08_12316567_ss715599397//Gm08_12320013_ss715599398
1651	Non-associated	//Gm08_12376551_ss715599403//Gm08_12389289_ss715599404//Gm08_12389885_ss715599405
1652	Non-associated	//Gm08_12393450_ss715599406//Gm08_12406508_ss715599408
1653	Non-associated	//Gm08_12948213_ss715599430//Gm08_12966725_ss715599431
1654	Non-associated	//Gm08_13035714_ss715599433//Gm08_13035897_ss715599434
1655	Non-associated	//Gm08_13380271_ss715599452//Gm08_13380718_ss715599453//Gm08_13381019_ss715599454//Gm08_13388178_ss715599455//Gm08_13394455_ss715599456//Gm08_13398734_ss715599458//Gm08_13445038_ss715599459
1656	Non-associated	//Gm08_13690472_ss715599477//Gm08_13698125_ss715599478
1657	Non-associated	//Gm08_13717003_ss715599479//Gm08_13717165_ss715599480
1658	Non-associated	//Gm08_13934839_ss715599497//Gm08_13936665_ss715599498
1659	Non-associated	//Gm08_13964121_ss715599505//Gm08_14009085_ss715599510//Gm08_14029814_ss715599511//Gm08_14052904_ss715599514//Gm08_14056519_ss715599515
1660	Non-associated	//Gm08_14128918_ss715599529//Gm08_14130626_ss715599530
1661	Non-associated	//Gm08_14154575_ss715599533//Gm08_14160423_ss715599534//Gm08_14164691_ss715599535//Gm08_14182855_ss715599537//Gm08_14183413_ss715599538//Gm08_14189486_ss715599539//Gm08_14196088_ss715599540
1662	Non-associated	//Gm08_14237790_ss715599548//Gm08_14242348_ss715599549//Gm08_14251580_ss715599552
1663	Non-associated	//Gm08_14338011_ss715599561//Gm08_14350377_ss715599562//Gm08_14362330_ss715599563
1664	Non-associated	//Gm08_14417067_ss715599567//Gm08_14428037_ss715599568
1665	Non-associated	//Gm08_14552630_ss715599582//Gm08_14567383_ss715599584//Gm08_14577038_ss715599587
1666	Non-associated	//Gm08_1463941_ss715599581//Gm08_1468574_ss715599589//Gm08_1475148_ss715599603//Gm08_1476014_ss715599604//Gm08_1506925_ss715599650//Gm08_1510487_ss715599653//Gm08_1538749_ss715599691//Gm08_1552727_ss715599701
1667	Non-associated	//Gm08_14647461_ss715599600//Gm08_14649023_ss715599602
1668	Non-associated	//Gm08_14753760_ss715599613//Gm08_14763235_ss715599615//Gm08_14764913_ss715599616//Gm08_14773236_ss715599618//Gm08_14781592_ss715599620//Gm08_14781874_ss715599621//Gm08_14782328_ss715599622//Gm08_14783465_ss715599623//Gm08_14784214_ss715599626
1669	Non-associated	//Gm08_14918296_ss715599641//Gm08_14943141_ss715599643//Gm08_14944210_ss715599645//Gm08_14944436_ss715599646//Gm08_14946179_ss715599648//Gm08_15062941_ss715599654
1670	Non-associated	//Gm08_15114101_ss715599665//Gm08_15119496_ss715599667//Gm08_15125250_ss715599668//Gm08_15125405_ss715599669//Gm08_15127310_ss715599670//Gm08_15131871_ss715599672//Gm08_15134636_ss715599674//Gm08_15140300_ss715599677//Gm08_15143289_ss715599678//Gm08_15144602_ss715599680//Gm08_15149371_ss715599681//Gm08_15169379_ss715599684//Gm08_15172323_ss715599685
1671	Non-associated	//Gm08_15314513_ss715599692//Gm08_15315671_ss715599693//Gm08_15317735_ss715599696//Gm08_15326072_ss715599697
1672	Non-associated	//Gm08_15504868_ss715599706//Gm08_15510243_ss715599707
1673	Non-associated	//Gm08_15548772_ss715599708//Gm08_15558477_ss715599711//Gm08_15559466_ss715599712
1674	Non-associated	//Gm08_1556520_ss715599705//Gm08_1565941_ss715599714
1675	Non-associated	//Gm08_15633368_ss715599721//Gm08_15645356_ss715599724//Gm08_15646992_ss715599725
1676	Non-associated	//Gm08_1566028_ss715599715//Gm08_1585203_ss715599732//Gm08_1611399_ss715599761//Gm08_1613819_ss715599764//Gm08_1616887_ss715599766//Gm08_1624977_ss715599777//Gm08_1627606_ss715599783//Gm08_1628899_ss715599786//Gm08_1632236_ss715599794//Gm08_1634232_ss715599799//Gm08_1634375_ss715599800//Gm08_1637004_ss715599804//Gm08_1637520_ss715599806//Gm08_1637726_ss715599809//Gm08_1655524_ss715599819//Gm08_16…
1677	Non-associated	//Gm08_15769392_ss715599738//Gm08_15772868_ss715599741//Gm08_15780389_ss715599743//Gm08_15784236_ss715599745//Gm08_15788292_ss715599746//Gm08_15797036_ss715599747//Gm08_15797532_ss715599748//Gm08_15811173_ss715599749//Gm08_15835838_ss715599751
1678	Non-associated	//Gm08_15845309_ss715599753//Gm08_15850296_ss715599754
1679	Non-associated	//Gm08_16131652_ss715599771//Gm08_16131748_ss715599772//Gm08_16134481_ss715599773//Gm08_16136185_ss715599774//Gm08_16138790_ss715599775//Gm08_16142890_ss715599776
1680	Non-associated	//Gm08_16160202_ss715599778//Gm08_16160670_ss715599779//Gm08_16161353_ss715599780
1681	Non-associated	//Gm08_16184194_ss715599784//Gm08_16190177_ss715599787//Gm08_16200874_ss715599792
1682	Non-associated	//Gm08_16261932_ss715599801//Gm08_16263621_ss715599803//Gm08_16274583_ss715599805//Gm08_16276167_ss715599807
1683	Non-associated	//Gm08_16507263_ss715599825//Gm08_16524385_ss715599826//Gm08_16525923_ss715599828//Gm08_16528688_ss715599835//Gm08_16529057_ss715599836//Gm08_16533837_ss715599838//Gm08_16557450_ss715599841//Gm08_16558382_ss715599842//Gm08_16613265_ss715599846
1684	Non-associated	//Gm08_16616742_ss715599847//Gm08_16617278_ss715599848//Gm08_16617500_ss715599849//Gm08_16618049_ss715599850//Gm08_16618631_ss715599851//Gm08_16618923_ss715599852
1685	Non-associated	//Gm08_16757883_ss715599862//Gm08_16765577_ss715599864//Gm08_16773792_ss715599865//Gm08_16774275_ss715599866//Gm08_16795090_ss715599868
1686	Non-associated	//Gm08_16898563_ss715599877//Gm08_16909597_ss715599878
1687	Non-associated	//Gm08_16954139_ss715599882//Gm08_16954412_ss715599883
1688	Non-associated	//Gm08_16955011_ss715599884//Gm08_16955364_ss715599885
1689	Non-associated	//Gm08_1699023_ss715599875//Gm08_1701599_ss715599879
1690	Non-associated	//Gm08_17017473_ss715599889//Gm08_17017611_ss715599890//Gm08_17019741_ss715599891
1691	Non-associated	//Gm08_17101863_ss715599895//Gm08_17105398_ss715599896
1692	Non-associated	//Gm08_17207837_ss715599905//Gm08_17221018_ss715599907//Gm08_17225547_ss715599909//Gm08_17232852_ss715599910//Gm08_17237012_ss715599911//Gm08_17241295_ss715599912
1693	Non-associated	//Gm08_17302333_ss715599915//Gm08_17305293_ss715599919//Gm08_17305885_ss715599920//Gm08_17320067_ss715599921//Gm08_17320832_ss715599922//Gm08_17321123_ss715599924//Gm08_17321622_ss715599925//Gm08_17321718_ss715599926//Gm08_17322380_ss715599927//Gm08_17322991_ss715599928//Gm08_17323424_ss715599929//Gm08_17333424_ss715599931//Gm08_17333566_ss715599932//Gm08_17344421_ss715599934
1694	Non-associated	//Gm08_17464069_ss715599942//Gm08_17466681_ss715599943//Gm08_17470386_ss715599944//Gm08_17487461_ss715599946
1695	Non-associated	//Gm08_17514669_ss715599951//Gm08_17530147_ss715599954//Gm08_17616403_ss715599960//Gm08_17629742_ss715599962
1696	Non-associated	//Gm08_17638502_ss715599963//Gm08_17653606_ss715599966
1697	Non-associated	//Gm08_17801521_ss715599977//Gm08_17801693_ss715599978//Gm08_17803816_ss715599979//Gm08_17824366_ss715599980//Gm08_17828516_ss715599981//Gm08_17828747_ss715599982//Gm08_17828890_ss715599983//Gm08_17829032_ss715599984//Gm08_17840393_ss715599986//Gm08_17861078_ss715599988//Gm08_17864282_ss715599989//Gm08_17867725_ss715599991//Gm08_17876288_ss715599992
1698	Non-associated	//Gm08_18033311_ss715600004//Gm08_18033773_ss715600005//Gm08_18033951_ss715600006//Gm08_18034261_ss715600007//Gm08_18034887_ss715600009//Gm08_18035888_ss715600010//Gm08_18036698_ss715600011
1699	Non-associated	//Gm08_18107335_ss715600021//Gm08_18107496_ss715600022
1700	Non-associated	//Gm08_1815539_ss715600012//Gm08_1821010_ss715600023//Gm08_1829531_ss715600035//Gm08_1831933_ss715600039
1701	Non-associated	//Gm08_18160728_ss715600030//Gm08_18160889_ss715600031//Gm08_18169933_ss715600033
1702	Associated block	//Gm08_18261131_ss715600044//Gm08_18271581_ss715600046//Gm08_18272042_ss715600048//Gm08_18272146_ss715600049//Gm08_18272572_ss715600050//Gm08_18277651_ss715600052//Gm08_18281422_ss715600053//Gm08_18281622_ss715600055//Gm08_18282475_ss715600056//Gm08_18282610_ss715600057
1703	Non-associated	//Gm08_18314214_ss715600060//Gm08_18326730_ss715600061//Gm08_18327052_ss715600062
1704	Non-associated	//Gm08_18327908_ss715600063//Gm08_18363570_ss715600064//Gm08_18364010_ss715600065//Gm08_18364165_ss715600066//Gm08_18364409_ss715600067//Gm08_18367723_ss715600070//Gm08_18378731_ss715600073//Gm08_18380457_ss715600074//Gm08_18381384_ss715600075//Gm08_18453233_ss715600079
1705	Non-associated	//Gm08_18601434_ss715600091//Gm08_18612617_ss715600094//Gm08_18652479_ss715600098//Gm08_18659751_ss715600099
1706	Non-associated	//Gm08_18673407_ss715600101//Gm08_18678010_ss715600102//Gm08_18694242_ss715600103//Gm08_18713302_ss715600104//Gm08_18714604_ss715600107//Gm08_18714715_ss715600108//Gm08_18716575_ss715600112//Gm08_18717082_ss715600114//Gm08_18718138_ss715600115//Gm08_18730367_ss715600116//Gm08_18731498_ss715600119//Gm08_18753232_ss715600121//Gm08_18819081_ss715600127
1707	Non-associated	//Gm08_19062760_ss715600139//Gm08_19062988_ss715600140//Gm08_19072659_ss715600144
1708	Non-associated	//Gm08_19074132_ss715600145//Gm08_19074614_ss715600147//Gm08_19104990_ss715600150//Gm08_19107890_ss715600151//Gm08_19107976_ss715600152//Gm08_19108199_ss715600153//Gm08_19117787_ss715600156//Gm08_19128531_ss715600157//Gm08_19135495_ss715600158//Gm08_19138919_ss715600162
1709	Non-associated	//Gm08_1914100_ss715600137//Gm08_1927320_ss715600171
1710	Non-associated	//Gm08_19141689_ss715600163//Gm08_19153852_ss715600165//Gm08_19172024_ss715600168//Gm08_19205536_ss715600172//Gm08_19206223_ss715600174//Gm08_19208408_ss715600175//Gm08_19209949_ss715600176//Gm08_19236805_ss715600180//Gm08_19240693_ss715600182//Gm08_19241199_ss715600183//Gm08_19242705_ss715600184//Gm08_19242906_ss715600185//Gm08_19245842_ss715600187//Gm08_19248107_ss715600188//Gm08_19249288_ss715…
1711	Non-associated	//Gm08_19343981_ss715600210//Gm08_19360156_ss715600214//Gm08_19366334_ss715600215//Gm08_19367721_ss715600216//Gm08_19368434_ss715600217//Gm08_19368699_ss715600218//Gm08_19369663_ss715600219//Gm08_19371483_ss715600223//Gm08_19377418_ss715600224//Gm08_19381909_ss715600225
1712	Non-associated	//Gm08_19383131_ss715600226//Gm08_19389280_ss715600227//Gm08_19410649_ss715600231//Gm08_19412571_ss715600232//Gm08_19412676_ss715600233//Gm08_19413771_ss715600234//Gm08_19417596_ss715600235//Gm08_19418262_ss715600236//Gm08_19434677_ss715600237//Gm08_19439871_ss715600238//Gm08_19440300_ss715600239//Gm08_19445772_ss715600241//Gm08_19446366_ss715600242//Gm08_19459680_ss715600245//Gm08_19467289_ss715…
1713	Non-associated	//Gm08_19592124_ss715600304//Gm08_19607874_ss715600307//Gm08_19613698_ss715600308//Gm08_19635647_ss715600311//Gm08_19657392_ss715600313//Gm08_19660188_ss715600316//Gm08_19661094_ss715600317//Gm08_19661479_ss715600318//Gm08_19661841_ss715600319//Gm08_19662217_ss715600320//Gm08_19662969_ss715600321//Gm08_19663477_ss715600322//Gm08_19664286_ss715600323//Gm08_19664802_ss715600324//Gm08_19664993_ss715…
1714	Non-associated	//Gm08_1970028_ss715600310//Gm08_1973360_ss715600312//Gm08_1977509_ss715600344//Gm08_1981117_ss715600352//Gm08_1982767_ss715600365
1715	Non-associated	//Gm08_19793071_ss715600381//Gm08_19796815_ss715600383
1716	Non-associated	//Gm08_19844613_ss715600388//Gm08_19849452_ss715600390//Gm08_19853041_ss715600391
1717	Non-associated	//Gm08_19959980_ss715600404//Gm08_19961576_ss715600406//Gm08_19963398_ss715600407//Gm08_19964080_ss715600408//Gm08_19968349_ss715600410//Gm08_19974684_ss715600412//Gm08_19978157_ss715600414//Gm08_19988001_ss715600418//Gm08_20002714_ss715600423//Gm08_20003513_ss715600424//Gm08_20012231_ss715600427//Gm08_20015553_ss715600430//Gm08_20016498_ss715600431//Gm08_20017675_ss715600432//Gm08_20021838_ss715…
1718	Non-associated	//Gm08_20047061_ss715600442//Gm08_20047987_ss715600444//Gm08_20048105_ss715600445//Gm08_20049659_ss715600446//Gm08_20051354_ss715600448//Gm08_20053720_ss715600449//Gm08_20069462_ss715600453//Gm08_20077639_ss715600454//Gm08_20081602_ss715600456//Gm08_20126261_ss715600463//Gm08_20178957_ss715600468//Gm08_20180418_ss715600469//Gm08_20189085_ss715600471//Gm08_20190128_ss715600473//Gm08_20190574_ss715…
1719	Non-associated	//Gm08_20249542_ss715600491//Gm08_20249703_ss715600492//Gm08_20254735_ss715600494//Gm08_20292818_ss715600502//Gm08_20295654_ss715600504//Gm08_20296336_ss715600505
1720	Non-associated	//Gm08_2027608_ss715600475//Gm08_2033606_ss715600495//Gm08_2034463_ss715600497//Gm08_2039496_ss715600511//Gm08_2043657_ss715600519//Gm08_2044053_ss715600520//Gm08_2044689_ss715600521
1721	Non-associated	//Gm08_20299482_ss715600507//Gm08_20301811_ss715600509
1722	Non-associated	//Gm08_20493647_ss715600538//Gm08_20640407_ss715600547//Gm08_20640615_ss715600549//Gm08_20652909_ss715600550//Gm08_20676940_ss715600552//Gm08_20677984_ss715600553
1723	Non-associated	//Gm08_2056166_ss715600537//Gm08_2059755_ss715600539
1724	Non-associated	//Gm08_20800256_ss715600561//Gm08_20802879_ss715600563//Gm08_20805867_ss715600567//Gm08_20809106_ss715600574//Gm08_20811661_ss715600579
1725	Non-associated	//Gm08_2096888_ss715600585//Gm08_2105814_ss715600595//Gm08_2111908_ss715600598//Gm08_2123662_ss715600627//Gm08_2132175_ss715600642//Gm08_2141141_ss715600653//Gm08_2141491_ss715600655//Gm08_2173776_ss715600726//Gm08_2180273_ss715600735//Gm08_2180765_ss715600736//Gm08_2181412_ss715600739//Gm08_2181970_ss715600742//Gm08_2182377_ss715600743//Gm08_2183847_ss715600746
1726	Non-associated	//Gm08_20975559_ss715600593//Gm08_20998356_ss715600597//Gm08_21041383_ss715600599//Gm08_21068860_ss715600600//Gm08_21090264_ss715600601//Gm08_21090391_ss715600602//Gm08_21127737_ss715600609//Gm08_21128125_ss715600610//Gm08_21128290_ss715600611//Gm08_21128492_ss715600612//Gm08_21128613_ss715600613//Gm08_21129207_ss715600614//Gm08_21129455_ss715600615//Gm08_21129619_ss715600616//Gm08_21130219_ss715…
1727	Non-associated	//Gm08_21178163_ss715600634//Gm08_21180638_ss715600636//Gm08_21188497_ss715600638//Gm08_21189951_ss715600640//Gm08_21193813_ss715600641
1728	Non-associated	//Gm08_21317535_ss715600647//Gm08_21318691_ss715600649//Gm08_21319155_ss715600650//Gm08_21319282_ss715600651
1729	Non-associated	//Gm08_21341149_ss715600656//Gm08_21344653_ss715600657//Gm08_21345356_ss715600658//Gm08_21373986_ss715600660//Gm08_21374341_ss715600661//Gm08_21374873_ss715600662//Gm08_21376154_ss715600664//Gm08_21376581_ss715600665//Gm08_21376682_ss715600666//Gm08_21376889_ss715600667//Gm08_21377420_ss715600668//Gm08_21378052_ss715600669//Gm08_21380422_ss715600671//Gm08_21380698_ss715600672//Gm08_21380792_ss715…
1730	Non-associated	//Gm08_21559631_ss715600717//Gm08_21568195_ss715600718//Gm08_21569450_ss715600719//Gm08_21586415_ss715600723//Gm08_21671895_ss715600727//Gm08_21749534_ss715600744
1731	Non-associated	//Gm08_21763314_ss715600748//Gm08_21763470_ss715600749//Gm08_21785268_ss715600750//Gm08_21800908_ss715600753//Gm08_21804129_ss715600754//Gm08_21813071_ss715600756//Gm08_21813168_ss715600757//Gm08_21814594_ss715600758//Gm08_21815209_ss715600759//Gm08_21835567_ss715600764//Gm08_21841129_ss715600767//Gm08_21847035_ss715600768
1732	Non-associated	//Gm08_21858088_ss715600771//Gm08_21862906_ss715600772
1733	Non-associated	//Gm08_21896937_ss715600775//Gm08_21900093_ss715600777//Gm08_21909876_ss715600781//Gm08_21909976_ss715600782//Gm08_21910107_ss715600783//Gm08_21910861_ss715600784//Gm08_21916776_ss715600787//Gm08_21918993_ss715600788//Gm08_21925843_ss715600798//Gm08_21942429_ss715600805
1734	Non-associated	//Gm08_21944248_ss715600806//Gm08_21948431_ss715600807//Gm08_21952946_ss715600808//Gm08_21966785_ss715600811//Gm08_21968675_ss715600813//Gm08_21969561_ss715600815
1735	Non-associated	//Gm08_21990271_ss715600824//Gm08_22003357_ss715600826
1736	Non-associated	//Gm08_22323538_ss715600855//Gm08_22323664_ss715600856//Gm08_22341813_ss715600859//Gm08_22343819_ss715600860//Gm08_22350751_ss715600862//Gm08_22384458_ss715600865//Gm08_22384679_ss715600866//Gm08_22388329_ss715600867//Gm08_22410134_ss715600868//Gm08_22410218_ss715600869//Gm08_22411132_ss715600870//Gm08_22411227_ss715600871//Gm08_22412589_ss715600872//Gm08_22415845_ss715600876//Gm08_22426734_ss715…
1737	Non-associated	//Gm08_22458655_ss715600879//Gm08_22471968_ss715600880//Gm08_22475484_ss715600881//Gm08_22486447_ss715600885//Gm08_22493456_ss715600888//Gm08_22511053_ss715600890//Gm08_22517010_ss715600892//Gm08_22520877_ss715600895//Gm08_22522019_ss715600897//Gm08_22522560_ss715600898//Gm08_22523429_ss715600899//Gm08_19249582_ss715600191//Gm08_19249906_ss715600192//Gm08_19253054_ss715600195//Gm08_19259750_ss715…
1738	Non-associated	//Gm08_22542213_ss715600903//Gm08_22548967_ss715600906//Gm08_22549991_ss715600908//Gm08_22563755_ss715600912//Gm08_22569191_ss715600914//Gm08_22572326_ss715600915//Gm08_22574363_ss715600917//Gm08_22578609_ss715600920//Gm08_22578766_ss715600921//Gm08_22579009_ss715600922//Gm08_22588221_ss715600925//Gm08_22596716_ss715600928
1739	Non-associated	//Gm08_22877997_ss715600978//Gm08_22884260_ss715600980//Gm08_22884496_ss715600981//Gm08_22885696_ss715600983//Gm08_22886130_ss715600985//Gm08_22887890_ss715600986//Gm08_22888080_ss715600987//Gm08_22888633_ss715600989//Gm08_22889102_ss715600991//Gm08_22889344_ss715600992//Gm08_22889469_ss715600993//Gm08_22889803_ss715600994//Gm08_22890326_ss715600996//Gm08_22890505_ss715600997//Gm08_22891056_ss715…
1740	Non-associated	//Gm08_2300808_ss715600990//Gm08_2310280_ss715601035//Gm08_2313474_ss715601055//Gm08_2319096_ss715601090//Gm08_2326395_ss715601104
1741	Non-associated	//Gm08_23077019_ss715601091//Gm08_23081711_ss715601093//Gm08_19669651_ss715600329//Gm08_19687598_ss715600334//Gm08_19688121_ss715600335//Gm08_19689921_ss715600336//Gm08_19691947_ss715600337//Gm08_19693070_ss715600338//Gm08_19693434_ss715600339//Gm08_19693648_ss715600340//Gm08_19694112_ss715600342//Gm08_19697628_ss715600343//Gm08_19700786_ss715600346//Gm08_19723817_ss715600351//Gm08_19738630_ss715…
1742	Non-associated	//Gm08_23118205_ss715601097//Gm08_23126295_ss715601100
1743	Non-associated	//Gm08_23365780_ss715601117//Gm08_23428475_ss715601120//Gm08_23473832_ss715601123//Gm08_23562207_ss715601125
1744	Non-associated	//Gm08_2382910_ss715601133//Gm08_2384272_ss715601134//Gm08_2398166_ss715601139
1745	Non-associated	//Gm08_2470886_ss715601165//Gm08_2471066_ss715601166
1746	Non-associated	//Gm08_2549187_ss715601195//Gm08_2550746_ss715601197//Gm08_2550843_ss715601198
1747	Non-associated	//Gm08_26183156_ss715601223//Gm08_26223472_ss715601225//Gm08_26254240_ss715601227//Gm08_26354185_ss715601231//Gm08_20038890_ss715600435//Gm08_20043202_ss715600437//Gm08_20045215_ss715600439//Gm08_20046381_ss715600440
1748	Non-associated	//Gm08_2626181_ss715601222//Gm08_2634722_ss715601224//Gm08_2635746_ss715601226
1749	Non-associated	//Gm08_26437914_ss715601234//Gm08_26473063_ss715601237//Gm08_26498052_ss715601239//Gm08_26602340_ss715601246//Gm08_26636376_ss715601249//Gm08_20241766_ss715600486//Gm08_20246949_ss715600487
1750	Non-associated	//Gm08_2650616_ss715601233//Gm08_2667494_ss715601241//Gm08_2672969_ss715601242//Gm08_2673754_ss715601243//Gm08_2674927_ss715601244//Gm08_2677309_ss715601247//Gm08_2677981_ss715601248//Gm08_2697626_ss715601254//Gm08_2701355_ss715601256//Gm08_2703272_ss715601257
1751	Non-associated	//Gm08_2726729_ss715601264//Gm08_2732048_ss715601267//Gm08_2740491_ss715601270//Gm08_2759633_ss715601276//Gm08_2761089_ss715601277//Gm08_2789107_ss715601283//Gm08_2813463_ss715601288//Gm08_2840929_ss715601296
1752	Non-associated	//Gm08_2849055_ss715601300//Gm08_2856555_ss715601303//Gm08_2869109_ss715601305//Gm08_2873641_ss715601307//Gm08_2889169_ss715601309//Gm08_2928984_ss715601322//Gm08_2930482_ss715601323//Gm08_2942526_ss715601326//Gm08_2944185_ss715601327
1753	Non-associated	//Gm08_2965705_ss715601334//Gm08_2973549_ss715601337//Gm08_2985638_ss715601342
1754	Non-associated	//Gm08_29696202_ss715601312//Gm08_29721367_ss715601313//Gm08_29754448_ss715601314//Gm08_29840775_ss715601317//Gm08_29870619_ss715601318
1755	Non-associated	//Gm08_2991616_ss715601345//Gm08_2998913_ss715601350//Gm08_3018316_ss715601360//Gm08_3019306_ss715601361//Gm08_3022795_ss715601362//Gm08_3033620_ss715601365//Gm08_3037834_ss715601367//Gm08_3053356_ss715601372//Gm08_3063350_ss715601375//Gm08_3063894_ss715601376//Gm08_3064845_ss715601379//Gm08_3065764_ss715601380//Gm08_3072014_ss715601383//Gm08_3085582_ss715601388
1756	Non-associated	//Gm08_30258903_ss715601335//Gm08_30305641_ss715601336//Gm08_30414053_ss715601339//Gm08_30439175_ss715601340
1757	Non-associated	//Gm08_30529736_ss715601346//Gm08_30555325_ss715601347//Gm08_30626859_ss715601351//Gm08_30660733_ss715601353//Gm08_30696043_ss715601355//Gm08_30728645_ss715601356
1758	Non-associated	//Gm08_31504972_ss715601390//Gm08_31558299_ss715601393//Gm08_31663819_ss715601395//Gm08_31694480_ss715601396
1759	Non-associated	//Gm08_3152631_ss715601408//Gm08_3153803_ss715601409//Gm08_3179314_ss715601415
1760	Non-associated	//Gm08_31871489_ss715601399//Gm08_31943115_ss715601400//Gm08_32028209_ss715601404//Gm08_32057852_ss715601405//Gm08_21131261_ss715600619//Gm08_21132299_ss715600621//Gm08_21135107_ss715600622//Gm08_21135303_ss715600623//Gm08_21137490_ss715600624//Gm08_21140990_ss715600626//Gm08_21159810_ss715600628//Gm08_21169021_ss715600631//Gm08_21173943_ss715600632
1761	Non-associated	//Gm08_3215761_ss715601430//Gm08_3228436_ss715601433
1762	Non-associated	//Gm08_3286586_ss715601448//Gm08_3289486_ss715601449//Gm08_3298589_ss715601451//Gm08_3307666_ss715601457//Gm08_3308370_ss715601458//Gm08_3312068_ss715601461//Gm08_3342893_ss715601469
1763	Non-associated	//Gm08_33057356_ss715601436//Gm08_33099934_ss715601437//Gm08_33156649_ss715601439//Gm08_33256554_ss715601441
1764	Non-associated	//Gm08_33551920_ss715601453//Gm08_33629938_ss715601455//Gm08_33659745_ss715601459//Gm08_33722203_ss715601462
1765	Non-associated	//Gm08_34496181_ss715601485//Gm08_34548519_ss715601486//Gm08_34605550_ss715601487//Gm08_34645009_ss715601488//Gm08_34690104_ss715601489//Gm08_21382740_ss715600676//Gm08_21383422_ss715600678//Gm08_21388144_ss715600679//Gm08_21388425_ss715600680//Gm08_21389472_ss715600681//Gm08_21398340_ss715600682//Gm08_21398730_ss715600683//Gm08_21487660_ss715600690//Gm08_21488706_ss715600691//Gm08_21491983_ss715…
1766	Non-associated	//Gm08_34784241_ss715601492//Gm08_34824108_ss715601493//Gm08_34853920_ss715601494//Gm08_34946476_ss715601496//Gm08_34983418_ss715601497
1767	Non-associated	//Gm08_3507478_ss715601517//Gm08_3523755_ss715601523//Gm08_1672922_ss715599853//Gm08_1683633_ss715599861
1768	Non-associated	//Gm08_35241301_ss715601505//Gm08_35311281_ss715601507//Gm08_35341028_ss715601508//Gm08_35423099_ss715601510
1769	Non-associated	//Gm08_3595331_ss715601548//Gm08_3604631_ss715601551//Gm08_3636582_ss715601559//Gm08_3646948_ss715601564//Gm08_3663351_ss715601568
1770	Non-associated	//Gm08_3823515_ss715601602//Gm08_3826453_ss715601603
1771	Non-associated	//Gm08_39599594_ss715601629//Gm08_39629833_ss715601631//Gm08_39636807_ss715601632//Gm08_39638822_ss715601633
1772	Non-associated	//Gm08_39694930_ss715601634//Gm08_39695136_ss715601635//Gm08_39709156_ss715601636//Gm08_39776648_ss715601640//Gm08_39797930_ss715601642//Gm08_39811877_ss715601643//Gm08_39864704_ss715601646//Gm08_39868750_ss715601647//Gm08_39869850_ss715601648//Gm08_39876133_ss715601649//Gm08_39883389_ss715601650
1773	Non-associated	//Gm08_39889128_ss715601651//Gm08_39894181_ss715601653//Gm08_39895283_ss715601655
1774	Non-associated	//Gm08_39918814_ss715601669//Gm08_39996936_ss715601671//Gm08_40012317_ss715601674//Gm08_40012567_ss715601675//Gm08_40013536_ss715601676
1775	Non-associated	//Gm08_40066757_ss715601678//Gm08_40083423_ss715601681//Gm08_40086074_ss715601682//Gm08_40087882_ss715601683//Gm08_40151052_ss715601688//Gm08_40152462_ss715601689//Gm08_40177924_ss715601693//Gm08_40181980_ss715601694//Gm08_40186293_ss715601697//Gm08_40221146_ss715601700
1776	Non-associated	//Gm08_40223547_ss715601701//Gm08_40235461_ss715601704
1777	Non-associated	//Gm08_40269504_ss715601706//Gm08_40271513_ss715601707//Gm08_40274336_ss715601708//Gm08_40276945_ss715601709//Gm08_40285189_ss715601710//Gm08_40290279_ss715601712//Gm08_40293718_ss715601713//Gm08_40296186_ss715601714//Gm08_40299131_ss715601715//Gm08_40328863_ss715601716//Gm08_40340708_ss715601718//Gm08_40408695_ss715601720//Gm08_40447354_ss715601722
1778	Non-associated	//Gm08_40483092_ss715601724//Gm08_40485228_ss715601725//Gm08_22892110_ss715601004//Gm08_22892225_ss715601005//Gm08_22892330_ss715601006//Gm08_22892930_ss715601008//Gm08_22894374_ss715601010//Gm08_22894552_ss715601011//Gm08_22894934_ss715601012//Gm08_22895413_ss715601013//Gm08_22895999_ss715601014//Gm08_22898904_ss715601016//Gm08_22899406_ss715601017//Gm08_22900228_ss715601018//Gm08_22901603_ss715…
1779	Non-associated	//Gm08_40641008_ss715601736//Gm08_40641245_ss715601737//Gm08_40641341_ss715601738//Gm08_40647239_ss715601741//Gm08_40648803_ss715601743//Gm08_40649069_ss715601744
1780	Non-associated	//Gm08_40695313_ss715601748//Gm08_40720793_ss715601750//Gm08_40722328_ss715601751//Gm08_40722419_ss715601752//Gm08_40730653_ss715601754
1781	Non-associated	//Gm08_40843125_ss715601762//Gm08_40851949_ss715601765//Gm08_40852805_ss715601766
1782	Non-associated	//Gm08_40856683_ss715601769//Gm08_40881913_ss715601771//Gm08_40886880_ss715601773//Gm08_40887930_ss715601774
1783	Non-associated	//Gm08_40906161_ss715601777//Gm08_40907289_ss715601778//Gm08_40907394_ss715601779//Gm08_40908893_ss715601780//Gm08_40925128_ss715601783//Gm08_40925318_ss715601784//Gm08_40925463_ss715601785
1784	Non-associated	//Gm08_40952506_ss715601789//Gm08_40960782_ss715601790//Gm08_40981382_ss715601792
1785	Non-associated	//Gm08_41028060_ss715601794//Gm08_41037487_ss715601801//Gm08_41050944_ss715601803//Gm08_41051113_ss715601804//Gm08_41054049_ss715601808
1786	Non-associated	//Gm08_41123546_ss715601811//Gm08_41131524_ss715601812
1787	Non-associated	//Gm08_41153255_ss715601813//Gm08_41157303_ss715601814//Gm08_41170056_ss715601815//Gm08_41212737_ss715601816
1788	Non-associated	//Gm08_41216211_ss715601817//Gm08_41225124_ss715601818//Gm08_41226360_ss715601819//Gm08_41228110_ss715601820
1789	Non-associated	//Gm08_41324164_ss715601828//Gm08_41334879_ss715601830//Gm08_41345452_ss715601832//Gm08_41365621_ss715601833//Gm08_41366948_ss715601834//Gm08_41368156_ss715601835//Gm08_41369062_ss715601837//Gm08_41369303_ss715601838//Gm08_41369967_ss715601839//Gm08_41370218_ss715601840//Gm08_41370303_ss715601841//Gm08_41370751_ss715601842//Gm08_41371777_ss715601844//Gm08_41384761_ss715601845//Gm08_41393448_ss715…
1790	Non-associated	//Gm08_41516973_ss715601863//Gm08_41517102_ss715601864//Gm08_41517292_ss715601865//Gm08_41517384_ss715601866//Gm08_41518159_ss715601867//Gm08_41519168_ss715601868//Gm08_41519506_ss715601869//Gm08_41519688_ss715601870//Gm08_41520716_ss715601871
1791	Non-associated	//Gm08_41583445_ss715601873//Gm08_41589545_ss715601874//Gm08_41594824_ss715601877//Gm08_41594931_ss715601878//Gm08_41600099_ss715601880
1792	Non-associated	//Gm08_41640233_ss715601881//Gm08_41642480_ss715601882
1793	Non-associated	//Gm08_41704938_ss715601885//Gm08_41705040_ss715601886
1794	Non-associated	//Gm08_41769114_ss715601891//Gm08_41792467_ss715601895//Gm08_41796167_ss715601896//Gm08_41796323_ss715601897//Gm08_41834095_ss715601900
1795	Non-associated	//Gm08_41847850_ss715601901//Gm08_41848245_ss715601902
1796	Non-associated	//Gm08_41896685_ss715601904//Gm08_41920703_ss715601906//Gm08_41925643_ss715601907//Gm08_41927902_ss715601908//Gm08_41938556_ss715601913//Gm08_41949866_ss715601915
1797	Non-associated	//Gm08_42061322_ss715601921//Gm08_42065400_ss715601923//Gm08_42069304_ss715601924
1798	Non-associated	//Gm08_42195720_ss715601936//Gm08_42196310_ss715601937
1799	Non-associated	//Gm08_42208724_ss715601940//Gm08_42209983_ss715601942//Gm08_42210161_ss715601943//Gm08_42210850_ss715601945//Gm08_42211097_ss715601946//Gm08_42211264_ss715601947//Gm08_42211829_ss715601949//Gm08_42212901_ss715601950//Gm08_42256877_ss715601951//Gm08_42292701_ss715601952
1800	Non-associated	//Gm08_42381368_ss715601977//Gm08_42381918_ss715601978
1801	Non-associated	//Gm08_42439047_ss715601980//Gm08_42448802_ss715601983
1802	Non-associated	//Gm08_42465843_ss715601987//Gm08_42485714_ss715601989//Gm08_42491228_ss715601991
1803	Non-associated	//Gm08_42531670_ss715601996//Gm08_42532395_ss715601997//Gm08_42532915_ss715601998
1804	Non-associated	//Gm08_42702363_ss715602014//Gm08_42707972_ss715602015//Gm08_42726970_ss715602017
1805	Non-associated	//Gm08_42884312_ss715602030//Gm08_42901913_ss715602033//Gm08_42904790_ss715602034
1806	Non-associated	//Gm08_42947928_ss715602036//Gm08_42977728_ss715602039//Gm08_42980257_ss715602040//Gm08_42985125_ss715602041//Gm08_43004138_ss715602042
1807	Non-associated	//Gm08_43005079_ss715602043//Gm08_43005448_ss715602044
1808	Non-associated	//Gm08_43369022_ss715602064//Gm08_43371191_ss715602066
1809	Non-associated	//Gm08_43393275_ss715602070//Gm08_43419763_ss715602072//Gm08_43438144_ss715602073//Gm08_43438247_ss715602074//Gm08_43439374_ss715602075//Gm08_43445879_ss715602076
1810	Non-associated	//Gm08_43583394_ss715602083//Gm08_43595438_ss715602085
1811	Non-associated	//Gm08_43619289_ss715602088//Gm08_43629652_ss715602090
1812	Non-associated	//Gm08_43732247_ss715602102//Gm08_43743642_ss715602104//Gm08_41397580_ss715601848//Gm08_41398122_ss715601849//Gm08_41400001_ss715601852//Gm08_41400159_ss715601853//Gm08_41401259_ss715601854
1813	Non-associated	//Gm08_43827240_ss715602116//Gm08_43835077_ss715602118
1814	Non-associated	//Gm08_43864912_ss715602122//Gm08_43891342_ss715602126//Gm08_43893489_ss715602127//Gm08_43895654_ss715602128//Gm08_43895974_ss715602129//Gm08_43896715_ss715602131
1815	Non-associated	//Gm08_44015432_ss715602148//Gm08_44017970_ss715602150//Gm08_44018106_ss715602151
1816	Non-associated	//Gm08_44041433_ss715602154//Gm08_44047264_ss715602157
1817	Non-associated	//Gm08_44124528_ss715602173//Gm08_44141728_ss715602179
1818	Non-associated	//Gm08_44150936_ss715602180//Gm08_44155462_ss715602182//Gm08_44180613_ss715602185
1819	Non-associated	//Gm08_44251574_ss715602199//Gm08_44267551_ss715602203
1820	Non-associated	//Gm08_44334097_ss715602210//Gm08_44345029_ss715602212
1821	Non-associated	//Gm08_44382274_ss715602217//Gm08_44384746_ss715602218
1822	Non-associated	//Gm08_44732011_ss715602240//Gm08_44740981_ss715602242
1823	Non-associated	//Gm08_44956675_ss715602254//Gm08_44969664_ss715602256
1824	Non-associated	//Gm08_45140042_ss715602304//Gm08_45156593_ss715602301
1825	Non-associated	//Gm08_45164685_ss715602299//Gm08_45170170_ss715602298
1826	Non-associated	//Gm08_45223790_ss715602292//Gm08_45223948_ss715602291//Gm08_45234437_ss715602289
1827	Non-associated	//Gm08_45255780_ss715602285//Gm08_45258026_ss715602284//Gm08_45262423_ss715602283
1828	Non-associated	//Gm08_45315745_ss715602281//Gm08_45323762_ss715602279
1829	Non-associated	//Gm08_45339181_ss715602277//Gm08_45340205_ss715602276//Gm08_45349709_ss715602274
1830	Non-associated	//Gm08_45403652_ss715602270//Gm08_45406546_ss715602269
1831	Non-associated	//Gm08_45514475_ss715602264//Gm08_45514683_ss715602263//Gm08_45517454_ss715602261//Gm08_45518790_ss715602260//Gm08_45529194_ss715602258
1832	Non-associated	//Gm08_45666704_ss715602313//Gm08_45678934_ss715602314
1833	Non-associated	//Gm08_45913059_ss715602331//Gm08_45939398_ss715602332//Gm08_45939584_ss715602333
1834	Non-associated	//Gm08_46094205_ss715602344//Gm08_46108542_ss715602345//Gm08_46123407_ss715602346
1835	Non-associated	//Gm08_46169650_ss715602349//Gm08_46181896_ss715602350//Gm08_46183086_ss715602351//Gm08_46191907_ss715602352//Gm08_46199621_ss715602353
1836	Non-associated	//Gm08_46272284_ss715602361//Gm08_46278711_ss715602362//Gm08_46289392_ss715602363//Gm08_46291246_ss715602364//Gm08_46291588_ss715602365
1837	Non-associated	//Gm08_46394422_ss715602368//Gm08_46400316_ss715602370
1838	Non-associated	//Gm08_46438384_ss715602373//Gm08_46443480_ss715602374//Gm08_46455788_ss715602376
1839	Associated block	//Gm08_46548351_ss715602387//Gm08_46549976_ss715602388//Gm08_46554953_ss715602390//Gm08_46569580_ss715602392
1840	Non-associated	//Gm08_46614155_ss715602393//Gm08_46619036_ss715602396
1841	Associated block	//Gm08_46659893_ss715602399//Gm08_46670084_ss715602401//Gm08_46670622_ss715602402//Gm08_46674632_ss715602404//Gm08_46680608_ss715602405//Gm08_46681194_ss715602406//Gm08_46691031_ss715602409
1842	Non-associated	//Gm08_46697219_ss715602417//Gm08_46701971_ss715602418
1843	Non-associated	//Gm08_46710188_ss715602419//Gm08_46710523_ss715602420//Gm08_46718825_ss715602424
1844	Non-associated	//Gm08_46744926_ss715602428//Gm08_46761114_ss715602431//Gm08_46770430_ss715602435
1845	Non-associated	//Gm08_46832876_ss715602445//Gm08_46836803_ss715602446//Gm08_46857568_ss715602447//Gm08_46872498_ss715602448//Gm08_46873906_ss715602449
1846	Non-associated	//Gm08_46921284_ss715602452//Gm08_46926845_ss715602454//Gm08_46935806_ss715602456//Gm08_46935903_ss715602457//Gm08_46938211_ss715602458//Gm08_46954948_ss715602462//Gm08_46982723_ss715602465//Gm08_46985516_ss715602466//Gm08_46992353_ss715602467//Gm08_47035352_ss715602473//Gm08_47038818_ss715602474//Gm08_47040104_ss715602475//Gm08_47061716_ss715602476//Gm08_47069819_ss715602477//Gm08_47069906_ss715…
1847	Non-associated	//Gm08_47618877_ss715602513//Gm08_47621714_ss715602514
1848	Non-associated	//Gm08_47636307_ss715602516//Gm08_47655181_ss715602517
1849	Non-associated	//Gm08_47655267_ss715602518//Gm08_47725261_ss715602522//Gm08_47733111_ss715602523//Gm08_47755831_ss715602524//Gm08_47756699_ss715602525//Gm08_47765256_ss715602527//Gm08_47796376_ss715602531
1850	Non-associated	//Gm08_4808237_ss715602536//Gm08_4833880_ss715602539//Gm08_4879302_ss715602540//Gm08_4888429_ss715602541
1851	Non-associated	//Gm08_4958147_ss715602545//Gm08_4965776_ss715602547
1852	Non-associated	//Gm08_4988513_ss715602550//Gm08_4993487_ss715602551//Gm08_5009800_ss715602552//Gm08_5060637_ss715602556//Gm08_5061095_ss715602557
1853	Non-associated	//Gm08_5120350_ss715602562//Gm08_5132603_ss715602563//Gm08_5242876_ss715602569//Gm08_5243819_ss715602570//Gm08_5273433_ss715602574//Gm08_5279444_ss715602575//Gm08_5287858_ss715602576//Gm08_5304449_ss715602577//Gm08_5304827_ss715602578
1854	Non-associated	//Gm08_5709053_ss715602602//Gm08_5709735_ss715602603//Gm08_5724398_ss715602604//Gm08_5734502_ss715602605
1855	Non-associated	//Gm08_7470603_ss715602679//Gm08_7473793_ss715602681//Gm08_7512438_ss715602682//Gm08_7518597_ss715602683//Gm08_7518912_ss715602684//Gm08_7519161_ss715602685//Gm08_7523028_ss715602686//Gm08_7523943_ss715602687//Gm08_7525546_ss715602688//Gm08_7527206_ss715602689
1856	Non-associated	//Gm08_7721316_ss715602701//Gm08_7721453_ss715602702
1857	Non-associated	//Gm08_7843795_ss715602713//Gm08_7852887_ss715602715//Gm08_7862866_ss715602717
1858	Non-associated	//Gm08_786288_ss715602714//Gm08_793440_ss715602726
1859	Non-associated	//Gm08_7883227_ss715602721//Gm08_7896255_ss715602724
1860	Non-associated	//Gm08_8291045_ss715602754//Gm08_8310289_ss715602756
1861	Non-associated	//Gm08_8601081_ss715602775//Gm08_8602715_ss715602777
1862	Non-associated	//Gm08_8816346_ss715602802//Gm08_8830202_ss715602804
1863	Non-associated	//Gm08_9104059_ss715602826//Gm08_9104554_ss715602827//Gm08_9107321_ss715602828//Gm08_9110976_ss715602829//Gm08_9113555_ss715602830//Gm08_9123351_ss715602832//Gm08_9138111_ss715602833//Gm08_9138863_ss715602834
1864	Non-associated	//Gm08_9188633_ss715602839//Gm08_9189160_ss715602840//Gm08_9199345_ss715602842
1865	Non-associated	//Gm08_9264480_ss715602845//Gm08_9267371_ss715602846//Gm08_9267469_ss715602847//Gm08_9267574_ss715602848
1866	Non-associated	//Gm08_9399627_ss715602858//Gm08_9399858_ss715602859
1867	Non-associated	//Gm08_9520635_ss715602879//Gm08_9526669_ss715602880
1868	Non-associated	//Gm08_9907280_ss715602912//Gm08_9909193_ss715602913
1869	Non-associated	//Gm08_9912302_ss715602915//Gm08_9915438_ss715602916//Gm08_9916529_ss715602917
1870	Non-associated	//Gm08_9939190_ss715602919//Gm08_9954124_ss715602922
1871	Non-associated	//Gm08_9962057_ss715602924//Gm08_9979042_ss715602925
1872	Non-associated	//Gm08_9987423_ss715602926//Gm08_9989563_ss715602927
1873	Non-associated	//Gm09_10331405_ss715602939//Gm09_10404595_ss715602942//Gm09_10479622_ss715602945//Gm09_10503979_ss715602947
1874	Non-associated	//Gm09_1054596_ss715602943//Gm09_1059283_ss715602946
1875	Non-associated	//Gm09_10834807_ss715602956//Gm09_10861611_ss715602959//Gm09_10918619_ss715602962//Gm09_10981551_ss715602964
1876	Non-associated	//Gm09_1116464_ss715602963//Gm09_1124625_ss715602966
1877	Non-associated	//Gm09_11272337_ss715602974//Gm09_11305079_ss715602975//Gm09_11374055_ss715602976//Gm09_11465258_ss715602979
1878	Non-associated	//Gm09_11590938_ss715602987//Gm09_11623618_ss715602988//Gm09_11666692_ss715602989//Gm09_11710290_ss715602990//Gm09_11775061_ss715602992
1879	Non-associated	//Gm09_1166930_ss715602980//Gm09_1172072_ss715602984
1880	Non-associated	//Gm09_11970660_ss715603000//Gm09_12021944_ss715603001//Gm09_12054907_ss715603002//Gm09_12119920_ss715603004//Gm09_12166622_ss715603005
1881	Non-associated	//Gm09_1258788_ss715603011//Gm09_1261468_ss715603013
1882	Non-associated	//Gm09_12625108_ss715603020//Gm09_12676979_ss715603022//Gm09_12761397_ss715603023//Gm09_12809350_ss715603024
1883	Non-associated	//Gm09_12928511_ss715603026//Gm09_12962732_ss715603027//Gm09_13012433_ss715603028//Gm09_13067303_ss715603029
1884	Non-associated	//Gm09_13326202_ss715603039//Gm09_13392530_ss715603041//Gm09_13417786_ss715603042//Gm09_13499606_ss715603043
1885	Non-associated	//Gm09_14230983_ss715603045//Gm09_14275765_ss715603046//Gm09_14326714_ss715603047//Gm09_14418225_ss715603048
1886	Non-associated	//Gm09_1473666_ss715603072//Gm09_1477581_ss715603073
1887	Non-associated	//Gm09_15053303_ss715603066//Gm09_15078638_ss715603068//Gm09_15118683_ss715603069//Gm09_15217231_ss715603075//Gm09_15245276_ss715603076
1888	Non-associated	//Gm09_1537829_ss715603094//Gm09_1680516_ss715603131//Gm09_1681254_ss715603132//Gm09_1683511_ss715603134//Gm09_1685561_ss715603135//Gm09_1693019_ss715603139//Gm09_1700795_ss715603141
1889	Non-associated	//Gm09_15385251_ss715603082//Gm09_15433524_ss715603083//Gm09_15487393_ss715603084//Gm09_15572892_ss715603086
1890	Non-associated	//Gm09_16106090_ss715603104//Gm09_16217545_ss715603106//Gm09_16244770_ss715603107//Gm09_16296205_ss715603108
1891	Non-associated	//Gm09_16433504_ss715603111//Gm09_16484760_ss715603112//Gm09_16527796_ss715603113//Gm09_16564178_ss715603114//Gm09_16628611_ss715603117
1892	Non-associated	//Gm09_17082419_ss715603127//Gm09_17204052_ss715603130//Gm09_17243665_ss715603133//Gm09_17277078_ss715603136
1893	Non-associated	//Gm09_1738859_ss715603155//Gm09_1745074_ss715603158
1894	Non-associated	//Gm09_1748228_ss715603160//Gm09_1769730_ss715603168//Gm09_1771602_ss715603169//Gm09_1772544_ss715603170//Gm09_1783275_ss715603174
1895	Non-associated	//Gm09_17738477_ss715603153//Gm09_17840614_ss715603157//Gm09_17875909_ss715603159//Gm09_17903130_ss715603161//Gm09_17937523_ss715603162
1896	Non-associated	//Gm09_18050094_ss715603165//Gm09_18100951_ss715603167//Gm09_18167890_ss715603172//Gm09_18209396_ss715603173//Gm09_18244768_ss715603175
1897	Non-associated	//Gm09_1848539_ss715603200//Gm09_1883434_ss715603214//Gm09_1895131_ss715603218//Gm09_1904113_ss715603222
1898	Non-associated	//Gm09_18678585_ss715603188//Gm09_18749501_ss715603190//Gm09_18833586_ss715603193//Gm09_18860606_ss715603194
1899	Non-associated	//Gm09_18988655_ss715603203//Gm09_19020076_ss715603204//Gm09_19106673_ss715603208//Gm09_19180858_ss715603209
1900	Non-associated	//Gm09_1912585_ss715603225//Gm09_1919628_ss715603227
1901	Non-associated	//Gm09_19348510_ss715603216//Gm09_19409253_ss715603219//Gm09_19460592_ss715603220//Gm09_19498496_ss715603221//Gm09_19533603_ss715603223
1902	Associated block	//Gm09_1943831_ss715603233//Gm09_1944730_ss715603234//Gm09_1946991_ss715603235//Gm09_1951644_ss715603238//Gm09_1978942_ss715603245//Gm09_1987936_ss715603246
1903	Non-associated	//Gm09_2003581_ss715603256//Gm09_2022753_ss715603262
1904	Non-associated	//Gm09_2037617_ss715603267//Gm09_2045919_ss715603270//Gm09_2047512_ss715603272
1905	Non-associated	//Gm09_20552961_ss715603239//Gm09_20593443_ss715603240//Gm09_20648825_ss715603241//Gm09_20653158_ss715639199//Gm09_20752196_ss715603242
1906	Non-associated	//Gm09_2084992_ss715603285//Gm09_2089332_ss715603287//Gm09_2094995_ss715603291//Gm08_47088353_ss715602481//Gm08_47091563_ss715602482//Gm08_47094416_ss715602483
1907	Non-associated	//Gm09_21194054_ss715603258//Gm09_21237799_ss715603259//Gm09_21272644_ss715603260//Gm09_21308933_ss715603261//Gm09_21356956_ss715603264//Gm09_21389776_ss715603265
1908	Non-associated	//Gm09_21552656_ss715603269//Gm09_21579839_ss715603271//Gm09_21603540_ss715603273//Gm09_21651983_ss715603274//Gm09_21689893_ss715603276//Gm09_21718026_ss715603277
1909	Non-associated	//Gm09_2174129_ss715603314//Gm09_2190828_ss715603317
1910	Non-associated	//Gm09_21865148_ss715603282//Gm09_21938508_ss715603284//Gm09_22015149_ss715603289//Gm09_22054158_ss715603290
1911	Non-associated	//Gm09_22153322_ss715603294//Gm09_22251688_ss715603297//Gm09_22276583_ss715603298//Gm09_22316245_ss715603300
1912	Non-associated	//Gm09_2342864_ss715603345//Gm09_2345275_ss715603346
1913	Non-associated	//Gm09_2577978_ss715603388//Gm09_2607254_ss715603398//Gm09_2618864_ss715603401//Gm09_2622206_ss715603403//Gm09_2643246_ss715603409//Gm09_2643987_ss715603410//Gm09_2649116_ss715603412
1914	Non-associated	//Gm09_2666213_ss715603419//Gm09_2669838_ss715603421
1915	Non-associated	//Gm09_2675161_ss715603422//Gm09_2688246_ss715603425
1916	Non-associated	//Gm09_2727793_ss715603433//Gm09_2740124_ss715603438//Gm09_2743897_ss715603440//Gm09_2747610_ss715603441//Gm09_2753257_ss715603442
1917	Non-associated	//Gm09_2820394_ss715603460//Gm09_2821636_ss715603461//Gm09_2823483_ss715603463//Gm09_2824832_ss715603464
1918	Non-associated	//Gm09_2840246_ss715603468//Gm09_2841018_ss715603469
1919	Non-associated	//Gm09_2866494_ss715603475//Gm09_2874426_ss715603477
1920	Non-associated	//Gm09_2929861_ss715603492//Gm09_2941360_ss715603496
1921	Non-associated	//Gm09_2945708_ss715603498//Gm09_2948767_ss715603500
1922	Non-associated	//Gm09_2951510_ss715603501//Gm09_2967367_ss715603506//Gm09_2973041_ss715603510//Gm09_2980883_ss715603512//Gm09_3010971_ss715603520//Gm09_3016870_ss715603523
1923	Non-associated	//Gm09_3034302_ss715603530//Gm09_3041598_ss715603532//Gm09_3064286_ss715603538//Gm09_3073746_ss715603542//Gm09_3090124_ss715603548//Gm09_3104905_ss715603552//Gm09_3142293_ss715603561//Gm09_3143198_ss715603562//Gm09_3147390_ss715603565//Gm09_3150205_ss715603567//Gm09_3153838_ss715603569//Gm09_3173391_ss715603577
1924	Non-associated	//Gm09_315069_ss715603578//Gm09_341185_ss715603664//Gm09_343841_ss715603675//Gm09_370885_ss715603835//Gm09_378194_ss715603927//Gm09_383566_ss715603994
1925	Non-associated	//Gm09_32275116_ss715603518//Gm09_32340895_ss715603522//Gm09_32388671_ss715603524//Gm09_32425584_ss715603525
1926	Non-associated	//Gm09_3234383_ss715603602//Gm09_3237000_ss715603604//Gm09_3238568_ss715603605
1927	Non-associated	//Gm09_3241534_ss715603607//Gm09_3248778_ss715603609
1928	Non-associated	//Gm09_3271593_ss715603616//Gm09_3274335_ss715603618//Gm09_3276063_ss715603620
1929	Non-associated	//Gm09_3333690_ss715603635//Gm09_3337280_ss715603637
1930	Non-associated	//Gm09_33965286_ss715603579//Gm09_34002263_ss715603580//Gm09_34078552_ss715603583//Gm09_34103263_ss715603584
1931	Non-associated	//Gm09_3420259_ss715603658//Gm09_3435794_ss715603666
1932	Non-associated	//Gm09_3495917_ss715603688//Gm09_3501478_ss715603691//Gm09_3502638_ss715603692
1933	Non-associated	//Gm09_3591753_ss715603723//Gm09_3608713_ss715603729
1934	Non-associated	//Gm09_3698892_ss715603784//Gm09_3700452_ss715603786
1935	Non-associated	//Gm09_37128524_ss715603690//Gm09_37210160_ss715603695//Gm09_37279488_ss715603696//Gm09_37317770_ss715603698
1936	Non-associated	//Gm09_3730862_ss715603831//Gm09_3732795_ss715603834//Gm09_3733550_ss715603837//Gm09_3745620_ss715603843
1937	Non-associated	//Gm09_3758897_ss715603864//Gm09_3760615_ss715603865//Gm09_3766363_ss715603873//Gm09_3771212_ss715603880//Gm09_3772351_ss715603882
1938	Non-associated	//Gm09_3786205_ss715603906//Gm09_3795710_ss715603914
1939	Non-associated	//Gm09_38456154_ss715603738//Gm09_38498609_ss715603739//Gm09_38523430_ss715603740//Gm09_38574369_ss715603741//Gm09_38621293_ss715603742
1940	Non-associated	//Gm09_38830396_ss715603751//Gm09_38848463_ss715603753//Gm09_38864545_ss715603754//Gm09_38871116_ss715603756//Gm09_38892417_ss715603758//Gm09_38899593_ss715603759
1941	Non-associated	//Gm09_38902705_ss715603761//Gm09_38906660_ss715603762
1942	Non-associated	//Gm09_38909400_ss715603763//Gm09_38923996_ss715603764
1943	Non-associated	//Gm09_38951285_ss715603766//Gm09_38963114_ss715603767
1944	Non-associated	//Gm09_39047264_ss715603775//Gm09_39048706_ss715603776
1945	Non-associated	//Gm09_39137680_ss715603782//Gm09_39156518_ss715603787//Gm09_39160101_ss715603788//Gm09_39175990_ss715603792//Gm09_39178022_ss715603793//Gm09_39180818_ss715603794//Gm09_39184726_ss715603795//Gm09_39200209_ss715603796
1946	Non-associated	//Gm09_3919354_ss715604061//Gm09_3928746_ss715604085//Gm09_3931954_ss715604090
1947	Non-associated	//Gm09_39356105_ss715603815//Gm09_39358464_ss715603816//Gm09_39362945_ss715603817
1948	Non-associated	//Gm09_39395746_ss715603822//Gm09_39401042_ss715603824
1949	Non-associated	//Gm09_39418052_ss715603826//Gm09_39420716_ss715603828//Gm09_39443085_ss715603829
1950	Non-associated	//Gm09_3951408_ss715604127//Gm09_3956136_ss715604131//Gm09_3961858_ss715604134//Gm09_3974081_ss715604150
1951	Non-associated	//Gm09_39694114_ss715603854//Gm09_39701905_ss715603856
1952	Non-associated	//Gm09_39721179_ss715603858//Gm09_39729767_ss715603862
1953	Non-associated	//Gm09_3976795_ss715604156//Gm09_3994476_ss715604212//Gm09_4000885_ss715604230//Gm09_4004569_ss715604237//Gm09_4007406_ss715604242//Gm09_4008493_ss715604243//Gm09_4018468_ss715604254//Gm09_4019536_ss715604257//Gm09_4022228_ss715604267//Gm09_4045582_ss715604292//Gm09_4048822_ss715604298//Gm09_4070521_ss715604323//Gm09_4072700_ss715604328
1954	Non-associated	//Gm09_39806856_ss715603870//Gm09_39815242_ss715603872//Gm09_39823876_ss715603874//Gm09_39839232_ss715603876//Gm09_39850454_ss715603877//Gm09_39874608_ss715603881
1955	Non-associated	//Gm09_39893615_ss715603884//Gm09_39896005_ss715603885//Gm09_39897491_ss715603886//Gm09_39903495_ss715603887//Gm09_39932586_ss715603892//Gm09_39933882_ss715603893//Gm09_39945419_ss715603895//Gm09_39947109_ss715603896//Gm09_39949427_ss715603898//Gm09_39973779_ss715603900//Gm09_39975609_ss715603901//Gm09_40023138_ss715603910
1956	Non-associated	//Gm09_40065517_ss715603905//Gm09_40123080_ss715603913//Gm09_40148459_ss715603915//Gm09_40158889_ss715603916//Gm09_40179939_ss715603921
1957	Non-associated	//Gm09_40184250_ss715603922//Gm09_40187585_ss715603923
1958	Non-associated	//Gm09_40234621_ss715603926//Gm09_40241277_ss715603929
1959	Non-associated	//Gm09_402403_ss715604296//Gm09_404503_ss715604320//Gm09_415069_ss715604477//Gm09_423354_ss715604573
1960	Non-associated	//Gm09_40258196_ss715603934//Gm09_40260534_ss715603935
1961	Non-associated	//Gm09_40266904_ss715603937//Gm09_40268761_ss715603938//Gm09_40276248_ss715603939//Gm09_40277026_ss715603940//Gm09_40282629_ss715603941
1962	Non-associated	//Gm09_40402692_ss715603964//Gm09_40415390_ss715603966
1963	Non-associated	//Gm09_40416324_ss715603967//Gm09_40418279_ss715603968
1964	Non-associated	//Gm09_40483267_ss715603970//Gm09_40491471_ss715603971
1965	Non-associated	//Gm09_40608710_ss715603983//Gm09_40610168_ss715603984
1966	Non-associated	//Gm09_40720894_ss715603988//Gm09_40769487_ss715603992//Gm09_40774975_ss715603993//Gm09_40806767_ss715603995//Gm09_40818254_ss715603996//Gm09_40840434_ss715603999//Gm09_40881916_ss715604000
1967	Non-associated	//Gm09_40964518_ss715615767//Gm09_40970954_ss715615770
1968	Non-associated	//Gm09_40976428_ss715615772//Gm09_40976849_ss715615773
1969	Non-associated	//Gm09_41087844_ss715604011//Gm09_41097604_ss715604013
1970	Non-associated	//Gm09_41130494_ss715604017//Gm09_41136191_ss715604018
1971	Non-associated	//Gm09_41182507_ss715604025//Gm09_41183456_ss715604026//Gm09_41185681_ss715604028
1972	Non-associated	//Gm09_41314026_ss715604036//Gm09_41318948_ss715604037
1973	Non-associated	//Gm09_41333827_ss715604039//Gm09_41334716_ss715604040//Gm09_41339368_ss715604041//Gm09_41346640_ss715604042//Gm09_41348853_ss715604044//Gm09_41363936_ss715604047//Gm09_41371493_ss715604049//Gm09_41373558_ss715604050//Gm09_41388917_ss715604052//Gm09_41392225_ss715604054//Gm09_41393378_ss715604055//Gm09_41408313_ss715604056
1974	Non-associated	//Gm09_41443628_ss715604060//Gm09_41447051_ss715604062//Gm09_41449318_ss715604063//Gm09_41455306_ss715604065//Gm09_41475422_ss715604069//Gm09_41480450_ss715604071//Gm09_41482855_ss715604072//Gm09_41484307_ss715604073//Gm09_41485753_ss715604074//Gm09_41492786_ss715604075//Gm09_41499208_ss715604076//Gm09_41502417_ss715604077//Gm09_41505316_ss715604078
1975	Non-associated	//Gm09_41533817_ss715604083//Gm09_41536914_ss715604084
1976	Non-associated	//Gm09_41586613_ss715604093//Gm09_41600823_ss715604094
1977	Non-associated	//Gm09_41604970_ss715604096//Gm09_41608139_ss715604097//Gm09_41610434_ss715604098//Gm09_41612138_ss715604099//Gm09_41625776_ss715604101//Gm09_41634232_ss715604103//Gm09_41636307_ss715604104//Gm09_41637222_ss715604105//Gm09_41640065_ss715604106//Gm09_41657753_ss715604108//Gm09_41663752_ss715604109
1978	Non-associated	//Gm09_41668671_ss715604110//Gm09_41680943_ss715604112
1979	Non-associated	//Gm09_41717894_ss715604115//Gm09_41745478_ss715604120//Gm09_41755066_ss715604123//Gm09_41761422_ss715604124
1980	Non-associated	//Gm09_41775153_ss715604128//Gm09_41779416_ss715604130
1981	Non-associated	//Gm09_41892857_ss715604135//Gm09_41896584_ss715604136//Gm09_41901996_ss715604137//Gm09_41903227_ss715604138//Gm09_41904174_ss715604139//Gm09_41911297_ss715604140//Gm09_41920508_ss715604141//Gm09_41922627_ss715604142
1982	Non-associated	//Gm09_4195294_ss715604491//Gm09_4203661_ss715604501//Gm09_4210991_ss715604507
1983	Non-associated	//Gm09_41954927_ss715604146//Gm09_41964823_ss715604147//Gm09_41973365_ss715604148
1984	Non-associated	//Gm09_41976187_ss715604149//Gm09_41997424_ss715604151//Gm09_41999245_ss715604152//Gm09_42000968_ss715604153//Gm09_42017857_ss715604154//Gm09_42019336_ss715604155//Gm09_42020718_ss715604157//Gm09_42022650_ss715604158//Gm09_42036959_ss715604159//Gm09_42040117_ss715604160//Gm09_42040952_ss715604161//Gm09_42043364_ss715604162//Gm09_42044292_ss715604163//Gm09_42047040_ss715604164//Gm09_42054053_ss715…
1985	Non-associated	//Gm09_42081715_ss715604174//Gm09_42093332_ss715604176//Gm09_42095173_ss715604177//Gm09_42099137_ss715604178
1986	Non-associated	//Gm09_42114564_ss715604181//Gm09_42117313_ss715604183//Gm09_42119691_ss715604184
1987	Non-associated	//Gm09_42122723_ss715604185//Gm09_42124891_ss715604186
1988	Non-associated	//Gm09_42130753_ss715604188//Gm09_42139041_ss715604190//Gm09_42139864_ss715604191//Gm09_42142632_ss715604192//Gm09_42144996_ss715604193//Gm09_42146231_ss715604194//Gm09_42151050_ss715604198//Gm09_42170152_ss715604201//Gm09_42174453_ss715604202//Gm09_42188663_ss715604211//Gm09_42205101_ss715604217
1989	Non-associated	//Gm09_4216585_ss715604517//Gm09_4235435_ss715604544//Gm09_4240912_ss715604549//Gm09_4241633_ss715604550
1990	Non-associated	//Gm09_42218965_ss715604219//Gm09_42225677_ss715604221//Gm09_42227831_ss715604222//Gm09_42232830_ss715604223//Gm09_42234459_ss715604224//Gm09_42236854_ss715604225//Gm09_42238044_ss715604226//Gm09_42246042_ss715604228//Gm09_42252063_ss715604229//Gm09_42263450_ss715604231//Gm09_42264913_ss715604232
1991	Non-associated	//Gm09_42303727_ss715604239//Gm09_42306245_ss715604240//Gm09_42351586_ss715604244//Gm09_42365399_ss715604246//Gm09_42366861_ss715604247//Gm09_42370093_ss715604248
1992	Non-associated	//Gm09_42400964_ss715604249//Gm09_42402122_ss715604250//Gm09_42404009_ss715604251
1993	Non-associated	//Gm09_42442810_ss715604255//Gm09_42445392_ss715604256//Gm09_42448589_ss715604258//Gm09_42458021_ss715604261//Gm09_42459249_ss715604262
1994	Non-associated	//Gm09_42474298_ss715604268//Gm09_42484411_ss715604269//Gm09_42499026_ss715604271//Gm09_42499823_ss715604272
1995	Non-associated	//Gm09_42533242_ss715604275//Gm09_42547144_ss715604276//Gm09_42575687_ss715604279//Gm09_42583680_ss715604281//Gm09_42591078_ss715604283//Gm09_42604035_ss715604284//Gm09_42604838_ss715604285//Gm09_42606269_ss715604286//Gm09_42611042_ss715604287
1996	Non-associated	//Gm09_4265463_ss715604585//Gm09_4266665_ss715604590
1997	Non-associated	//Gm09_42867618_ss715604306//Gm09_42870333_ss715604307//Gm09_42871701_ss715604308
1998	Non-associated	//Gm09_42884416_ss715604311//Gm09_42889746_ss715604312//Gm09_42914266_ss715604315//Gm09_42920831_ss715604317//Gm09_42922011_ss715604318//Gm09_42959273_ss715604324//Gm09_42968784_ss715604325
[truncated: 2,834 more rows]
