# Supplementary material for: A genome-wide association study and genomic prediction for Phakopsora pachyrhizi resistance in soybean
Source: Front Plant Sci. 2023 May 29;14:1179357. doi: 10.3389/fpls.2023.1179357 (PMC10258334; doi:10.3389/fpls.2023.1179357)
Supplement: Supplementary file 7 [file Table_5.xlsx]

## Sheet:  Table S5
Table S5 Functional annotation of the genes within the 50 kb genomic region harboring the significant SNPs that associate with SBR
No.	SNPs	LOD	Region	Gene name	Protein Length (AA)	Gene Ontology Biological Process Descriptions	Gene Ontology Molecular Function Descriptions	Gene Ontology Cellular Component Descriptions	PFAM_Descriptions	Panther_Descriptions	KOG IDs (10)	KOG_Desctiptions
1	Gm01_4965066_ss715579984	2.47135	SNP	Gm01_4965066_ss715579984
			Chromosose	1
			Position	4965066
			on_gene
			1Kb
			5kb
			10Kb	Glyma.01G044700	232	biological process	molecular function	cellular component	NA	NA	NA	NA
			20kb	Glyma.01G044800	94	response to light stimulus	NA	nucleus	Helix-loop-helix DNA-binding domain	STEROL REGULATORY ELEMENT-BINDING PROTEIN	NA	NA
			30Kb
			50Kb	Glyma.01G044600	292	cotyledon morphogenesis; leaf morphogenesis; regulation of transcription, DNA-dependent; response to sucrose stimulus	DNA binding; sequence-specific DNA binding; sequence-specific DNA binding transcription factor activity; transcription regulatory region sequence-specific DNA binding	nucleus	Homeobox associated Leucine zipper; Homeobox domain	FAMILY NOT NAMED	KOG0483	Transcription_factor_HEX,_contains_HOX_and_HALZ_domains
2	Gm01_5729824_ss715580740	2.8421	SNP	Gm01_5729824_ss715580740
			Chromosose	1
			Position	5729824
			on_gene
			1Kb
			5kb
			10Kb	Glyma.01G049200	311	biological process; indoleacetic acid biosynthetic process; tryptophan catabolic process	molecular function	nucleus	Protein of unknown function (DUF688)	NA	NA	NA
			20kb	Glyma.01G049300	214	biological process; toxin catabolic process	ubiquitin-protein ligase activity	nucleus	NA	F-BOX/Leucine RICH REPEAT PROTEIN	NA	NA
			30Kb
			50Kb	Glyma.01G049400	480	regulation of transcription, DNA-dependent	DNA binding; protein binding; sequence-specific DNA binding transcription factor activity; zinc ion binding	nucleus	Dof domain, zinc finger	NA	NA	NA
3	Gm01_46851639_ss715579560	3.28226	SNP	Gm01_46851639_ss715579560
			Chromosose	1
			Position	46851639
			on_gene
			1Kb
			5kb
			10Kb
			20kb	Glyma.01G140300	362	biological process	NA	mitochondrion	PPR repeat	FAMILY NOT NAMED	NA	NA
			30Kb	Glyma.01G140400	659	NA	NA	NA	RNA recognition motif. (a.k.a. RRM, RBD, or RNP domain)	NA	KOG0107	Alternative_splicing_factor_SRp20/9G8_(RRM_superfamily)
			50Kb	Glyma.01G140500	691	biological process	molecular function	NA	NA	STRUCTURAL MAINTENANCE OF CHROMOSOMES SMC FAMILY MEMBER	NA	NA
4	Gm01_47417553_ss715579582	3.2065	SNP	Gm01_47417553_ss715579582
			Chromosose	1
			Position	47417553
			on_gene	Glyma.01G142000	157	biological process	molecular function	cytoplasm	Plant self-incompatibility protein S1	NA	NA	NA
			1Kb
			5kb	Glyma.01G142100	145	biological process	molecular function	extracellular region	Plant self-incompatibility protein S1	NA	NA	NA
			10Kb
			20kb
			30Kb	Glyma.01G142200	119	biological process	molecular function	extracellular region	Plant self-incompatibility protein S1	NA	NA	NA
			50Kb	Glyma.01G142300	325	biological process	zinc ion binding	Golgi apparatus	DHHC palmitoyltransferase	ZINC FINGER DHHC DOMAIN CONTAINING PROTEIN	KOG1315	Predicted_DHHC-type_Zn-finger_protein
5	Gm01_47428124_ss715579586	3.01808	SNP	Gm01_47428124_ss715579586
			Chromosose	1
			Position	47428124
			on_gene
			1Kb
			5kb
			10Kb	Glyma.01G142100	145	biological process	molecular function	extracellular region	Plant self-incompatibility protein S1	NA	NA	NA
			20kb	Glyma.01G142200	119	biological process	molecular function	extracellular region	Plant self-incompatibility protein S1	NA	NA	NA
			30Kb	Glyma.01G142300	325	biological process	zinc ion binding	Golgi apparatus	DHHC palmitoyltransferase	ZINC FINGER DHHC DOMAIN CONTAINING PROTEIN	KOG1315	Predicted_DHHC-type_Zn-finger_protein
			50Kb
6	Gm01_47434861_ss715579587	3.50387	SNP	Gm01_47434861_ss715579587
			Chromosose	1
			Position	47434861
			on_gene
			1Kb
			5kb
			10Kb	Glyma.01G142200	119	biological process	molecular function	extracellular region	Plant self-incompatibility protein S1	NA	NA	NA
			20kb	Glyma.01G142100	145	biological process	molecular function	extracellular region	Plant self-incompatibility protein S1	NA	NA	NA
			30Kb	Glyma.01G142300	325	biological process	zinc ion binding	Golgi apparatus	DHHC palmitoyltransferase	ZINC FINGER DHHC DOMAIN CONTAINING PROTEIN	KOG1315	Predicted_DHHC-type_Zn-finger_protein
			50Kb
7	Gm01_47462126_ss715579591	3.37024	SNP	Gm01_47462126_ss715579591
			Chromosose	1
			Position	47462126
			on_gene	Glyma.01G142300	325	biological process	zinc ion binding	Golgi apparatus	DHHC palmitoyltransferase	ZINC FINGER DHHC DOMAIN CONTAINING PROTEIN	KOG1315	Predicted_DHHC-type_Zn-finger_protein
			1Kb
			5kb
			10Kb
			20kb	Glyma.01G142200	119	biological process	molecular function	extracellular region	Plant self-incompatibility protein S1	NA	NA	NA
			30Kb
			50Kb	Glyma.01G142100	145	biological process	molecular function	extracellular region	Plant self-incompatibility protein S1	NA	NA	NA
8	Gm01_47476910_ss715579592	3.40254	SNP	Gm01_47476910_ss715579592
			Chromosose	1
			Position	47476910
			on_gene
			1Kb
			5kb
			10Kb
			20kb	Glyma.01G142300	325	biological process	zinc ion binding	Golgi apparatus	DHHC palmitoyltransferase	ZINC FINGER DHHC DOMAIN CONTAINING PROTEIN	KOG1315	Predicted_DHHC-type_Zn-finger_protein
			30Kb
			50Kb	Glyma.01G142200	119	biological process	molecular function	extracellular region	Plant self-incompatibility protein S1	NA	NA	NA
9	Gm01_47481216_ss715579594	3.29868	SNP	Gm01_47481216_ss715579594
			Chromosose	1
			Position	47481216
			on_gene
			1Kb
			5kb
			10Kb
			20kb	Glyma.01G142300	325	biological process	zinc ion binding	Golgi apparatus	DHHC palmitoyltransferase	ZINC FINGER DHHC DOMAIN CONTAINING PROTEIN	KOG1315	Predicted_DHHC-type_Zn-finger_protein
			30Kb
			50Kb	Glyma.01G142200	119	biological process	molecular function	extracellular region	Plant self-incompatibility protein S1	NA	NA	NA
10	Gm01_47495955_ss715579597	3.31109	SNP	Gm01_47495955_ss715579597
			Chromosose	1
			Position	47495955
			on_gene
			1Kb
			5kb
			10Kb
			20kb
			30Kb	Glyma.01G142300	325	biological process	zinc ion binding	Golgi apparatus	DHHC palmitoyltransferase	ZINC FINGER DHHC DOMAIN CONTAINING PROTEIN	KOG1315	Predicted_DHHC-type_Zn-finger_protein
			50Kb
11	Gm01_47503665_ss715579599	3.32896	SNP	Gm01_47503665_ss715579599
			Chromosose	1
			Position	47503665
			on_gene
			1Kb
			5kb
			10Kb
			20kb
			30Kb
			50Kb	Glyma.01G142400	284	NA	NA	NA	Glycosyl hydrolases family 18	NA	NA	NA
12	Gm01_47516500_ss715579601	3.13763	SNP	Gm01_47516500_ss715579601
			Chromosose	1
			Position	47516500
			on_gene
			1Kb
			5kb
			10Kb
			20kb
			30Kb
			50Kb	Glyma.01G142400	284	NA	NA	NA	Glycosyl hydrolases family 18	NA	NA	NA
13	Gm01_47548257_ss715579604	3.20224	SNP	Gm01_47548257_ss715579604
			Chromosose	1
			Position	47548257
			on_gene
			1Kb
			5kb	Glyma.01G142400	284	NA	NA	NA	Glycosyl hydrolases family 18	NA	NA	NA
			10Kb
			20kb
			30Kb	Glyma.01G142500	144	biological process	molecular function	cytoplasm	Plant self-incompatibility protein S1	NA	NA	NA
			50Kb	Glyma.01G142600	671	protein secretion; vesicle-mediated transport; vesicle docking involved in exocytosis	protein transporter activity	nucleus	Sec1 family	VESICLE PROTEIN SORTING-ASSOCIATED	KOG1300	Vesicle_trafficking_protein_Sec1
14	Gm01_49638826_ss715579903	3.20419	SNP	Gm01_49638826_ss715579903
			Chromosose	1
			Position	49638826
			on_gene	Glyma.01G158400	1206	ATP catabolic process; chromosome segregation; cytokinin biosynthetic process; meiotic DNA double-strand break formation; meiotic chromosome segregation; mismatch repair; multicellular organism reproduction; reciprocal meiotic recombination; regulation of telomere maintenance; response to gamma radiation; sister chromatid cohesion; synapsis; telomere maintenance in response to DNA damage	ATP binding; ATPase activity; mismatched DNA binding	MutLbeta complex; chiasma; chromosome; nucleus; synaptonemal complex	DNA mismatch repair protein, C-terminal domain; Histidine kinase-, DNA gyrase B-, and HSP90-like ATPase; MutL C terminal dimerisation domain	DNA MISMATCH REPAIR PROTEIN (MLH, PMS, MUTL)	KOG1977	DNA_mismatch_repair_protein_-_MLH3_family
			1Kb
			5kb	Glyma.01G158300	376	NA	NA	nucleus	NA	NA	NA	NA
			10Kb	Glyma.01G158500	242	phosphatidylinositol biosynthetic process	phosphatidylinositol N-acetylglucosaminyltransferase activity	cytoplasm	GPI-GlcNAc transferase complex, PIG-H component	NA	KOG4551	GPI-GlcNAc_transferase_complex,_PIG-H_component,_involved_in_glycosylphosphatidylinositol_anchor_biosynthesis
			20kb	Glyma.01G158200	446	protein phosphorylation	ATP binding; kinase activity; protein kinase activity; protein serine/threonine kinase activity; protein tyrosine kinase activity; transferase activity, transferring phosphorus-containing groups	NA	Protein kinase domain	MITOGEN-ACTIVATED PROTEIN KINASE	KOG0671	LAMMER_dual_specificity_kinases
			30Kb	Glyma.01G158600	892	biological process	molecular function	nucleus	NA	NA	NA	NA
			50Kb	Glyma.01G158700	153	pollen sperm cell differentiation	molecular function	CUL4-RING ubiquitin ligase complex; nucleus	NA	NA	NA	NA
15	Gm01_49757231_ss715579911	3.69616	SNP	Gm01_49757231_ss715579911
			Chromosose	1
			Position	49757231
			on_gene
			1Kb
			5kb	Glyma.01G159400	598	D-xylose metabolic process; inositol phosphate dephosphorylation; inositol trisphosphate metabolic process; response to wounding; root hair cell tip growth	phosphatidylinositol-4,5-bisphosphate 5-phosphatase activity; phosphatidylinositol-4-phosphate phosphatase activity; phosphoric ester hydrolase activity	endoplasmic reticulum; mitochondrion; plasma membrane; plasma membrane of cell tip; plasmodesma; pollen tube tip	SacI homology domain	INOSITOL 5-PHOSPHATASE	KOG1889	Putative_phosphoinositide_phosphatase
			10Kb
			20kb
			30Kb	Glyma.01G159500	542	NA	molecular function	cytosol; nucleus	Ubiquitin family; UBA/TS-N domain	UBIQUILIN	KOG0010	Ubiquitin-like_protein
			50Kb	Glyma.01G159600	715	RNA processing	RNA binding; nucleotidyltransferase activity	chloroplast; mitochondrion	Poly A polymerase head domain	TRNA-NUCLEOTIDYLTRANSFERASE/POLY(A) POLYMERASE FAMILY MEMBER	KOG2159	tRNA_nucleotidyltransferase/poly(A)_polymerase
16	Gm01_49767430_ss715579913	2.94226	SNP	Gm01_49767430_ss715579913
			Chromosose	1
			Position	49767430
			on_gene
			1Kb
			5kb
			10Kb
			20kb	Glyma.01G159500	542	NA	molecular function	cytosol; nucleus	Ubiquitin family; UBA/TS-N domain	UBIQUILIN	KOG0010	Ubiquitin-like_protein
			30Kb
			50Kb	Glyma.01G159600	715	RNA processing	RNA binding; nucleotidyltransferase activity	chloroplast; mitochondrion	Poly A polymerase head domain	TRNA-NUCLEOTIDYLTRANSFERASE/POLY(A) POLYMERASE FAMILY MEMBER	KOG2159	tRNA_nucleotidyltransferase/poly(A)_polymerase
17	Gm02_4188852_ss715582243	3.35969	SNP	Gm02_4188852_ss715582243
			Chromosose	2
			Position	4188852
			on_gene
			1Kb
			5kb	Glyma.02G045500	242	endoplasmic reticulum unfolded protein response; photoperiodism; photoperiodism, flowering; positive regulation of flower development; positive regulation of transcription, DNA-dependent; regulation of flower development; regulation of transcription, DNA-dependent; response to xenobiotic stimulus	DNA binding; protein binding; protein dimerization activity; sequence-specific DNA binding; sequence-specific DNA binding transcription factor activity	nucleus	bZIP transcription factor	NA	NA	NA
			10Kb	Glyma.02G045600	190	embryo development ending in seed dormancy	molecular function	nucleus	NA	NA	NA	NA
			20kb	Glyma.02G045700	156	DNA endoreduplication; male meiosis; microtubule cytoskeleton organization; mitosis; negative regulation of DNA recombination; proteasomal ubiquitin-dependent protein catabolic process; proteasome assembly; regulation of circadian rhythm; regulation of unidimensional cell growth; response to cadmium ion; response to misfolded protein; ubiquitin-dependent protein catabolic process	protein binding; ubiquitin-protein ligase activity	SCF ubiquitin ligase complex; cytoplasm; cytosol; nucleus; phragmoplast; plasma membrane; spindle; ubiquitin ligase complex	Skp1 family, tetramerisation domain; Skp1 family, dimerisation domain	SKP1	KOG1724	SCF_ubiquitin_ligase,_Skp1_component
			30Kb	Glyma.02G045800	419	calcium ion transport; carbohydrate homeostasis; cysteine biosynthetic process; mechanosensory behavior; microtubule nucleation; osmosensory signaling pathway; phosphatidylglycerol biosynthetic process	molecular function	integral to plasma membrane; plasma membrane	PLAC8 family	FAMILY NOT NAMED	NA	NA
			50Kb	Glyma.02G046000	366	glucosinolate biosynthetic process; lipid metabolic process; sexual reproduction	carboxylesterase activity; hydrolase activity, acting on ester bonds; lipase activity; transferase activity, transferring acyl groups	extracellular region	GDSL-like Lipase/Acylhydrolase	ZINC FINGER FYVE DOMAIN CONTAINING PROTEIN	NA	NA
18	Gm02_4385134_ss715582566	3.49136	SNP	Gm02_4385134_ss715582566
			Chromosose	2
			Position	4385134
			on_gene	Glyma.02G047700	645	biological process	NA	cytoplasm; plasma membrane	Armadillo/beta-catenin-like repeat	BETA CATENIN-RELATED ARMADILLO REPEAT-CONTAINING	NA	NA
			1Kb
			5kb
			10Kb	Glyma.02G047600	363	MAPK cascade; defense response, incompatible interaction; defense response to bacterium; defense response to fungus; detection of biotic stimulus; glucosinolate biosynthetic process; jasmonic acid mediated signaling pathway; negative regulation of defense response; oxidation-reduction process; pentose-phosphate shunt; photosynthesis; photosynthesis, light reaction; photosynthetic electron transpo…	NADPH dehydrogenase activity; NADP binding; electron transporter, transferring electrons within the cyclic electron transport pathway of photosynthesis activity; electron transporter, transferring electrons within the noncyclic electron transport pathway of photosynthesis activity; ferredoxin-NADP+ reductase activity; flavin adenine dinucleotide binding; oxidoreductase activity; poly(U) RNA bindi…	apoplast; chloroplast; chloroplast envelope; chloroplast stroma; chloroplast thylakoid; chloroplast thylakoid membrane; thylakoid; thylakoid lumen	Oxidoreductase NAD-binding domain ; Oxidoreductase FAD-binding domain	FLAVODOXIN-RELATED	NA	NA
			20kb	Glyma.02G047900	103	protein folding; response to fructose stimulus; response to sucrose stimulus	heat shock protein binding	chloroplast	DnaJ domain	FAMILY NOT NAMED	NA	NA
			30Kb	Glyma.02G048100	783	NA	DNA binding; protein binding; sequence-specific DNA binding transcription factor activity	nucleus	NA	NA	KOG4468	Polycomb-group_transcriptional_regulator
			50Kb	Glyma.02G048300	531	protein phosphorylation; response to chitin	ATP binding; calcium ion binding; calmodulin-dependent protein kinase activity; protein kinase activity; protein serine/threonine kinase activity; protein tyrosine kinase activity; transferase activity, transferring phosphorus-containing groups	chloroplast; plasma membrane	Protein kinase domain	SERINE/THREONINE-PROTEIN KINASE	KOG0032	Ca2+/calmodulin-dependent_protein_kinase,_EF-Hand_protein_superfamily
19	Gm02_4699706_ss715582999	3.35383	SNP	Gm02_4699706_ss715582999
			Chromosose	2
			Position	4699706
			on_gene
			1Kb
			5kb	Glyma.02G051700	849	carbohydrate metabolic process; cellular modified amino acid biosynthetic process; lactose catabolic process; lactose catabolic process, using glucoside 3-dehydrogenase; lactose catabolic process via UDP-galactose; phenylpropanoid metabolic process; plant-type cell wall biogenesis; plant-type cell wall organization; polyamine catabolic process; regulation of meristem growth	beta-galactosidase activity; carbohydrate binding; catalytic activity; cation binding; hydrolase activity, hydrolyzing O-glycosyl compounds	extracellular region	Galactose binding lectin domain; Glycosyl hydrolases family 35	BETA-GALACTOSIDASE RELATED	KOG0496	Beta-galactosidase
			10Kb
			20kb	Glyma.02G051800	660	defense response to bacterium, incompatible interaction; plant-type hypersensitive response; regulation of chromatin silencing	ATP binding; protein binding	endosome; nucleus	Histidine kinase-, DNA gyrase B-, and HSP90-like ATPase	ZINC FINGER CW-TYPE COILED-COIL DOMAIN PROTEIN 3.	KOG1845	MORC_family_ATPases
			30Kb	Glyma.02G051500	486	calcium-mediated signaling; cellular aldehyde metabolic process; cellular response to water deprivation; metabolic process; oxidation-reduction process; response to mechanical stimulus	3-chloroallyl aldehyde dehydrogenase activity; aldehyde dehydrogenase (NAD) activity; aldehyde dehydrogenase [NAD(P)+] activity; oxidoreductase activity	cytoplasm; endoplasmic reticulum; membrane	Aldehyde dehydrogenase family	ALDEHYDE DEHYDROGENASE-RELATED	KOG2456	Aldehyde_dehydrogenase
			50Kb	Glyma.02G051900	329	gibberellic acid mediated signaling pathway; response to gibberellin stimulus	protein heterodimerization activity; sequence-specific DNA binding transcription factor activity	nucleus	Domain of unknown function (DUF702)	NA	NA	NA
20	Gm02_5242669_ss715583578	3.34575	SNP	Gm02_5242669_ss715583578
			Chromosose	2
			Position	5242669
			on_gene
			1Kb
			5kb	Glyma.02G058500	526	regulation of gibberellic acid mediated signaling pathway; regulation of seed germination; regulation of transcription, DNA-dependent; seed maturation	nucleic acid binding; protein binding; sequence-specific DNA binding transcription factor activity; zinc ion binding	intracellular; nucleus	NA	SERINE/THREONINE-PROTEIN KINASE RIO	NA	NA
			10Kb	Glyma.02G058600	365	NA	catalytic activity	mitochondrion	Stage II sporulation protein E (SpoIIE)	PROTEIN PHOSPHATASE 2C	KOG1379	Serine/threonine_protein_phosphatase
			20kb	Glyma.02G058300	221	regulation of transcription, DNA-dependent	DNA binding; methylated histone residue binding; zinc ion binding	nucleus	PHD-finger; Domain of unknown function (DUF3594)	PHD/F-BOX CONTAINING PROTEIN	KOG1632	Uncharacterized_PHD_Zn-finger_protein
			30Kb	Glyma.02G058700	524	cell differentiation; regulation of shoot system development; regulation of transcription, DNA-dependent	sequence-specific DNA binding transcription factor activity	nucleus	GRAS domain family	NA	NA	NA
			50Kb	Glyma.02G058900	213	regulation of transcription, DNA-dependent; response to auxin stimulus	DNA binding; sequence-specific DNA binding; sequence-specific DNA binding transcription factor activity; transcription regulatory region sequence-specific DNA binding	nucleus	Homeobox domain	FAMILY NOT NAMED	KOG0483	Transcription_factor_HEX,_contains_HOX_and_HALZ_domains
21	Gm02_7234594_ss715583838	7.60906	SNP	Gm02_7234594_ss715583838
			Chromosose	2
			Position	7234594
			on_gene	Glyma.02G083100	113	DNA mediated transformation; cellular response to sulfate starvation; endoplasmic reticulum unfolded protein response; negative regulation of cell differentiation; negative regulation of transcription, DNA-dependent; nuclear import; regulation of transcription, DNA-dependent; response to xenobiotic stimulus; sulfate transport	mitogen-activated protein kinase binding; protein binding; protein dimerization activity; sequence-specific DNA binding; sequence-specific DNA binding transcription factor activity	nucleus	NA	NA	NA	NA
			1Kb
			5kb
			10Kb	Glyma.02G083200	476	abscisic acid catabolic process; oxidation-reduction process; response to chitin; response to red or far red light; response to water deprivation	(+)-abscisic acid 8'-hydroxylase activity; electron carrier activity; heme binding; iron ion binding; oxidoreductase activity, acting on paired donors, with incorporation or reduction of molecular oxygen; oxygen binding	extracellular region	Cytochrome P450	FAMILY NOT NAMED	KOG0157	Cytochrome_P450_CYP4/CYP19/CYP26_subfamilies
			20kb	Glyma.02G083400	368	lipid transport; root hair elongation; ubiquitin-dependent protein catabolic process	protein binding; ubiquitin-protein ligase activity	nucleus	F-BOX domain	NA	NA	NA
			30Kb	Glyma.02G083500	157	plant-type cell wall organization; proteasomal ubiquitin-dependent protein catabolic process; proteasome assembly; response to cytokinin stimulus; response to misfolded protein; root hair elongation	structural constituent of cell wall	NA	Extensin-like region	NA	NA	NA
			50Kb	Glyma.02G084100	1121	signal transduction	Ran GTPase binding; chromatin binding; metal ion binding; phosphatidylinositol binding; zinc ion binding	extracellular region	FYVE zinc finger; Transcription factor regulating root and shoot growth via Pin3; Regulator of chromosome condensation (RCC1) repeat	REGULATOR OF CHROMOSOME CONDENSATION	KOG1427	Uncharacterized_conserved_protein,_contains_RCC1_domain
22	Gm02_7235181_ss715583839	7.91009	SNP	Gm02_7235181_ss715583839
			Chromosose	2
			Position	7235181
			on_gene	Glyma.02G083100	113	DNA mediated transformation; cellular response to sulfate starvation; endoplasmic reticulum unfolded protein response; negative regulation of cell differentiation; negative regulation of transcription, DNA-dependent; nuclear import; regulation of transcription, DNA-dependent; response to xenobiotic stimulus; sulfate transport	mitogen-activated protein kinase binding; protein binding; protein dimerization activity; sequence-specific DNA binding; sequence-specific DNA binding transcription factor activity	nucleus	NA	NA	NA	NA
			1Kb
			5kb
			10Kb	Glyma.02G083300	362	defense response; response to molecule of bacterial origin; signal transduction; stamen development; stomatal complex morphogenesis	NA	membrane	Leucine RICH REPEAT; Leucine RICH REPEAT N-terminal domain	Leucine-RICH REPEAT RECEPTOR-LIKE PROTEIN KINASE	NA	NA
			20kb	Glyma.02G083400	368	lipid transport; root hair elongation; ubiquitin-dependent protein catabolic process	protein binding; ubiquitin-protein ligase activity	nucleus	F-BOX domain	NA	NA	NA
			30Kb	Glyma.02G083500	157	plant-type cell wall organization; proteasomal ubiquitin-dependent protein catabolic process; proteasome assembly; response to cytokinin stimulus; response to misfolded protein; root hair elongation	structural constituent of cell wall	NA	Extensin-like region	NA	NA	NA
			50Kb	Glyma.02G084100	1121	signal transduction	Ran GTPase binding; chromatin binding; metal ion binding; phosphatidylinositol binding; zinc ion binding	extracellular region	FYVE zinc finger; Transcription factor regulating root and shoot growth via Pin3; Regulator of chromosome condensation (RCC1) repeat	REGULATOR OF CHROMOSOME CONDENSATION	KOG1427	Uncharacterized_conserved_protein,_contains_RCC1_domain
23	Gm02_7315227_ss715583849	7.52433	SNP	Gm02_7315227_ss715583849
			Chromosose	2
			Position	7315227
			on_gene
			1Kb
			5kb	Glyma.02G084000	78	NA	NA	NA	NA	NA	NA	NA
			10Kb	Glyma.02G084100	1121	signal transduction	Ran GTPase binding; chromatin binding; metal ion binding; phosphatidylinositol binding; zinc ion binding	extracellular region	FYVE zinc finger; Transcription factor regulating root and shoot growth via Pin3; REGULATOR OF CHROMOSOME CONDENSATION (RCC1) repeat	REGULATOR OF CHROMOSOME CONDENSATION	KOG1427	Uncharacterized_conserved_protein,_contains_RCC1_domain
			20kb	Glyma.02G083800	243	biological process	nucleic acid binding; nucleotide binding	nucleus	RNA recognition motif. (a.k.a. RRM, RBD, or RNP domain)	FAMILY NOT NAMED	NA	NA
			30Kb	Glyma.02G084200	94	NA	NA	NA	NA	NA	NA	NA
			50Kb	Glyma.02G084500	529	NA	acid-amino acid ligase activity; zinc ion binding	intracellular; mitochondrion	Zn-finger in Ran binding protein and others	ZINC FINGER PROTEIN	KOG4198	RNA-binding_Ran_Zn-finger_protein_and_related_proteins
24	Gm02_44409157_ss715583110	2.99501	SNP	Gm02_44409157_ss715583110
			Chromosose	2
			Position	44409157
			on_gene	Glyma.02G257600	728	protein autophosphorylation; protein phosphorylation	ATP binding; kinase activity; protein kinase activity; protein serine/threonine kinase activity; transferase activity, transferring phosphorus-containing groups	cytoplasm; nucleus	Protein kinase domain	DUAL SPECIFICITY PROTEIN KINASE	KOG0667	Dual-specificity_tyrosine-phosphorylation_regulated_kinase
			1Kb
			5kb
			10Kb	Glyma.02G257400	305	circadian rhythm; root hair elongation	phosphatase activity	nucleus	NLI interacting factor-like phosphatase	NUCLEAR LIM INTERACTOR-INTERACTING FACTOR-RELATED	KOG1605	TFIIF-interacting_CTD_phosphatase,_including_NLI-interacting_factor_(involved_in_RNA_polymerase_II_regulation)
			20kb	Glyma.02G257700	379	oxidation-reduction process	iron ion binding; oxidoreductase activity; oxidoreductase activity, acting on paired donors, with incorporation or reduction of molecular oxygen, 2-oxoglutarate as one donor, and incorporation of one atom each of oxygen into both donors	cytoplasm	2OG-Fe(II) oxygenase superfamily	OXIDOREDUCTASE, 2OG-FE(II) OXYGENASE FAMILY PROTEIN	KOG0143	Iron/ascorbate_family_oxidoreductases
			30Kb	Glyma.02G257800	1107	methylation; vesicle-mediated transport	methyltransferase activity; nucleic acid binding; nucleotide binding	integral to membrane; nucleus; plasma membrane	WD domain, G-beta repeat; Synaptobrevin	LETHAL(2) GIANT LARVAE PROTEIN	KOG1983	Tomosyn_and_related_SNARE-interacting_proteins
			50Kb	Glyma.02G258000	520	positive regulation of transcription, DNA-dependent; response to cold; response to freezing	molecular function	nucleus	PF03005	FAMILY NOT NAMED	NA	NA
25	Gm03_1991155_ss715584681	4.30452	SNP	Gm03_1991155_ss715584681
			Chromosose	3
			Position	1991155
			on_gene
			1Kb
			5kb
			10Kb	Glyma.03G019500	630	anther development; cell redox homeostasis; intracellular signal transduction	electron carrier activity; protein disulfide oxidoreductase activity	nucleus	Domain found in Dishevelled, Egl-10, and Pleckstrin (DEP); Protein of unknown function, DUF547; Glutaredoxin	UNCHARACTERIZED	KOG1752	Glutaredoxin_and_related_proteins
			20kb	Glyma.03G019700	667	carbohydrate biosynthetic process; homogalacturonan biosynthetic process; regulation of meristem growth	polygalacturonate 4-alpha-galacturonosyltransferase activity; transferase activity, transferring glycosyl groups	Golgi apparatus; endosome; trans-Golgi network	Glycosyl transferase family 8	GLYCOSYLTRANSFERASE 8 DOMAIN-CONTAINING PROTEIN	NA	NA
			30Kb
			50Kb
26	Gm03_3617955_ss715585383	3.89586	SNP	Gm03_3617955_ss715585383
			Chromosose	3
			Position	3617955
			on_gene
			1Kb
			5kb
			10Kb
			20kb	Glyma.03G031900	607	DNA methylation; RNA interference; RNA splicing, via endonucleolytic cleavage and ligation; cell-cell signaling; chromatin silencing; covalent chromatin modification; determination of bilateral symmetry; flower morphogenesis; gene silencing by RNA; meristem initiation; meristem maintenance; methylation-dependent chromatin silencing; negative regulation of biological process; organ morphogenesis; …	DNA binding; sequence-specific DNA binding transcription factor activity	FACT complex; nuclear euchromatin; nucleus	HMG (high mobility group) box; Structure-specific recognition protein (SSRP1)	SWI/SNF-RELATED CHROMATIN BINDING PROTEIN	KOG0526	Nucleosome-binding_factor_SPN,_POB3_subunit
			30Kb
			50Kb	Glyma.03G032200	250	NA	NA	chloroplast; chloroplast envelope; chloroplast inner membrane; mitochondrion; plastid	NA	NA	NA	NA
27	Gm03_3765415_ss715585592	4.02319	SNP	Gm03_3765415_ss715585592
			Chromosose	3
			Position	3765415
			on_gene
			1Kb
			5kb
			10Kb
			20kb
			30Kb	Glyma.03G032800	491	metabolic process	transferase activity, transferring glycosyl groups; transferase activity, transferring hexosyl groups	cytoplasm	UDP-glucoronosyl and UDP-glucosyl transferase	GLUCOSYL/GLUCURONOSYL TRANSFERASES	KOG1192	UDP-glucuronosyl_and_UDP-glucosyl_transferase
			50Kb	Glyma.03G032900	1548	embryo development ending in seed dormancy	nucleotidyltransferase activity	nucleus	Nucleotidyltransferase domain; Cid1 family poly A polymerase	TOPOISOMERASE-RELATED PROTEIN	NA	NA
28	Gm03_5311110_ss715586826	4.12668	SNP	Gm03_5311110_ss715586826
			Chromosose	3
			Position	5311110
			on_gene	Glyma.03G041800	101	biological process	NA	nucleus	NA	SEL-1-LIKE PROTEIN	NA	NA
			1Kb
			5kb	Glyma.03G041900	174	abscisic acid mediated signaling pathway; hyperosmotic salinity response; jasmonic acid biosynthetic process; jasmonic acid mediated signaling pathway; jasmonic acid metabolic process; protein targeting to membrane; regulation of plant-type hypersensitive response; response to auxin stimulus; response to ethylene stimulus; response to fungus; response to jasmonic acid stimulus; response to water …	jasmonate O-methyltransferase activity; methyltransferase activity	cytoplasm; nucleus	SAM dependent carboxyl methyltransferase	NA	NA	NA
			10Kb
			20kb	Glyma.03G041700	173	NA	NA	NA	NA	NA	NA	NA
			30Kb	Glyma.03G042000	255	carbohydrate metabolic process; cellular calcium ion homeostasis; detection of gravity; galactose catabolic process; gametophyte development; glucose 1-phosphate metabolic process; maltose metabolic process; response to cadmium ion; starch biosynthetic process; trehalose biosynthetic process	intramolecular transferase activity, phosphotransferases; magnesium ion binding; phosphoglucomutase activity	apoplast; chloroplast stroma; cytoplasm; cytosol; nucleus; plasma membrane; stromule	Phosphoglucomutase/phosphomannomutase, alpha/beta/alpha domain III	PHOSPHOHEXOMUTASE FAMILY MEMBER	NA	NA
			50Kb	Glyma.03G042400	503	cellular response to iron ion starvation; cobalt ion homeostasis; cobalt ion transport; iron ion transmembrane transport; iron ion transport; nickel cation transport; nitrate transport; response to nitrate; transition metal ion transport	cobalt ion transmembrane transporter activity; iron ion transmembrane transporter activity; nickel cation transmembrane transporter activity	integral to membrane; plant-type vacuole membrane	Ferroportin1 (FPN1)	FAMILY NOT NAMED	KOG2601	Iron_transporter
29	Gm03_38913029_ss715585992	6.85387	SNP	Gm03_38913029_ss715585992
			Chromosose	3
			Position	38913029
			on_gene
			1Kb
			5kb	Glyma.03G176000	175	biological process	molecular function	nucleus	NA	NA	NA	NA
			10Kb	Glyma.03G175800	292	response to aluminum ion	NA	plasma membrane	Uncharacterised protein family (UPF0014)	NA	NA	NA
			20kb	Glyma.03G176300	236	cysteine biosynthetic process; glucosinolate biosynthetic process; hydrogen peroxide catabolic process; response to cadmium ion	NA	cytoplasm; cytosol	Glutathione S-transferase, C-terminal domain	GLUTATHIONE S-TRANSFERASE, GST, SUPERFAMILY, GST DOMAIN CONTAINING	KOG0406	Glutathione_S-transferase
			30Kb	Glyma.03G176400	374	histidine biosynthetic process; maltose metabolic process; starch biosynthetic process; threonine catabolic process	ATP phosphoribosyltransferase activity; magnesium ion binding	chloroplast; chloroplast stroma; cytoplasm	ATP phosphoribosyltransferase; HisG, C-terminal domain	ATP PHOSPHORIBOSYLTRANSFERASE (ATP-PRTASE)	KOG2831	ATP_phosphoribosyltransferase
			50Kb	Glyma.03G176600	449	cell fate specification; epidermal cell fate specification; regulation of transcription, DNA-dependent; seed coat development	sequence-specific DNA binding; sequence-specific DNA binding transcription factor activity	nucleus	WRKY DNA -binding domain	NA	NA	NA
30	Gm03_38943417_ss715586001	2.64498	SNP	Gm03_38943417_ss715586001
			Chromosose	3
			Position	38943417
			on_gene	Glyma.03G176400	374	histidine biosynthetic process; maltose metabolic process; starch biosynthetic process; threonine catabolic process	ATP phosphoribosyltransferase activity; magnesium ion binding	chloroplast; chloroplast stroma; cytoplasm	ATP phosphoribosyltransferase; HisG, C-terminal domain	ATP PHOSPHORIBOSYLTRANSFERASE (ATP-PRTASE)	KOG2831	ATP_phosphoribosyltransferase
			1Kb
			5kb	Glyma.03G176500	380	negative regulation of transcription, DNA-dependent; positive regulation of brassinosteroid mediated signaling pathway	ATP binding; kinase activity; protein kinase activity; protein serine/threonine kinase activity; transferase activity, transferring phosphorus-containing groups	plasma membrane	Protein kinase domain	Leucine-RICH REPEAT RECEPTOR-LIKE PROTEIN KINASE	KOG1187	Serine/threonine_protein_kinase
			10Kb	Glyma.03G176600	449	cell fate specification; epidermal cell fate specification; regulation of transcription, DNA-dependent; seed coat development	sequence-specific DNA binding; sequence-specific DNA binding transcription factor activity	nucleus	WRKY DNA -binding domain	NA	NA	NA
			20kb	Glyma.03G176200	190	poly(A)+ mRNA export from nucleus	molecular function	nucleus	NA	NA	NA	NA
			30Kb	Glyma.03G177000	545	biological process	NA	mitochondrion	PPR repeat	FAMILY NOT NAMED	NA	NA
			50Kb	Glyma.03G177300	300	circadian regulation of gene expression; circadian rhythm; histone H3 acetylation; long-day photoperiodism, flowering; photoperiodism, flowering; regulation of transcription, DNA-dependent; response to abscisic acid stimulus; response to auxin stimulus; response to cadmium ion; response to ethylene stimulus; response to gibberellin stimulus; response to jasmonic acid stimulus; response to salicyl…	DNA binding; sequence-specific DNA binding transcription factor activity	nucleus	Myb-like DNA-binding domain	SWI/SNF COMPLEX-RELATED	KOG0724	Zuotin_and_related_molecular_chaperones_(DnaJ_superfamily),_contains_DNA-binding_domains
31	Gm03_40983707_ss715586190	3.12473	SNP	Gm03_40983707_ss715586190
			Chromosose	3
			Position	40983707
			on_gene	Glyma.03G201300	244	MAPK cascade; cellular membrane fusion; defense response to bacterium; defense response to fungus; defense response to virus; jasmonic acid mediated signaling pathway; leaf senescence; negative regulation of defense response; negative regulation of programmed cell death; protein targeting to membrane; regulation of hydrogen peroxide metabolic process; regulation of plant-type hypersensitive respo…	molecular function	chloroplast; mitochondrion	Late embryogenesis abundant protein	SYNTAXIN	NA	NA
			1Kb	Glyma.03G201400	192	MAPK cascade; cellular membrane fusion; defense response to bacterium; defense response to fungus; defense response to virus; jasmonic acid mediated signaling pathway; leaf senescence; negative regulation of defense response; negative regulation of programmed cell death; protein targeting to membrane; regulation of hydrogen peroxide metabolic process; regulation of plant-type hypersensitive respo…	molecular function	chloroplast; mitochondrion	NA	NA	NA	NA
			5kb	Glyma.03G201500	230	MAPK cascade; cellular membrane fusion; defense response to bacterium; defense response to fungus; defense response to virus; jasmonic acid mediated signaling pathway; leaf senescence; negative regulation of defense response; negative regulation of programmed cell death; protein targeting to membrane; regulation of hydrogen peroxide metabolic process; regulation of plant-type hypersensitive respo…	molecular function	chloroplast; mitochondrion	Late embryogenesis abundant protein	SYNTAXIN	NA	NA
			10Kb	Glyma.03G201600	253	defense response to virus	molecular function	plasma membrane	Late embryogenesis abundant protein	NA	NA	NA
			20kb	Glyma.03G201100	228	MAPK cascade; cellular membrane fusion; defense response to bacterium; defense response to fungus; defense response to virus; jasmonic acid mediated signaling pathway; leaf senescence; negative regulation of defense response; negative regulation of programmed cell death; protein targeting to membrane; regulation of hydrogen peroxide metabolic process; regulation of plant-type hypersensitive respo…	molecular function	chloroplast; mitochondrion	Late embryogenesis abundant protein	SYNTAXIN	NA	NA
			30Kb	Glyma.03G201900	426	biological process; para-aminobenzoic acid metabolic process	molecular function	mediator complex; nucleus	Mediator complex subunit 27	34 KDA TRANSCRIPTIONAL CO-ACTIVATOR-RELATED	NA	NA
			50Kb	Glyma.03G202100	784	biosynthetic process; carotenoid biosynthetic process; cellular response to phosphate starvation; chlorophyll biosynthetic process; galactolipid biosynthetic process; isopentenyl diphosphate biosynthetic process, mevalonate-independent pathway; lipid transport; phosphatidylglycerol biosynthetic process; photosystem I stabilization; response to hypoxia; unsaturated fatty acid biosynthetic process	UDP-galactosyltransferase activity; galactolipid galactosyltransferase activity; transferase activity, transferring glycosyl groups	chloroplast; chloroplast outer membrane; mitochondrion	Glycosyl transferases group 1	GLYCOSYLTRANSFERASE	NA	NA
32	Gm04_45884688_ss715588240	6.22548	SNP	Gm04_45884688_ss715588240
			Chromosose	4
			Position	45884688
			on_gene
			1Kb
			5kb
			10Kb	Glyma.04G188100	376	regulation of flower development; response to cyclopentenone; response to endoplasmic reticulum stress; systemic acquired resistance; toxin catabolic process	UDP-glycosyltransferase activity; transferase activity, transferring glycosyl groups; transferase activity, transferring hexosyl groups	cytoplasm; cytosol; nucleus	UDP-glucoronosyl and UDP-glucosyl transferase	GLUCOSYL/GLUCURONOSYL TRANSFERASES	KOG1192	UDP-glucuronosyl_and_UDP-glucosyl_transferase
			20kb	Glyma.04G187900	1065	biological process	molecular function	NA	C2 domain; GRAM domain	MCTP-RELATED	KOG1032	Uncharacterized_conserved_protein,_contains_GRAM_domain
			30Kb	Glyma.04G188200	353	microtubule nucleation; protein phosphorylation	ATP binding; kinase activity; protein kinase activity; protein serine/threonine/tyrosine kinase activity; protein serine/threonine kinase activity; transferase activity, transferring phosphorus-containing groups	NA	Protein tyrosine kinase	SERINE-THREONINE PROTEIN KINASE	KOG0192	Tyrosine_kinase_specific_for_activated_(GTP-bound)_p21cdc42Hs
			50Kb	Glyma.04G188500	93	NA	NA	NA	NA	NA	NA	NA
33	Gm04_46003059_ss715588262	6.02826	SNP	Gm04_46003059_ss715588262
			Chromosose	4
			Position	46003059
			on_gene	Glyma.04G189100	693	NA	nucleotidyltransferase activity	nucleus	Nucleotidyltransferase domain	TOPOISOMERASE-RELATED PROTEIN	NA	NA
			1Kb
			5kb
			10Kb
			20kb	Glyma.04G189200	256	tRNA splicing, via endonucleolytic cleavage and ligation	nuclease activity; nucleic acid binding; tRNA-intron endonuclease activity	nucleus; tRNA-intron endonuclease complex	tRNA intron endonuclease, catalytic C-terminal domain; tRNA intron endonuclease, N-terminal domain	TRNA-SPLICING ENDONUCLEASE SUBUNIT SEN2	KOG4685	tRNA_splicing_endonuclease_SEN2
			30Kb	Glyma.04G189300	603	embryo development; maintenance of protein localization in endoplasmic reticulum; pollen tube guidance	NA	endoplasmic reticulum lumen; nucleus	Eukaryotic membrane protein family	UNCHARACTERIZED	KOG2490	Predicted_membrane_protein
			50Kb	Glyma.04G189600	426	mRNA processing; positive regulation of translation; protein autophosphorylation; protein phosphorylation	kinase activity; protein binding; protein kinase activity; protein serine/threonine kinase activity	nucleus	Protein kinase domain	DUAL SPECIFICITY PROTEIN KINASE	KOG0671	LAMMER_dual_specificity_kinases
34	Gm04_46295839_ss715588322	6.08092	SNP	Gm04_46295839_ss715588322
			Chromosose	4
			Position	46295839
			on_gene	Glyma.04G192000	1573	histone H3-K9 demethylation; leaf development; negative regulation of histone acetylation; response to brassinosteroid stimulus; unidimensional cell growth; vegetative to reproductive phase transition of meristem	nucleic acid binding; sequence-specific DNA binding transcription factor activity; zinc ion binding	intracellular; nucleus	jmjN domain; JmjC domain, hydroxylase	JUMONJI DOMAIN CONTAINING PROTEIN	NA	NA
			1Kb
			5kb
			10Kb
			20kb	Glyma.04G192100	571	biological process; regulation of transcription, DNA-dependent	nucleic acid binding; zinc ion binding	nucleus	Zinc finger C-x8-C-x5-C-x3-H type (and similar)	PROTEIN PHOSPHATASE RELATED	KOG1677	CCCH-type_Zn-finger_protein
			30Kb	Glyma.04G192200	1015	DNA-dependent DNA replication; DNA endoreduplication; G1/S transition of mitotic cell cycle; asymmetric cell division; cell fate specification; double fertilization forming a zygote and endosperm; embryo sac development; endosperm development; generative cell differentiation; leaf development; pollen development; regulation of DNA endoreduplication; regulation of cell cycle; regulation of cell di…	DNA binding; protein binding; transcription factor binding	cytosol; nucleus	Retinoblastoma-associated protein A domain; Domain of unknown function (DUF3452); Retinoblastoma-associated protein B domain	RETINOBLASTOMA-ASSOCIATED PROTEIN (RB)-RELATED	KOG1010	Rb_(Retinoblastoma_tumor_suppressor)-related_protein
			50Kb	Glyma.04G192300	1900	(1->3)-beta-D-glucan biosynthetic process; DNA metabolic process; actin nucleation; callose deposition in cell wall; cell adhesion; cell growth; cell wall organization; cellular membrane fusion; developmental growth; meiosis; meiotic DNA double-strand break formation; meiotic chromosome segregation; meristem initiation; microsporogenesis; multicellular organism reproduction; organ morphogenesis; …	1,3-beta-D-glucan synthase activity; transferase activity, transferring glycosyl groups	1,3-beta-D-glucan synthase complex; Golgi apparatus; membrane; plasma membrane; plasmodesma	1,3-beta-glucan synthase component	LYST-INTERACTING PROTEIN LIP5 (DOPAMINE RESPONSIVE PROTEIN DRG-1)	KOG0916	1,3-beta-glucan_synthase/callose_synthase_catalytic_subunit
35	Gm04_46389651_ss715588330	5.93554	SNP	Gm04_46389651_ss715588330
			Chromosose	4
			Position	46389651
			on_gene	Glyma.04G192300	1900	(1->3)-beta-D-glucan biosynthetic process; DNA metabolic process; actin nucleation; callose deposition in cell wall; cell adhesion; cell growth; cell wall organization; cellular membrane fusion; developmental growth; meiosis; meiotic DNA double-strand break formation; meiotic chromosome segregation; meristem initiation; microsporogenesis; multicellular organism reproduction; organ morphogenesis; …	1,3-beta-D-glucan synthase activity; transferase activity, transferring glycosyl groups	1,3-beta-D-glucan synthase complex; Golgi apparatus; membrane; plasma membrane; plasmodesma	1,3-beta-glucan synthase component	LYST-INTERACTING PROTEIN LIP5 (DOPAMINE RESPONSIVE PROTEIN DRG-1)	KOG0916	1,3-beta-glucan_synthase/callose_synthase_catalytic_subunit
			1Kb
			5kb
			10Kb
			20kb
			30Kb	Glyma.04G192400	614	regulation of transcription, DNA-dependent	DNA binding; sequence-specific DNA binding transcription factor activity	nucleus	B3 DNA binding domain	NA	NA	NA
			50Kb	Glyma.04G192600	661	biological process; lipid transport	NA	cytoplasm	Kelch motif; Kelch motif	KELCH REPEAT DOMAIN	KOG1230	Protein_containing_repeated_kelch_motifs
36	Gm04_47114807_ss715588424	5.38934	SNP	Gm04_47114807_ss715588424
			Chromosose	4
			Position	47114807
			on_gene	Glyma.04G198900	79	RNA methylation; photorespiration; protein import into mitochondrial inner membrane; protein targeting to mitochondrion	P-P-bond-hydrolysis-driven protein transmembrane transporter activity	chloroplast; mitochondrial inner membrane; mitochondrial intermembrane space; mitochondrial intermembrane space protein transporter complex; mitochondrion	Tim10/DDP family zinc finger	MAGNESIUM AND COBALT TRANSPORT PROTEIN/MITOCHONDRIAL IMPORT INNER MEMBRANE TRANSLOCASE SUBUNIT TIM8	KOG3489	Mitochondrial_import_inner_membrane_translocase,_subunit_TIM8
			1Kb
			5kb	Glyma.04G198800	128	NA	NA	NA	NA	NA	NA	NA
			10Kb	Glyma.04G199000	170	multicellular organismal development; positive regulation of gene expression; positive regulation of transcription, DNA-dependent; regulation of transcription, DNA-dependent; root cap development; secondary cell wall biogenesis	DNA binding; sequence-specific DNA binding transcription factor activity	nucleus	No apical meristem (NAM) protein	NA	NA	NA
			20kb	Glyma.04G199100	315	NA	NA	NA	NA	NA	NA	NA
			30Kb	Glyma.04G199200	193	fatty acid beta-oxidation; proteasomal ubiquitin-dependent protein catabolic process; proteasome assembly; response to misfolded protein; ubiquitin-dependent protein catabolic process	acid-amino acid ligase activity; ubiquitin-protein ligase activity	cytosol; nucleus	UBA/TS-N domain; Ubiquitin-conjugating enzyme	UBIQUITIN-CONJUGATING ENZYME E2	KOG0418	Ubiquitin-protein_ligase
			50Kb	Glyma.04G199400	666	biological process	molecular function	chloroplast	NA	FAMILY NOT NAMED	NA	NA
37	Gm04_47132429_ss715588429	5.77989	SNP	Gm04_47132429_ss715588429
			Chromosose	4
			Position	47132429
			on_gene
			1Kb	Glyma.04G199100	315	NA	NA	NA	NA	NA	NA	NA
			5kb	Glyma.04G199200	193	fatty acid beta-oxidation; proteasomal ubiquitin-dependent protein catabolic process; proteasome assembly; response to misfolded protein; ubiquitin-dependent protein catabolic process	acid-amino acid ligase activity; ubiquitin-protein ligase activity	cytosol; nucleus	UBA/TS-N domain; Ubiquitin-conjugating enzyme	UBIQUITIN-CONJUGATING ENZYME E2	KOG0418	Ubiquitin-protein_ligase
			10Kb	Glyma.04G199000	170	multicellular organismal development; positive regulation of gene expression; positive regulation of transcription, DNA-dependent; regulation of transcription, DNA-dependent; root cap development; secondary cell wall biogenesis	DNA binding; sequence-specific DNA binding transcription factor activity	nucleus	No apical meristem (NAM) protein	NA	NA	NA
			20kb	Glyma.04G199300	560	N-terminal protein myristoylation; protein autophosphorylation; protein phosphorylation	ATP binding; protein kinase activity; protein serine/threonine kinase activity; transferase activity, transferring phosphorus-containing groups	plasma membrane	Protein kinase domain	CELL DIVISION PROTEIN KINASE	KOG0600	Cdc2-related_protein_kinase
			30Kb	Glyma.04G199400	666	biological process	molecular function	chloroplast	NA	FAMILY NOT NAMED	NA	NA
			50Kb	Glyma.04G199600	373	lipid metabolic process	carboxylesterase activity; hydrolase activity, acting on ester bonds	extracellular region	GDSL-like Lipase/Acylhydrolase	ZINC FINGER FYVE DOMAIN CONTAINING PROTEIN	NA	NA
38	Gm05_31315538_ss715590599	5.28988	SNP	Gm05_31315538_ss715590599
			Chromosose	5
			Position	31315538
			on_gene
			1Kb
			5kb	Glyma.05G120100	640	NA	molecular function	nucleus	NA	NA	NA	NA
			10Kb	Glyma.05G120300	477	mRNA modification; oxidation-reduction process; stomatal complex morphogenesis	oxidoreductase activity	chloroplast; chloroplast envelope	Flavin containing amine oxidoreductase	AMINE OXIDASE	KOG0029	Amine_oxidase
			20kb	Glyma.05G120400	500	chloroplast fission; circadian rhythm; peroxisome fission	GTP binding; GTPase activity; identical protein binding; protein binding	chloroplast; chloroplast outer membrane; cytoplasm; mitochondrion; peroxisome	NA	DYNAMIN	NA	NA
			30Kb
			50Kb	Glyma.05G120600	381	mitochondrial transport; transport	NA	mitochondrial inner membrane; mitochondrion	Mitochondrial carrier protein	FAMILY NOT NAMED	KOG0762	Mitochondrial_carrier_protein
39	Gm05_31331780_ss715590605	5.42481	SNP	Gm05_31331780_ss715590605
			Chromosose	5
			Position	31331780
			on_gene	Glyma.05G120400	500	chloroplast fission; circadian rhythm; peroxisome fission	GTP binding; GTPase activity; identical protein binding; protein binding	chloroplast; chloroplast outer membrane; cytoplasm; mitochondrion; peroxisome	NA	DYNAMIN	NA	NA
			1Kb
			5kb
			10Kb	Glyma.05G120300	477	mRNA modification; oxidation-reduction process; stomatal complex morphogenesis	oxidoreductase activity	chloroplast; chloroplast envelope	Flavin containing amine oxidoreductase	AMINE OXIDASE	KOG0029	Amine_oxidase
			20kb
			30Kb	Glyma.05G120500	190	multicellular organismal development; regulation of programmed cell death; regulation of transcription, DNA-dependent; shoot system development; xylem development	DNA binding; sequence-specific DNA binding transcription factor activity	nucleus	No apical meristem (NAM) protein	NA	NA	NA
			50Kb	Glyma.05G120900	123	NA	NA	NA	NA	NA	NA	NA
40	Gm05_31549981_ss715590637	4.86328	SNP	Gm05_31549981_ss715590637
			Chromosose	5
			Position	31549981
			on_gene
			1Kb	Glyma.05G122000	531	oxidation-reduction process	UDP-N-acetylmuramate dehydrogenase activity; catalytic activity; electron carrier activity; flavin adenine dinucleotide binding; oxidoreductase activity; oxidoreductase activity, acting on CH-OH group of donors	chloroplast	FAD binding domain ; Berberine and berberine like	D-LACTATE DEHYDROGENASE	NA	NA
			5kb
			10Kb
			20kb	Glyma.05G122100	393	biological process; response to chitin; response to mechanical stimulus; response to wounding	molecular function	nucleus	Protein of unknown function (DUF793)	NA	NA	NA
			30Kb	Glyma.05G122200	284	cellular response to abscisic acid stimulus; cellular response to osmotic stress; cellular response to salicylic acid stimulus; leaf senescence; sucrose transport	sucrose transmembrane transporter activity; sugar transmembrane transporter activity	integral to membrane; integral to plasma membrane; membrane; plasma membrane	Sugar efflux transporter for intercellular exchange	RAG1-ACTIVATING PROTEIN 1	KOG1623	Multitransmembrane_protein
			50Kb	Glyma.05G122400	225	endoplasmic reticulum unfolded protein response; regulation of transcription, DNA-dependent; response to xenobiotic stimulus	protein dimerization activity; sequence-specific DNA binding; sequence-specific DNA binding transcription factor activity	nucleus	bZIP transcription factor	CAMP-RESPONSE ELEMENT BINDING PROTEIN-RELATED	NA	NA
41	Gm05_37612638_ss715591472	2.99657	SNP	Gm05_37612638_ss715591472
			Chromosose	5
			Position	37612638
			on_gene	Glyma.05G190500	455	NA	nucleic acid binding; zinc ion binding	nucleus	Zinc finger C-x8-C-x5-C-x3-H type (and similar)	NA	NA	NA
			1Kb
			5kb	Glyma.05G190400	263	cell wall modification; regulation of meristem growth	enzyme inhibitor activity; pectinesterase activity	cell wall; chloroplast; plant-type cell wall	Pectinesterase	PHOSPHOENOLPYRUVATE DIKINASE-RELATED	NA	NA
			10Kb	Glyma.05G190300	555	cell wall modification; regulation of meristem growth	enzyme inhibitor activity; pectinesterase activity	cell wall; chloroplast; plant-type cell wall	Pectinesterase; Plant invertase/pectin methylesterase inhibitor	PHOSPHOENOLPYRUVATE DIKINASE-RELATED	NA	NA
			20kb	Glyma.05G190200	641	biosynthetic process; glucuronoxylan biosynthetic process; glucuronoxylan metabolic process; secondary cell wall biogenesis; starch metabolic process; xylan biosynthetic process	glucuronosyltransferase activity; glucuronoxylan glucuronosyltransferase activity; transferase activity, transferring glycosyl groups	Golgi apparatus; nucleus	Glycosyl transferase family 8	GLYCOGENIN	KOG1950	Glycosyl_transferase,_family_8_-_glycogenin
			30Kb	Glyma.05G190600	267	polar nucleus fusion; regulation of transcription, DNA-dependent	DNA binding; sequence-specific DNA binding transcription factor activity	nucleus	Helix-loop-helix DNA-binding domain	STEROL REGULATORY ELEMENT-BINDING PROTEIN	NA	NA
			50Kb	Glyma.05G190900	154	negative regulation of catalytic activity; response to karrikin	enzyme inhibitor activity; pectinesterase activity; pectinesterase inhibitor activity	extracellular region	Plant invertase/pectin methylesterase inhibitor	NA	NA	NA
42	Gm05_37940835_ss715591536	3.50982	SNP	Gm05_37940835_ss715591536
			Chromosose	5
			Position	37940835
			on_gene	Glyma.05G195000	299	hyperosmotic salinity response; jasmonic acid biosynthetic process; multicellular organismal development; negative regulation of abscisic acid mediated signaling pathway; regulation of transcription, DNA-dependent; response to abscisic acid stimulus; response to chitin; response to fungus; response to jasmonic acid stimulus; response to water deprivation; response to wounding	DNA binding; sequence-specific DNA binding transcription factor activity	nucleus	No apical meristem (NAM) protein	NA	NA	NA
			1Kb
			5kb	Glyma.05G195100	432	proteolysis	aspartic-type endopeptidase activity	extracellular region	Eukaryotic aspartyl protease	ASPARTYL PROTEASES	KOG1339	Aspartyl_protease
			10Kb	Glyma.05G194900	347	carbohydrate metabolic process; mucilage biosynthetic process involved in seed coat development; plant-type cell wall modification	beta-galactosidase activity; catalytic activity; cation binding; hydrolase activity, hydrolyzing O-glycosyl compounds	apoplast; cell wall; extracellular region	Glycosyl hydrolases family 35	BETA-GALACTOSIDASE RELATED	NA	NA
			20kb	Glyma.05G195300	465	DNA endoreduplication; mitotic cell cycle; negative regulation of cyclin-dependent protein serine/threonine kinase activity; protein phosphorylation; stomatal lineage progression	kinase activity; protein binding	nucleus	Protein kinase domain	CELL DIVISION PROTEIN KINASE	KOG0666	Cyclin_C-dependent_kinase_CDK8
			30Kb	Glyma.05G195400	545	cellular response to light stimulus; hydrogen peroxide catabolic process	NADH dehydrogenase activity; electron carrier activity; flavin adenine dinucleotide binding; oxidoreductase activity	cell wall; chloroplast; chloroplast thylakoid; intrinsic to mitochondrial inner membrane; mitochondrion; plastoglobule	Pyridine nucleotide-disulphide oxidoreductase; Pyridine nucleotide-disulphide oxidoreductase	NADH DEHYDROGENASE-RELATED	KOG2495	NADH-dehydrogenase_(ubiquinone)
			50Kb	Glyma.05G195500	609	N-acylethanolamine metabolic process; defense response to bacterium	N-(long-chain-acyl)ethanolamine deacylase activity; amidase activity; carbon-nitrogen ligase activity, with glutamine as amido-N-donor	Golgi apparatus; endoplasmic reticulum; plasma membrane; vacuolar membrane; vacuole	Amidase	AMIDASE	KOG1211	Amidases
43	Gm06_36808946_ss715594258	6.73049	SNP	Gm06_36808946_ss715594258
			Chromosose	6
			Position	36808946
			on_gene	Glyma.06G232600	296	NA	NA	NA	NA	NA	NA	NA
			1Kb
			5kb
			10Kb
			20kb	Glyma.06G232700	924	NA	NA	NA	Viral movement protein (MP)	NA	NA	NA
			30Kb
			50Kb	Glyma.06G232500	212	protein phosphorylation; response to molecule of bacterial origin; signal transduction; stamen development; stomatal complex morphogenesis	ATP binding; protein kinase activity; protein serine/threonine kinase activity; protein tyrosine kinase activity; transferase activity, transferring phosphorus-containing groups	extracellular region	NA	Leucine-RICH REPEAT RECEPTOR-LIKE PROTEIN KINASE	NA	NA
44	Gm06_45035185_ss715594497	4.73796	SNP	Gm06_45035185_ss715594497
			Chromosose	6
			Position	45035185
			on_gene	Glyma.06G263000	373	7-methylguanosine mRNA capping; proline transport	catalytic activity; mRNA (guanine-N7-)-methyltransferase activity	nucleus	mRNA capping enzyme	MRNA (GUANINE-7-)METHYLTRANSFERASE	KOG1975	mRNA_cap_methyltransferase
			1Kb
			5kb	Glyma.06G262900	317	biological process	molecular function	NA	NA	NA	NA	NA
			10Kb	Glyma.06G263100	508	carbohydrate metabolic process	catalytic activity; cation binding; hydrolase activity, hydrolyzing O-glycosyl compounds	extracellular region; plant-type cell wall	Glycosyl hydrolase family 1	GLYCOSYL HYDROLASE	KOG0626	Beta-glucosidase,_lactase_phlorizinhydrolase,_and_related_proteins
			20kb	Glyma.06G263200	146	biological process	RNA binding; nucleic acid binding; nucleotide binding	mitochondrion	RNA recognition motif. (a.k.a. RRM, RBD, or RNP domain)	FAMILY NOT NAMED	KOG0114	Predicted_RNA-binding_protein_(RRM_superfamily)
			30Kb
			50Kb	Glyma.06G263400	568	cellular response to water deprivation; fatty acid beta-oxidation; nitrate transport; para-aminobenzoic acid metabolic process; response to cyclopentenone; toxin catabolic process; transmembrane transport; transport	carbohydrate transmembrane transporter activity; sugar:hydrogen symporter activity; transmembrane transporter activity; transporter activity	chloroplast thylakoid membrane; integral to membrane; membrane; plant-type vacuole membrane; plasma membrane	Sugar (and other) transporter	FAMILY NOT NAMED	KOG0255	Synaptic_vesicle_transporter_SVOP_and_related_transporters_(major_facilitator_superfamily)
45	Gm06_47610879_ss715594734	3.80088	SNP	Gm06_47610879_ss715594734
			Chromosose	6
			Position	47610879
			on_gene	Glyma.06G287200	475	cellular response to iron ion starvation; iron ion transport; nitrate transport; organ senescence; photoperiodism, flowering; positive regulation of transcription, DNA-dependent; regulation of timing of transition from vegetative to reproductive phase; regulation of transcription, DNA-dependent; response to nitrate	nucleic acid binding; sequence-specific DNA binding transcription factor activity; zinc ion binding	intracellular; nucleus	NA	SERINE/THREONINE-PROTEIN KINASE RIO	NA	NA
			1Kb
			5kb
			10Kb	Glyma.06G287300	71	NA	NA	NA	NA	ZINC FINGER FYVE DOMAIN CONTAINING PROTEIN	NA	NA
			20kb	Glyma.06G287400	361	cellular response to water deprivation; cuticle development; lipid metabolic process; very long-chain fatty acid metabolic process	carboxylesterase activity; hydrolase activity, acting on ester bonds	apoplast; cell wall; chloroplast; chloroplast thylakoid; extracellular region	GDSL-like Lipase/Acylhydrolase	ZINC FINGER FYVE DOMAIN CONTAINING PROTEIN	NA	NA
			30Kb	Glyma.06G287000	173	MAPK cascade; abscisic acid mediated signaling pathway; cell communication; cell redox homeostasis; defense response, incompatible interaction; defense response to bacterium; defense response to fungus; endoplasmic reticulum unfolded protein response; ethylene biosynthetic process; hyperosmotic salinity response; jasmonic acid biosynthetic process; jasmonic acid mediated signaling pathway; negati…	electron carrier activity; protein binding; protein disulfide oxidoreductase activity	cytoplasm	Glutaredoxin	GLUTAREDOXIN	KOG1752	Glutaredoxin_and_related_proteins
			50Kb	Glyma.06G287700	79	cellular response to water deprivation; cuticle development; lipid metabolic process; very long-chain fatty acid metabolic process	carboxylesterase activity; hydrolase activity, acting on ester bonds	apoplast; cell wall; chloroplast; chloroplast thylakoid; extracellular region	NA	ZINC FINGER FYVE DOMAIN CONTAINING PROTEIN	NA	NA
46	Gm06_51150878_ss715595291	3.33371	SNP	Gm06_51150878_ss715595291
			Chromosose	6
			Position	51150878
			on_gene	Glyma.06G323700	1038	biosynthetic process; galactolipid biosynthetic process; regulation of meristem growth; response to hypoxia; sucrose metabolic process	sucrose-phosphate synthase activity; transferase activity, transferring glycosyl groups	nucleus; plasma membrane	Glycosyl transferases group 1; Sucrose-6F-phosphate phosphohydrolase; Sucrose synthase	GLYCOSYLTRANSFERASE	KOG0853	Glycosyltransferase
			1Kb
			5kb	Glyma.06G323800	315	glycerol metabolic process; lipid metabolic process	glycerophosphodiester phosphodiesterase activity; phosphoric diester hydrolase activity	plasma membrane	Glycerophosphoryl diester phosphodiesterase family	GLYCEROPHOSPHORYL DIESTER PHOSPHODIESTERASE	KOG2258	Glycerophosphoryl_diester_phosphodiesterase
			10Kb	Glyma.06G323600	606	biological process	molecular function	NA	Sad1 / UNC-like C-terminal	MEMBRANE PROTEIN CH1 RELATED	KOG1396	Uncharacterized_conserved_protein
			20kb	Glyma.06G323900	177	biological process	molecular function	endoplasmic reticulum; mitochondrion	NA	NA	NA	NA
			30Kb	Glyma.06G324100	371	lipid metabolic process; stomatal complex morphogenesis	carboxylesterase activity; hydrolase activity, acting on ester bonds	extracellular region	GDSL-like Lipase/Acylhydrolase	ZINC FINGER FYVE DOMAIN CONTAINING PROTEIN	NA	NA
			50Kb	Glyma.06G324300	700	cellulose biosynthetic process; polysaccharide biosynthetic process; purine nucleobase transport	cellulose synthase (UDP-forming) activity; cellulose synthase activity; transferase activity; transferase activity, transferring glycosyl groups	membrane; plasma membrane	Cellulose synthase	X-BOX TRANSCRIPTION FACTOR-RELATED	NA	NA
47	Gm07_1632501_ss715596541	4.07469	SNP	Gm07_1632501_ss715596541
			Chromosose	7
			Position	1632501
			on_gene	Glyma.07G020900	306	carotenoid biosynthetic process; cell differentiation; leaf morphogenesis; pentose-phosphate shunt; thylakoid membrane organization	NA	apoplast; chloroplast; chloroplast envelope; chloroplast stroma	NA	NA	NA	NA
			1Kb
			5kb	Glyma.07G021000	291	negative regulation of seed germination; organ morphogenesis; positive regulation of cutin biosynthetic process; positive regulation of fatty acid biosynthetic process; regulation of growth; regulation of transcription, DNA-dependent; response to abscisic acid stimulus; response to salt stress; response to water deprivation	DNA binding; sequence-specific DNA binding RNA polymerase II transcription factor activity; sequence-specific DNA binding transcription factor activity	nucleus	AP2 domain	UNCHARACTERIZED	NA	NA
			10Kb	Glyma.07G020800	485	NA	NA	plasma membrane	NA	FAMILY NOT NAMED	NA	NA
			20kb	Glyma.07G021200	482	proteolysis	aspartic-type endopeptidase activity	apoplast; extracellular region	Eukaryotic aspartyl protease	ASPARTYL PROTEASES	KOG1339	Aspartyl_protease
			30Kb	Glyma.07G021400	188	biological process	molecular function	nucleus	NA	SERINE/THREONINE-PROTEIN KINASE	NA	NA
			50Kb	Glyma.07G021600	466	auxin homeostasis; coumarin biosynthetic process; lignin biosynthetic process; positive regulation of flavonoid biosynthetic process; protein targeting to membrane; regulation of plant-type hypersensitive response; response to wounding	protein binding; quinate O-hydroxycinnamoyltransferase activity; shikimate O-hydroxycinnamoyltransferase activity; transferase activity	cytoplasm; cytosol; membrane	Transferase family	NA	NA	NA
48	Gm08_10326297_ss715599177	2.77905	SNP	Gm08_10326297_ss715599177
			Chromosose	8
			Position	10326297
			on_gene	Glyma.08G134700	319	cellular response to iron ion starvation; iron ion transport; nitrate transport; regulation of transcription, DNA-dependent; response to chitin; response to nitrate	sequence-specific DNA binding transcription factor activity; zinc ion binding	intracellular; nucleus	Zinc finger, C2H2 type	SERINE/THREONINE-PROTEIN KINASE RIO	NA	NA
			1Kb
			5kb	Glyma.08G134600	611	protein phosphorylation	ATP binding; kinase activity; protein kinase activity; protein serine/threonine kinase activity; transferase activity, transferring phosphorus-containing groups	plasma membrane	Leucine RICH REPEAT; Protein kinase domain; Leucine RICH REPEAT N-terminal domain	Leucine-RICH REPEAT RECEPTOR-LIKE PROTEIN KINASE	KOG1187	Serine/threonine_protein_kinase
			10Kb
			20kb	Glyma.08G134900	403	biological process	molecular function	nucleus	F-BOX domain	NA	NA	NA
			30Kb	Glyma.08G135100	370	N-terminal protein myristoylation; glucose catabolic process; hormone-mediated signaling pathway; signal transduction; ubiquitin-dependent protein catabolic process	ubiquitin-specific protease activity; ubiquitin thiolesterase activity	cytoplasm; nucleus	Ubiquitin carboxyl-terminal hydrolase	FAMILY NOT NAMED	KOG1871	Ubiquitin-specific_protease
			50Kb	Glyma.08G135400	208	cellular membrane fusion; intra-Golgi vesicle-mediated transport; protein transport; small GTPase mediated signal transduction	GTP binding	Golgi apparatus	Ras family	FAMILY NOT NAMED	KOG0094	GTPase_Rab6/YPT6/Ryh1,_small_G_protein_superfamily
49	Gm08_10331662_ss715599180	2.98051	SNP	Gm08_10331662_ss715599180
			Chromosose	8
			Position	10331662
			on_gene
			1Kb
			5kb	Glyma.08G134700	319	cellular response to iron ion starvation; iron ion transport; nitrate transport; regulation of transcription, DNA-dependent; response to chitin; response to nitrate	sequence-specific DNA binding transcription factor activity; zinc ion binding	intracellular; nucleus	Zinc finger, C2H2 type	SERINE/THREONINE-PROTEIN KINASE RIO	NA	NA
			10Kb	Glyma.08G134800	337	cytokinesis; microtubule cytoskeleton organization; tubulin complex assembly	NA	cytoplasm	Tubulin binding cofactor C	TUBULIN FOLDING COFACTOR C	KOG2512	Beta-tubulin_folding_cofactor_C
			20kb	Glyma.08G135000	162	DNA-dependent transcription, elongation; positive regulation of transcription, DNA-dependent; ribosome biogenesis; transcription from plastid promoter; translation	structural constituent of ribosome	chloroplast; chloroplast envelope; chloroplast stroma; intracellular; nucleoid; ribosome	Ribosomal L29 protein	60S RIBOSOMAL PROTEIN L35/50S RIBOSOMAL PROTEIN L29	KOG3436	60S_ribosomal_protein_L35
			30Kb	Glyma.08G135200	1103	regulation of transcription, DNA-dependent; response to cold	DNA binding; calmodulin binding	nucleus	Ankyrin repeat; CG-1 domain; IQ calmodulin-binding motif	CALMODULIN-BINDING TRANSCRIPTION ACTIVATOR (CAMTA)	KOG4214	Myotrophin_and_similar_proteins
			50Kb	Glyma.08G135500	258	cellular membrane fusion; intracellular protein transport; response to cold; vesicle-mediated transport	SNAP receptor activity	membrane; nucleus; plasma membrane	SNARE domain	SYNTAXIN	KOG0810	SNARE_protein_Syntaxin_1_and_related_proteins
50	Gm08_18272572_ss715600050	4.50864	SNP	Gm08_18272572_ss715600050
			Chromosose	8
			Position	18272572
			on_gene
			1Kb
			5kb	Glyma.08G225700	157	biological process	DNA binding	cellular component	NA	NA	NA	NA
			10Kb
			20kb	Glyma.08G225800	763	pentacyclic triterpenoid biosynthetic process; sterol biosynthetic process	beta-amyrin synthase activity; catalytic activity; intramolecular transferase activity	nucleus	Prenyltransferase and squalene oxidase repeat	LANOSTEROL SYNTHASE	KOG0497	Oxidosqualene-lanosterol_cyclase_and_related_proteins
			30Kb	Glyma.08G225200	139	response to auxin stimulus	molecular function	nucleus	Auxin responsive protein	NA	NA	NA
			50Kb	Glyma.08G226000	386	biological process	molecular function	mitochondrion	START domain	PHOSPHATIDYLCHOLINE TRANSFER PROTEIN	KOG2761	START_domain-containing_proteins_involved_in_steroidogenesis/phosphatidylcholine_transfer
51	Gm08_43923803_ss715602136	3.45806	SNP	Gm08_43923803_ss715602136
			Chromosose	8
			Position	43923803
			on_gene	Glyma.08G320200	487	amino acid import; cellular response to boron-containing substance deprivation; cellular response to phosphate starvation; intracellular signal transduction; negative regulation of transcription, DNA-dependent; regulation of transcription, DNA-dependent; respiratory burst involved in defense response; response to chitin; response to cyclopentenone; toxin catabolic process	protein binding; sequence-specific DNA binding; sequence-specific DNA binding transcription factor activity; transcription regulatory region DNA binding	nucleus	WRKY DNA -binding domain	NA	NA	NA
			1Kb
			5kb	Glyma.08G320300	241	NA	NA	NA	NA	NA	NA	NA
			10Kb
			20kb	Glyma.08G320400	106	NA	NA	NA	NA	NA	NA	NA
			30Kb	Glyma.08G319900	245	biological process; myo-inositol hexakisphosphate biosynthetic process; ubiquinone biosynthetic process	pyridoxal phosphate binding	NA	Alanine racemase, N-terminal domain	PROLINE SYNTHETASE CO-TRANSCRIBED BACTERIAL HOMOLOG PROTEIN	KOG3157	Proline_synthetase_co-transcribed_protein
			50Kb	Glyma.08G320700	211	hyperosmotic salinity response; negative regulation of ethylene mediated signaling pathway; negative regulation of transcription, DNA-dependent; regulation of transcription, DNA-dependent; response to abscisic acid stimulus; response to water deprivation	DNA binding; protein binding; sequence-specific DNA binding transcription factor activity	nucleus	AP2 domain	NA	NA	NA
52	Gm08_43955878_ss715602140	5.60906	SNP	Gm08_43955878_ss715602140
			Chromosose	8
			Position	43955878
			on_gene	Glyma.08G320500	100	RNA splicing, via endonucleolytic cleavage and ligation; cytoskeleton organization; gluconeogenesis; methionine biosynthetic process; proteasomal protein catabolic process; protein sumoylation; response to heat	protein binding; protein tag	cytoplasm; nucleus	Ubiquitin-2 like Rad60 SUMO-like	SMALL UBIQUITIN-RELATED MODIFIER	KOG1769	Ubiquitin-like_proteins
			1Kb	Glyma.08G320600	68	NA	NA	NA	NA	NA	NA	NA
			5kb
			10Kb
			20kb	Glyma.08G320800	77	NA	NA	NA	NA	NA	NA	NA
			30Kb	Glyma.08G320900	170	cellular metabolic process; para-aminobenzoic acid metabolic process	alcohol dehydrogenase (NAD) activity; catalytic activity; coenzyme binding; nucleotide binding	Golgi apparatus; cytosol; plasma membrane; plasmodesma	3-beta hydroxysteroid dehydrogenase/isomerase family	NAD DEPENDENT EPIMERASE/DEHYDRATASE	NA	NA
			50Kb	Glyma.08G321000	504	biological process	nucleic acid binding; zinc ion binding	intracellular; nucleus	G-patch domain	TUFTELIN-INTERACTING PROTEIN 11-RELATED	KOG2185	Predicted_RNA-processing_protein,_contains_G-patch_domain
53	Gm08_46548351_ss715602387	3.45412	SNP	Gm08_46548351_ss715602387
			Chromosose	8
			Position	46548351
			on_gene	Glyma.08G352500	516	biological process	NA	NA	PPR repeat	FAMILY NOT NAMED	NA	NA
			1Kb	Glyma.08G352400	476	protein phosphorylation; recognition of pollen	ATP binding; carbohydrate binding; kinase activity; protein kinase activity; protein serine/threonine kinase activity; protein tyrosine kinase activity; transferase activity, transferring phosphorus-containing groups	plasma membrane	Protein tyrosine kinase; S-locus glycoprotein family; D-mannose binding lectin	Leucine-RICH REPEAT RECEPTOR-LIKE PROTEIN KINASE	NA	NA
			5kb
			10Kb	Glyma.08G352600	2008	NA	DNA binding	nucleus	HSA	NA	NA	NA
			20kb	Glyma.08G352200	844	protein phosphorylation; recognition of pollen	ATP binding; carbohydrate binding; kinase activity; protein kinase activity; protein serine/threonine kinase activity; protein tyrosine kinase activity; transferase activity, transferring phosphorus-containing groups	plasma membrane	PAN-like domain; D-mannose binding lectin; S-locus glycoprotein family; Protein tyrosine kinase	Leucine-RICH REPEAT RECEPTOR-LIKE PROTEIN KINASE	KOG1187	Serine/threonine_protein_kinase
			30Kb	Glyma.08G352000	208	oxidation-reduction process	1-aminocyclopropane-1-carboxylate oxidase activity; oxidoreductase activity; oxidoreductase activity, acting on paired donors, with incorporation or reduction of molecular oxygen, 2-oxoglutarate as one donor, and incorporation of one atom each of oxygen into both donors	cytoplasm	2OG-Fe(II) oxygenase superfamily	OXIDOREDUCTASE, 2OG-FE(II) OXYGENASE FAMILY PROTEIN	NA	NA
			50Kb	Glyma.08G352800	595	transport	transporter activity	intracellular; mitochondrion	CRAL/TRIO, N-terminal domain; CRAL/TRIO domain	SEC14 RELATED PROTEIN	KOG1471	Phosphatidylinositol_transfer_protein_SEC14_and_related_proteins
54	Gm08_46674632_ss715602404	3.52443	SNP	Gm08_46674632_ss715602404
			Chromosose	8
			Position	46674632
			on_gene	Glyma.08G353800	134	response to oxidative stress	molecular function	mitochondrion	NA	NA	NA	NA
			1Kb	Glyma.08G353600	411	protein targeting to vacuole; vesicle-mediated transport	molecular function	membrane	Serine incorporator (Serinc)	SERINE INCORPORATOR	KOG2592	Tumor_differentially_expressed_(TDE)_protein
			5kb	Glyma.08G353900	207	RNA methylation; cell wall modification; plant-type cell wall organization; translation	structural constituent of ribosome	cytoplasm; cytosolic large ribosomal subunit; cytosolic ribosome; large ribosomal subunit; ribosome	Ribosomal protein L13	RIBOSOMAL PROTEIN L13	KOG3204	60S_ribosomal_protein_L13a
			10Kb	Glyma.08G354000	207	RNA methylation; translation	structural constituent of ribosome	chloroplast; cytoplasm; cytosolic large ribosomal subunit; cytosolic ribosome; large ribosomal subunit; membrane; nucleolus; plasmodesma; ribosome	Ribosomal protein L13	RIBOSOMAL PROTEIN L13	KOG3204	60S_ribosomal_protein_L13a
			20kb	Glyma.08G354100	143	alkane biosynthetic process; pentacyclic triterpenoid biosynthetic process; sterol biosynthetic process	heme binding; protein binding	endoplasmic reticulum	Cytochrome b5-like Heme/Steroid binding domain	CYTOCHROME B5	KOG0537	Cytochrome_b5
			30Kb	Glyma.08G354300	202	DNA endoreduplication; cell cycle arrest; chromatin silencing; covalent chromatin modification; cytokinesis by cell plate formation; gene silencing by RNA; mitotic cell cycle; negative regulation of cyclin-dependent protein serine/threonine kinase activity; nuclear division; regulation of DNA replication; regulation of G2/M transition of mitotic cell cycle; spindle assembly; stomatal lineage prog…	cyclin-dependent protein serine/threonine kinase inhibitor activity; cyclin binding; protein binding	nucleus	Cyclin-dependent kinase inhibitor	NA	NA	NA
			50Kb	Glyma.08G354400	422	ubiquitin-dependent protein catabolic process	ubiquitin-protein ligase activity; zinc ion binding	cytoplasm; ubiquitin ligase complex	Zinc finger, ZZ type	UNCHARACTERIZED	NA	NA
55	Gm09_1943831_ss715603233	5.73049	SNP	Gm09_1943831_ss715603233
			Chromosose	9
			Position	1943831
			on_gene	Glyma.09G024000	207	RNA methylation; cell wall modification; plant-type cell wall organization; translation	structural constituent of ribosome	cytoplasm; cytosolic large ribosomal subunit; cytosolic ribosome; large ribosomal subunit; ribosome	Ribosomal protein L13	RIBOSOMAL PROTEIN L13	KOG3204	60S_ribosomal_protein_L13a
			1Kb
			5kb	Glyma.09G024100	378	oxidation-reduction process	NADP binding; copper ion binding; ferredoxin-NADP+ reductase activity; flavin adenine dinucleotide binding; oxidoreductase activity	chloroplast; thylakoid membrane	Oxidoreductase NAD-binding domain ; Oxidoreductase FAD-binding domain	FLAVODOXIN-RELATED	KOG0534	NADH-cytochrome_b-5_reductase
			10Kb	Glyma.09G023700	156	cell wall pectin metabolic process; chromatin silencing; histone H3-K9 methylation; nucleotide biosynthetic process; plant-type cell wall cellulose metabolic process; protein ubiquitination involved in ubiquitin-dependent protein catabolic process; translation	structural constituent of ribosome	Golgi apparatus; cytosolic small ribosomal subunit; intracellular; plasma membrane; plasmodesma; ribosome	Ubiquitin family; Ribosomal protein S27a	UBIQUITIN	KOG0004	Ubiquitin/40S_ribosomal_protein_S27a_fusion
			20kb	Glyma.09G024400	325	Golgi vesicle transport; cell growth; cell morphogenesis; cellular membrane fusion; endosomal transport; intracellular protein transport; protein targeting; protein targeting to vacuole; regulation of ARF GTPase activity; vesicle-mediated transport	ARF GTPase activator activity; phospholipid binding; zinc ion binding	Golgi apparatus; membrane; nucleus; plasma membrane; vacuole	C2 domain; Putative GTPase activating protein for Arf	CENTAURIN/ARF	KOG1030	Predicted_Ca2+-dependent_phospholipid-binding_protein
			30Kb	Glyma.09G024500	573	metabolic process; phylloquinone biosynthetic process	AMP binding; catalytic activity; o-succinylbenzoate-CoA ligase activity	chloroplast; mitochondrion; peroxisome	AMP-binding enzyme	FAMILY NOT NAMED	KOG1177	Long_chain_fatty_acid_acyl-CoA_ligase
			50Kb	Glyma.09G024700	853	protein phosphorylation; regulation of unidimensional cell growth; response to brassinosteroid stimulus; unidimensional cell growth	ATP binding; kinase activity; protein kinase activity; protein serine/threonine kinase activity; transferase activity, transferring phosphorus-containing groups	plasma membrane	Di-glucose binding within endoplasmic reticulum; Protein tyrosine kinase	Leucine-RICH REPEAT RECEPTOR-LIKE PROTEIN KINASE	KOG1187	Serine/threonine_protein_kinase
56	Gm09_1944730_ss715603234	5.77211	SNP	Gm09_1944730_ss715603234
			Chromosose	9
			Position	1944730
			on_gene
			1Kb	Glyma.09G024000	207	RNA methylation; cell wall modification; plant-type cell wall organization; translation	structural constituent of ribosome	cytoplasm; cytosolic large ribosomal subunit; cytosolic ribosome; large ribosomal subunit; ribosome	Ribosomal protein L13	RIBOSOMAL PROTEIN L13	KOG3204	60S_ribosomal_protein_L13a
			5kb	Glyma.09G024100	378	oxidation-reduction process	NADP binding; copper ion binding; ferredoxin-NADP+ reductase activity; flavin adenine dinucleotide binding; oxidoreductase activity	chloroplast; thylakoid membrane	Oxidoreductase NAD-binding domain ; Oxidoreductase FAD-binding domain	FLAVODOXIN-RELATED	KOG0534	NADH-cytochrome_b-5_reductase
			10Kb	Glyma.09G024200	157	biological process	molecular function	mitochondrion	NA	NA	NA	NA
			20kb	Glyma.09G024400	325	Golgi vesicle transport; cell growth; cell morphogenesis; cellular membrane fusion; endosomal transport; intracellular protein transport; protein targeting; protein targeting to vacuole; regulation of ARF GTPase activity; vesicle-mediated transport	ARF GTPase activator activity; phospholipid binding; zinc ion binding	Golgi apparatus; membrane; nucleus; plasma membrane; vacuole	C2 domain; Putative GTPase activating protein for Arf	CENTAURIN/ARF	KOG1030	Predicted_Ca2+-dependent_phospholipid-binding_protein
			30Kb	Glyma.09G024500	573	metabolic process; phylloquinone biosynthetic process	AMP binding; catalytic activity; o-succinylbenzoate-CoA ligase activity	chloroplast; mitochondrion; peroxisome	AMP-binding enzyme	FAMILY NOT NAMED	KOG1177	Long_chain_fatty_acid_acyl-CoA_ligase
			50Kb	Glyma.09G024700	853	protein phosphorylation; regulation of unidimensional cell growth; response to brassinosteroid stimulus; unidimensional cell growth	ATP binding; kinase activity; protein kinase activity; protein serine/threonine kinase activity; transferase activity, transferring phosphorus-containing groups	plasma membrane	Di-glucose binding within endoplasmic reticulum; Protein tyrosine kinase	Leucine-RICH REPEAT RECEPTOR-LIKE PROTEIN KINASE	KOG1187	Serine/threonine_protein_kinase
57	Gm09_1951644_ss715603238	10.067	SNP	Gm09_1951644_ss715603238
			Chromosose	9
			Position	1951644
			on_gene	Glyma.09G024100	378	oxidation-reduction process	NADP binding; copper ion binding; ferredoxin-NADP+ reductase activity; flavin adenine dinucleotide binding; oxidoreductase activity	chloroplast; thylakoid membrane	Oxidoreductase NAD-binding domain ; Oxidoreductase FAD-binding domain	FLAVODOXIN-RELATED	KOG0534	NADH-cytochrome_b-5_reductase
			1Kb
			5kb	Glyma.09G024300	87	carbohydrate metabolic process	catalytic activity; cation binding; hydrolase activity, hydrolyzing O-glycosyl compounds	anchored to membrane; anchored to plasma membrane; plasma membrane; plasmodesma	Glycosyl hydrolases family 17	NA	NA	NA
			10Kb	Glyma.09G024400	325	Golgi vesicle transport; cell growth; cell morphogenesis; cellular membrane fusion; endosomal transport; intracellular protein transport; protein targeting; protein targeting to vacuole; regulation of ARF GTPase activity; vesicle-mediated transport	ARF GTPase activator activity; phospholipid binding; zinc ion binding	Golgi apparatus; membrane; nucleus; plasma membrane; vacuole	C2 domain; Putative GTPase activating protein for Arf	CENTAURIN/ARF	KOG1030	Predicted_Ca2+-dependent_phospholipid-binding_protein
			20kb	Glyma.09G024500	573	metabolic process; phylloquinone biosynthetic process	AMP binding; catalytic activity; o-succinylbenzoate-CoA ligase activity	chloroplast; mitochondrion; peroxisome	AMP-binding enzyme	FAMILY NOT NAMED	KOG1177	Long_chain_fatty_acid_acyl-CoA_ligase
			30Kb	Glyma.09G024600	855	NA	NA	mitochondrion; nucleus	NA	NA	NA	NA
			50Kb	Glyma.09G024800	395	gluconeogenesis; glycolysis; protein targeting to vacuole; response to cadmium ion; response to salt stress	GTP binding	cytosol; plasmodesma	Protein of unknown function (DUF933); 50S ribosome-binding GTPase	GTP-BINDING PROTEIN-RELATED	KOG1491	Predicted_GTP-binding_protein_(ODN_superfamily)
58	Gm10_5541691_ss715608292	5.60033	SNP	Gm10_5541691_ss715608292
			Chromosose	10
			Position	5541691
			on_gene	Glyma.10G060000	825	carbohydrate metabolic process; cellular amino acid metabolic process; phosphatidylinositol metabolic process	1-phosphatidylinositol-4-phosphate 5-kinase activity; ATP binding; phosphatidylinositol phosphate kinase activity; protein binding	cytosol; membrane; nucleus	Phosphatidylinositol-4-phosphate 5-Kinase; MORN repeat	PHOSPHATIDYLINOSITOL-4-PHOSPHATE 5-KINASE	KOG0229	Phosphatidylinositol-4-phosphate_5-kinase
			1Kb
			5kb
			10Kb
			20kb	Glyma.10G059900	213	protein transport; regulation of transcription, DNA-dependent; small GTPase mediated signal transduction	ATP binding; GTP-dependent protein binding; GTP binding; myosin XI tail binding; protein binding; transcription factor binding	Golgi apparatus; peroxisome	Ras family	FAMILY NOT NAMED	KOG0080	GTPase_Rab18,_small_G_protein_superfamily
			30Kb	Glyma.10G059700	299	hydrogen peroxide biosynthetic process; photoperiodism, flowering; protein desumoylation; regulation of transcription, DNA-dependent; vegetative to reproductive phase transition of meristem	nucleic acid binding; sequence-specific DNA binding transcription factor activity; zinc ion binding	intracellular; nucleus	NA	FAMILY NOT NAMED	NA	NA
			50Kb	Glyma.10G060200	837	N-terminal protein myristoylation; glutamine biosynthetic process; indoleacetic acid biosynthetic process; lateral root formation; metabolic process; nitrogen compound metabolic process; nitrogen fixation; respiratory burst involved in defense response; response to abscisic acid stimulus; response to bacterium; response to chitin; root cap development; tryptophan catabolic process	catalytic activity; gamma-tubulin binding; glutamate-ammonia ligase activity; microtubule binding; protein self-association	cytoplasm; cytosol	Amidohydrolase; Glutamine synthetase, catalytic domain	GLUTAMINE SYNTHETASE	KOG0683	Glutamine_synthetase
59	Gm10_5559592_ss715608294	6.47756	SNP	Gm10_5559592_ss715608294
			Chromosose	10
			Position	5559592
			on_gene
			1Kb
			5kb
			10Kb
			20kb	Glyma.10G060100	432	N-terminal protein myristoylation; glutamine biosynthetic process; indoleacetic acid biosynthetic process; lateral root formation; metabolic process; nitrogen compound metabolic process; nitrogen fixation; respiratory burst involved in defense response; response to abscisic acid stimulus; response to bacterium; response to chitin; root cap development; tryptophan catabolic process	catalytic activity; gamma-tubulin binding; glutamate-ammonia ligase activity; microtubule binding; protein self-association	cytoplasm; cytosol	Amidohydrolase	GLUTAMINE SYNTHETASE	NA	NA
			30Kb	Glyma.10G060200	837	N-terminal protein myristoylation; glutamine biosynthetic process; indoleacetic acid biosynthetic process; lateral root formation; metabolic process; nitrogen compound metabolic process; nitrogen fixation; respiratory burst involved in defense response; response to abscisic acid stimulus; response to bacterium; response to chitin; root cap development; tryptophan catabolic process	catalytic activity; gamma-tubulin binding; glutamate-ammonia ligase activity; microtubule binding; protein self-association	cytoplasm; cytosol	Amidohydrolase; Glutamine synthetase, catalytic domain	GLUTAMINE SYNTHETASE	KOG0683	Glutamine_synthetase
			50Kb	Glyma.10G059900	213	protein transport; regulation of transcription, DNA-dependent; small GTPase mediated signal transduction	ATP binding; GTP-dependent protein binding; GTP binding; myosin XI tail binding; protein binding; transcription factor binding	Golgi apparatus; peroxisome	Ras family	FAMILY NOT NAMED	KOG0080	GTPase_Rab18,_small_G_protein_superfamily
60	Gm10_5573007_ss715608300	6.5817	SNP	Gm10_5573007_ss715608300
			Chromosose	10
			Position	5573007
			on_gene
			1Kb
			5kb	Glyma.10G060100	432	N-terminal protein myristoylation; glutamine biosynthetic process; indoleacetic acid biosynthetic process; lateral root formation; metabolic process; nitrogen compound metabolic process; nitrogen fixation; respiratory burst involved in defense response; response to abscisic acid stimulus; response to bacterium; response to chitin; root cap development; tryptophan catabolic process	catalytic activity; gamma-tubulin binding; glutamate-ammonia ligase activity; microtubule binding; protein self-association	cytoplasm; cytosol	Amidohydrolase	GLUTAMINE SYNTHETASE	NA	NA
			10Kb
			20kb	Glyma.10G060200	837	N-terminal protein myristoylation; glutamine biosynthetic process; indoleacetic acid biosynthetic process; lateral root formation; metabolic process; nitrogen compound metabolic process; nitrogen fixation; respiratory burst involved in defense response; response to abscisic acid stimulus; response to bacterium; response to chitin; root cap development; tryptophan catabolic process	catalytic activity; gamma-tubulin binding; glutamate-ammonia ligase activity; microtubule binding; protein self-association	cytoplasm; cytosol	Amidohydrolase; Glutamine synthetase, catalytic domain	GLUTAMINE SYNTHETASE	KOG0683	Glutamine_synthetase
			30Kb	Glyma.10G060000	825	carbohydrate metabolic process; cellular amino acid metabolic process; phosphatidylinositol metabolic process	1-phosphatidylinositol-4-phosphate 5-kinase activity; ATP binding; phosphatidylinositol phosphate kinase activity; protein binding	cytosol; membrane; nucleus	Phosphatidylinositol-4-phosphate 5-Kinase; MORN repeat	PHOSPHATIDYLINOSITOL-4-PHOSPHATE 5-KINASE	KOG0229	Phosphatidylinositol-4-phosphate_5-kinase
			50Kb	Glyma.10G060400	69	metabolic process	catalytic activity	peroxisome	NA	NA	NA	NA
61	Gm10_5573877_ss715608301	6.73283	SNP	Gm10_5573877_ss715608301
			Chromosose	10
			Position	5573877
			on_gene
			1Kb
			5kb	Glyma.10G060100	432	N-terminal protein myristoylation; glutamine biosynthetic process; indoleacetic acid biosynthetic process; lateral root formation; metabolic process; nitrogen compound metabolic process; nitrogen fixation; respiratory burst involved in defense response; response to abscisic acid stimulus; response to bacterium; response to chitin; root cap development; tryptophan catabolic process	catalytic activity; gamma-tubulin binding; glutamate-ammonia ligase activity; microtubule binding; protein self-association	cytoplasm; cytosol	Amidohydrolase	GLUTAMINE SYNTHETASE	NA	NA
			10Kb
			20kb	Glyma.10G060200	837	N-terminal protein myristoylation; glutamine biosynthetic process; indoleacetic acid biosynthetic process; lateral root formation; metabolic process; nitrogen compound metabolic process; nitrogen fixation; respiratory burst involved in defense response; response to abscisic acid stimulus; response to bacterium; response to chitin; root cap development; tryptophan catabolic process	catalytic activity; gamma-tubulin binding; glutamate-ammonia ligase activity; microtubule binding; protein self-association	cytoplasm; cytosol	Amidohydrolase; Glutamine synthetase, catalytic domain	GLUTAMINE SYNTHETASE	KOG0683	Glutamine_synthetase
			30Kb	Glyma.10G060000	825	carbohydrate metabolic process; cellular amino acid metabolic process; phosphatidylinositol metabolic process	1-phosphatidylinositol-4-phosphate 5-kinase activity; ATP binding; phosphatidylinositol phosphate kinase activity; protein binding	cytosol; membrane; nucleus	Phosphatidylinositol-4-phosphate 5-Kinase; MORN repeat	PHOSPHATIDYLINOSITOL-4-PHOSPHATE 5-KINASE	KOG0229	Phosphatidylinositol-4-phosphate_5-kinase
			50Kb	Glyma.10G060400	69	metabolic process	catalytic activity	peroxisome	NA	NA	NA	NA
62	Gm10_5578693_ss715608302	5.93181	SNP	Gm10_5578693_ss715608302
			Chromosose	10
			Position	5578693
			on_gene	Glyma.10G060100	432	N-terminal protein myristoylation; glutamine biosynthetic process; indoleacetic acid biosynthetic process; lateral root formation; metabolic process; nitrogen compound metabolic process; nitrogen fixation; respiratory burst involved in defense response; response to abscisic acid stimulus; response to bacterium; response to chitin; root cap development; tryptophan catabolic process	catalytic activity; gamma-tubulin binding; glutamate-ammonia ligase activity; microtubule binding; protein self-association	cytoplasm; cytosol	Amidohydrolase	GLUTAMINE SYNTHETASE	NA	NA
			1Kb
			5kb
			10Kb	Glyma.10G060200	837	N-terminal protein myristoylation; glutamine biosynthetic process; indoleacetic acid biosynthetic process; lateral root formation; metabolic process; nitrogen compound metabolic process; nitrogen fixation; respiratory burst involved in defense response; response to abscisic acid stimulus; response to bacterium; response to chitin; root cap development; tryptophan catabolic process	catalytic activity; gamma-tubulin binding; glutamate-ammonia ligase activity; microtubule binding; protein self-association	cytoplasm; cytosol	Amidohydrolase; Glutamine synthetase, catalytic domain	GLUTAMINE SYNTHETASE	KOG0683	Glutamine_synthetase
			20kb
			30Kb
			50Kb	Glyma.10G060600	231	actin nucleation; cell adhesion; cell wall organization; cytoskeleton organization; glucuronoxylan metabolic process; inositol phosphate dephosphorylation; inositol trisphosphate metabolic process; phosphatidylinositol-3-phosphate biosynthetic process; plant-type cell wall biogenesis; protein N-linked glycosylation; root hair cell differentiation; trichome morphogenesis; unidimensional cell growt…	phosphatidylinositol-3,5-bisphosphate 5-phosphatase activity; phosphatidylinositol-4,5-bisphosphate 5-phosphatase activity	Golgi apparatus; nucleus	SacI homology domain	INOSITOL 5-PHOSPHATASE	NA	NA
63	Gm10_39142024_ss715606683	7.11748	SNP	Gm10_39142024_ss715606683
			Chromosose	10
			Position	39142024
			on_gene	Glyma.10G157100	294	carotenoid biosynthetic process; chlorophyll biosynthetic process; cysteine biosynthetic process; glucosinolate biosynthetic process; isopentenyl diphosphate biosynthetic process, mevalonate-independent pathway; photosynthesis; photosynthesis, light reaction; photosynthetic electron transport in photosystem I; photosystem II assembly; photosystem II repair; plastid organization; rRNA processing; …	acid phosphatase activity	chloroplast; chloroplast thylakoid; chloroplast thylakoid lumen; chloroplast thylakoid membrane; thylakoid; thylakoid lumen	TLP18.3, Psb32 and MOLO-1 founding proteins of phosphatase	NA	NA	NA
			1Kb	Glyma.10G157200	378	glucuronoxylan metabolic process; lipid metabolic process; plant-type cell wall biogenesis; xylan biosynthetic process	carboxylesterase activity; hydrolase activity, acting on ester bonds	extracellular region	GDSL-like Lipase/Acylhydrolase	ZINC FINGER FYVE DOMAIN CONTAINING PROTEIN	NA	NA
			5kb	Glyma.10G157000	241	photosynthesis; pyrimidine ribonucleotide biosynthetic process	calcium ion binding	chloroplast; extrinsic to membrane; oxygen evolving complex; photosystem II	NA	NA	NA	NA
			10Kb	Glyma.10G157300	275	intracellular protein transport	P-P-bond-hydrolysis-driven protein transmembrane transporter activity	mitochondrial inner membrane presequence translocase complex; mitochondrion	Tim44-like domain	NA	NA	NA
			20kb	Glyma.10G157400	186	NA	NA	NA	NA	NA	NA	NA
			30Kb	Glyma.10G157600	289	biological process	molecular function	nucleus	Protein of unknown function (DUF3049)	NA	NA	NA
			50Kb	Glyma.10G157800	147	cell division; cell growth; cytokinin mediated signaling pathway; embryo sac development; inorganic anion transport; phosphorelay signal transduction system; regulation of anthocyanin metabolic process; regulation of cytokinin mediated signaling pathway; regulation of seed germination; regulation of shoot system development; transition metal ion transport	histidine phosphotransfer kinase activity; protein binding; protein histidine kinase binding; signal transducer activity	cytoplasm; nucleus	Hpt domain	NA	KOG4747	Two-component_phosphorelay_intermediate_involved_in_MAP_kinase_cascade_regulation
64	Gm10_39147121_ss715606684	6.01637	SNP	Gm10_39147121_ss715606684
			Chromosose	10
			Position	39147121
			on_gene
			1Kb	Glyma.10G157300	275	intracellular protein transport	P-P-bond-hydrolysis-driven protein transmembrane transporter activity	mitochondrial inner membrane presequence translocase complex; mitochondrion	Tim44-like domain	NA	NA	NA
			5kb	Glyma.10G157200	378	glucuronoxylan metabolic process; lipid metabolic process; plant-type cell wall biogenesis; xylan biosynthetic process	carboxylesterase activity; hydrolase activity, acting on ester bonds	extracellular region	GDSL-like Lipase/Acylhydrolase	ZINC FINGER FYVE DOMAIN CONTAINING PROTEIN	NA	NA
			10Kb	Glyma.10G157000	241	photosynthesis; pyrimidine ribonucleotide biosynthetic process	calcium ion binding	chloroplast; extrinsic to membrane; oxygen evolving complex; photosystem II	NA	NA	NA	NA
			20kb	Glyma.10G157500	560	protein phosphorylation	ATP binding; GTPase binding; kinase activity; protein kinase activity; protein serine/threonine kinase activity; transferase activity, transferring phosphorus-containing groups	cytoplasm; nucleus	Protein tyrosine kinase	Leucine-RICH REPEAT RECEPTOR-LIKE PROTEIN KINASE	KOG1187	Serine/threonine_protein_kinase
			30Kb	Glyma.10G157700	911	cellular response to phosphate starvation; cellular response to water deprivation; galactolipid biosynthetic process; response to starvation; vacuole organization	molecular function	nucleus	WD domain, G-beta repeat; Breast carcinoma amplified sequence 3	BREAST CARCINOMA AMPLIFIED SEQUENCE 3	KOG2109	WD40_repeat_protein
			50Kb	Glyma.10G157800	147	cell division; cell growth; cytokinin mediated signaling pathway; embryo sac development; inorganic anion transport; phosphorelay signal transduction system; regulation of anthocyanin metabolic process; regulation of cytokinin mediated signaling pathway; regulation of seed germination; regulation of shoot system development; transition metal ion transport	histidine phosphotransfer kinase activity; protein binding; protein histidine kinase binding; signal transducer activity	cytoplasm; nucleus	Hpt domain	NA	KOG4747	Two-component_phosphorelay_intermediate_involved_in_MAP_kinase_cascade_regulation
65	Gm11_33411188_ss715610654	2.7491	SNP	Gm11_33411188_ss715610654
			Chromosose	11
			Position	33411188
			on_gene
			1Kb
			5kb
			10Kb	Glyma.11G239700	453	biological process	molecular function	Golgi apparatus; endosome; trans-Golgi network	NA	NA	NA	NA
			20kb	Glyma.11G239800	1338	fatty-acyl-CoA transport; fatty acid beta-oxidation; peroxisome organization; positive regulation of seed germination; proteasomal ubiquitin-dependent protein catabolic process; proteasome core complex assembly; response to misfolded protein; toxin catabolic process; transmembrane transport; transport	ATP binding; ATPase activity; ATPase activity, coupled to transmembrane movement of substances; nucleoside-triphosphatase activity; nucleotide binding	glyoxysomal membrane; integral to membrane; membrane; peroxisome; plasma membrane	ABCtransporter; ABCtransporter transmembrane region 2	ATP-BINDING CASSETTE, SUB-FAMILY D MEMBER	KOG0060	Long-chain_acyl-CoA_transporter,_ABC_superfamily_(involved_in_peroxisome_organization_and_biogenesis)
			30Kb	Glyma.11G239400	185	biological process; jasmonic acid biosynthetic process; response to wounding	molecular function	chloroplast; extracellular region; membrane; thylakoid	PLAT/LH2 domain	No Available Panther Description	NA	NA
			50Kb	Glyma.11G240200	567	asparagine biosynthetic process	asparagine synthase (glutamine-hydrolyzing) activity; aspartate-ammonia ligase activity	cytosol	Asparagine synthase	ASPARAGINE SYNTHETASE	KOG0571	Asparagine_synthase_(glutamine-hydrolyzing)
66	Gm12_7079371_ss715613368	3.91822	SNP	Gm12_7079371_ss715613368
			Chromosose	12
			Position	7079371
			on_gene
			1Kb
			5kb
			10Kb
			20kb	Glyma.12G087200	503	abscisic acid mediated signaling pathway; hyperosmotic salinity response; jasmonic acid biosynthetic process; jasmonic acid mediated signaling pathway; oxidation-reduction process; response to auxin stimulus; response to ethylene stimulus; response to fungus; response to jasmonic acid stimulus; response to water deprivation; response to wounding; signal transduction	alkane 1-monooxygenase activity; electron carrier activity; heme binding; iron ion binding; oxidoreductase activity, acting on paired donors, with incorporation or reduction of molecular oxygen; oxygen binding	extracellular region; intracellular membrane-bounded organelle	Cytochrome P450	FAMILY NOT NAMED	KOG0157	Cytochrome_P450_CYP4/CYP19/CYP26_subfamilies
			30Kb	Glyma.12G087000	2210	DNA methylation; DNA replication; cell proliferation; embryo development ending in seed dormancy; embryonic root morphogenesis; histone H3-K9 methylation; negative regulation of long-day photoperiodism, flowering; regulation of cell division	DNA-directed DNA polymerase activity; DNA binding; nucleic acid binding; nucleotide binding; zinc ion binding	apoplast; epsilon DNA polymerase complex; nucleus	DNA polymerase family B; Domain of unknown function (DUF1744); DNA polymerase family B, exonuclease domain	DNA POLYMERASE EPSILON CATALYTIC SUBUNIT A	KOG1798	DNA_polymerase_epsilon,_catalytic_subunit_A
			50Kb	Glyma.12G087400	494	microsporogenesis; oxidation-reduction process; wax biosynthetic process	fatty-acyl-CoA reductase (alcohol-forming) activity; nucleotide binding; oxidoreductase activity, acting on the CH-CH group of donors; oxidoreductase activity, acting on the aldehyde or oxo group of donors, NAD or NADP as acceptor	endoplasmic reticulum	Male sterility protein; Male sterility protein	MALE STERILITY PROTEIN 2-RELATED	KOG1221	Acyl-CoA_reductase
67	Gm12_28136735_ss715611744	7.03339	SNP	Gm12_28136735_ss715611744
			Chromosose	12
			Position	28136735
			on_gene
			1Kb
			5kb
			10Kb
			20kb	Glyma.12G159400	433	chloroplast accumulation movement; chloroplast avoidance movement; response to blue light	protein binding	cytosol	Weak chloroplast movement under blue light	NA	NA	NA
			30Kb	Glyma.12G159500	83	NA	NA	NA	NA	NA	NA	NA
			50Kb
68	Gm12_36852023_ss715612709	3.10716	SNP	Gm12_36852023_ss715612709
			Chromosose	12
			Position	36852023
			on_gene	Glyma.12G209100	647	NA	DNA binding; histone binding; protein binding	nucleus	Bromodomain	FALZ-RELATED BROMODOMAIN-CONTAINING PROTEINS	KOG1474	Transcription_initiation_factor_TFIID,_subunit_BDF1_and_related_bromodomain_proteins
			1Kb
			5kb	Glyma.12G209200	390	biological process	NA	chloroplast	Protein of unknown function (DUF455)	FERREDOXIN-RELATED	NA	NA
			10Kb	Glyma.12G209300	78	biological process	molecular function	NA	NA	NA	NA	NA
			20kb	Glyma.12G209500	541	embryo development ending in seed dormancy	molecular function	cytoplasm	NA	NA	KOG4744	Uncharacterized_conserved_protein
			30Kb	Glyma.12G209600	376	biological process	NA	plasmodesma; vacuole	PF03005	FAMILY NOT NAMED	NA	NA
			50Kb	Glyma.12G209800	289	endocytosis	molecular function	cytoplasm; membrane	Protein of unknown function (DUF1681)	ATP-BINDING CASSETTE (ABC) TRANSPORTER-RELATED	KOG2500	Uncharacterized_conserved_protein
69	Gm13_16350701_ss715616779	5.63078	SNP	Gm13_16350701_ss715616779
			Chromosose	13
			Position	16350701
			on_gene
			1Kb
			5kb	Glyma.13G064100	257	maltose metabolic process; oxidation-reduction process; starch biosynthetic process	oxidoreductase activity	chloroplast	3-dehydroquinate synthase (EC 4.6.1.3)	NA	NA	NA
			10Kb	Glyma.13G064200	368	carbohydrate metabolic process; galactose metabolic process; hexose metabolic process	aldose 1-epimerase activity; carbohydrate binding; catalytic activity; isomerase activity	cytoplasm	Aldose 1-epimerase	ALDOSE-1-EPIMERASE	KOG1604	Predicted_mutarotase
			20kb	Glyma.13G064000	292	regulation of transcription, DNA-dependent	DNA binding; sequence-specific DNA binding; sequence-specific DNA binding transcription factor activity; transcription regulatory region sequence-specific DNA binding	nucleus	Homeobox associated Leucine zipper; Homeobox domain	FAMILY NOT NAMED	KOG0483	Transcription_factor_HEX,_contains_HOX_and_HALZ_domains
			30Kb	Glyma.13G064400	86	NA	NA	NA	NA	NA	NA	NA
			50Kb	Glyma.13G064500	501	RNA splicing, via endonucleolytic cleavage and ligation; meiotic DNA double-strand break formation; meiotic chromosome segregation; reciprocal meiotic recombination; regulation of chromosome organization; regulation of transcription, DNA-dependent; sister chromatid cohesion; transcription from RNA polymerase II promoter	nucleotide binding	nucleus	WD domain, G-beta repeat	F-BOX AND WD40 DOMAIN PROTEIN	KOG0274	Cdc4_and_related_F-BOX_and_WD-40_proteins
70	Gm13_18211337_ss715615969	3.19896	SNP	Gm13_18211337_ss715615969
			Chromosose	13
			Position	18211337
			on_gene
			1Kb
			5kb
			10Kb	Glyma.13G077100	162	DNA-dependent transcription, elongation; translation	structural constituent of ribosome	intracellular; large ribosomal subunit; mitochondrion; ribosome	Ribosomal protein L7/L12 C-terminal domain	RIBOSOMAL PROTEIN L7/L12	KOG1715	Mitochondrial/chloroplast_ribosomal_protein_L12
			20kb	Glyma.13G077000	89	NA	NA	NA	NA	NA	NA	NA
			30Kb
			50Kb	Glyma.13G077200	692	NA	protein self-association	nucleus	NA	NA	NA	NA
71	Gm14_2492139_ss715618100	6.2644	SNP	Gm14_2492139_ss715618100
			Chromosose	14
			Position	2492139
			on_gene
			1Kb
			5kb	Glyma.14G034200	1108	nuclear-transcribed mRNA catabolic process	Ran GTPase binding; chromatin binding; metal ion binding; phospholipid binding; zinc ion binding	cytoplasm	FYVE zinc finger; REGULATOR OF CHROMOSOME CONDENSATION (RCC1) repeat; Transcription factor regulating root and shoot growth via Pin3	REGULATOR OF CHROMOSOME CONDENSATION	KOG1427	Uncharacterized_conserved_protein,_contains_RCC1_domain
			10Kb	Glyma.14G034000	182	biological process	molecular function	cellular component	NA	NA	NA	NA
			20kb	Glyma.14G033900	171	mitochondrion organization; peroxisome fission	protein binding	chloroplast; mitochondrion; peroxisome	NA	TETRATRICOPEPTIDE REPEAT PROTEIN 11 (TPR REPEAT PROTEIN 11)	KOG3364	Membrane_protein_involved_in_organellar_division
			30Kb	Glyma.14G034300	528	regulation of transcription, DNA-dependent	DNA binding; sequence-specific DNA binding; sequence-specific DNA binding transcription factor activity	nucleus	Homeobox domain	FAMILY NOT NAMED	KOG0484	Transcription_factor_PHOX2/ARIX,_contains_HOX_domain
			50Kb	Glyma.14G034700	220	biological process	molecular function	mitochondrion	NA	NA	NA	NA
72	Gm14_6185611_ss715619732	5.51428	SNP	Gm14_6185611_ss715619732
			Chromosose	14
			Position	6185611
			on_gene	Glyma.14G073800	280	protein ubiquitination; regulation of defense response; regulation of hydrogen peroxide metabolic process; response to hypoxia; systemic acquired resistance, salicylic acid mediated signaling pathway	kinesin binding; ubiquitin-protein ligase activity	kinesin complex; ubiquitin ligase complex	NA	NA	NA	NA
			1Kb
			5kb	Glyma.14G073900	105	biological process	molecular function	nucleus	NA	NA	NA	NA
			10Kb	Glyma.14G073700	692	pyrimidine ribonucleotide biosynthetic process	NA	chloroplast; mitochondrion	PPR repeat	FAMILY NOT NAMED	NA	NA
			20kb	Glyma.14G074000	146	NA	NA	NA	NA	NA	NA	NA
			30Kb	Glyma.14G074100	487	glucose homeostasis; jasmonic acid metabolic process; positive regulation of seed germination; response to jasmonic acid stimulus	carbohydrate transmembrane transporter activity; substrate-specific transmembrane transporter activity; sugar:hydrogen symporter activity; transmembrane transporter activity; transporter activity	Golgi apparatus; membrane; plant-type vacuole membrane; plasma membrane; vacuolar membrane	Sugar (and other) transporter	FAMILY NOT NAMED	KOG0254	Predicted_transporter_(major_facilitator_superfamily)
			50Kb	Glyma.14G074500	99	regulation of transcription, DNA-dependent	DNA binding; sequence-specific DNA binding transcription factor activity	nucleus	Myb-like DNA-binding domain	FAMILY NOT NAMED	NA	NA
73	Gm14_10091235_ss715617369	3.02805	SNP	Gm14_10091235_ss715617369
			Chromosose	14
			Position	10091235
			on_gene
			1Kb
			5kb	Glyma.14G102100	119	NA	NA	NA	NA	NA	NA	NA
			10Kb	Glyma.14G102200	256	regulation of transcription, DNA-dependent	sequence-specific DNA binding transcription factor activity	nucleus	NA	STEROL REGULATORY ELEMENT-BINDING PROTEIN	NA	NA
			20kb	Glyma.14G101900	83	biological process	molecular function	cellular component	NA	NA	NA	NA
			30Kb	Glyma.14G102300	152	NA	NA	NA	NA	NA	NA	NA
			50Kb	Glyma.14G101600	235	NA	ATP binding; ATPase activity; nucleoside-triphosphatase activity; nucleotide binding	endoplasmic reticulum	ATPase family associated with various cellular activities (AAA)	BCS1 AAA-TYPE ATPASE	NA	NA
74	Gm14_10091846_ss715617370	3.07543	SNP	Gm14_10091846_ss715617370
			Chromosose	14
			Position	10091846
			on_gene
			1Kb
			5kb	Glyma.14G102100	119	NA	NA	NA	NA	NA	NA	NA
			10Kb	Glyma.14G102200	256	regulation of transcription, DNA-dependent	sequence-specific DNA binding transcription factor activity	nucleus	NA	STEROL REGULATORY ELEMENT-BINDING PROTEIN	NA	NA
			20kb	Glyma.14G101900	83	biological process	molecular function	cellular component	NA	NA	NA	NA
			30Kb	Glyma.14G102300	152	NA	NA	NA	NA	NA	NA	NA
			50Kb	Glyma.14G101600	235	NA	ATP binding; ATPase activity; nucleoside-triphosphatase activity; nucleotide binding	endoplasmic reticulum	ATPase family associated with various cellular activities (AAA)	BCS1 AAA-TYPE ATPASE	NA	NA
75	Gm14_10097497_ss715617376	3.12443	SNP	Gm14_10097497_ss715617376
			Chromosose	14
			Position	10097497
			on_gene
			1Kb
			5kb	Glyma.14G102200	256	regulation of transcription, DNA-dependent	sequence-specific DNA binding transcription factor activity	nucleus	NA	STEROL REGULATORY ELEMENT-BINDING PROTEIN	NA	NA
			10Kb
			20kb	Glyma.14G102300	152	NA	NA	NA	NA	NA	NA	NA
			30Kb	Glyma.14G101700	182	biological process	molecular function	nucleus	Sas10/Utp3/C1D family	NA	KOG4835	DNA-binding_protein_C1D_involved_in_regulation_of_double-strand_break_repair
			50Kb	Glyma.14G101600	235	NA	ATP binding; ATPase activity; nucleoside-triphosphatase activity; nucleotide binding	endoplasmic reticulum	ATPase family associated with various cellular activities (AAA)	BCS1 AAA-TYPE ATPASE	NA	NA
76	Gm14_32431527_ss715618183	2.94705	SNP	Gm14_32431527_ss715618183
			Chromosose	14
			Position	32431527
			on_gene
			1Kb
			5kb
			10Kb
			20kb	Glyma.14G150200	393	lipid metabolic process	carboxylesterase activity; lipase activity	extracellular region	GDSL-like Lipase/Acylhydrolase	ZINC FINGER FYVE DOMAIN CONTAINING PROTEIN	NA	NA
			30Kb
			50Kb	Glyma.14G150300	159	biological process	molecular function	nucleus; plasma membrane	NA	NA	NA	NA
77	Gm14_48068030_ss715619610	3.07114	SNP	Gm14_48068030_ss715619610
			Chromosose	14
			Position	48068030
			on_gene
			1Kb
			5kb	Glyma.14G216200	390	anthocyanin accumulation in tissues in response to UV light; auxin polar transport; cell tip growth; cell wall organization; growth; multidimensional cell growth; pattern specification process; polysaccharide biosynthetic process; positive regulation of auxin metabolic process; positive regulation of tryptophan metabolic process; regulation of cell size; regulation of hormone levels; regulation o…	NA	membrane; plant-type vacuole membrane; plasma membrane; vacuolar membrane	EamA-like transporter family	NA	NA	NA
			10Kb
			20kb
			30Kb	Glyma.14G216300	368	Golgi organization; defense response to bacterium; glycolysis; hyperosmotic response; proteolysis; response to cadmium ion; response to desiccation; response to osmotic stress; response to salt stress; response to temperature stimulus; response to water deprivation; water transport	cysteine-type endopeptidase activity; cysteine-type peptidase activity	extracellular region; nucleus; vacuole	Papain family cysteine protease; Cathepsin propeptide inhibitor domain (I29)	CYSTEINE PROTEASE FAMILY C1-RELATED	KOG1542	Cysteine_proteinase_Cathepsin_F
			50Kb	Glyma.14G216400	334	biological process	molecular function	nucleus	Domain of unknown function (DUF702)	NA	NA	NA
78	Gm15_2021213_ss715621227	2.51351	SNP	Gm15_2021213_ss715621227
			Chromosose	15
			Position	2021213
			on_gene	Glyma.15G025000	154	biological process	RNA binding; nucleic acid binding; nucleotide binding	cytoplasm	RNA recognition motif. (a.k.a. RRM, RBD, or RNP domain)	FAMILY NOT NAMED	NA	NA
			1Kb
			5kb	Glyma.15G024900	291	biological process	molecular function	nucleus	NA	NA	NA	NA
			10Kb	Glyma.15G025100	189	defense response to fungus; positive regulation of transcription, DNA-dependent; regulation of transcription, DNA-dependent	DNA binding; sequence-specific DNA binding transcription factor activity	nucleus	AP2 domain	NA	NA	NA
			20kb	Glyma.15G025200	131	NA	NA	nucleus	NA	NA	NA	NA
			30Kb	Glyma.15G025400	417	biological process; cytokinesis by cell plate formation; microtubule cytoskeleton organization	calmodulin binding	cytoplasm	IQ calmodulin-binding motif	NEUROMODULIN	NA	NA
			50Kb	Glyma.15G025500	354	anther dehiscence; regulation of transcription, DNA-dependent; response to gibberellin stimulus; secondary cell wall biogenesis	DNA binding; sequence-specific DNA binding transcription factor activity	nucleus	Myb-like DNA-binding domain	MYB-LIKE DNA-BINDING PROTEIN MYB	KOG0048	Transcription_factor,_Myb_superfamily
79	Gm15_16968235_ss715621106	2.48674	SNP	Gm15_16968235_ss715621106
			Chromosose	15
			Position	16968235
			on_gene
			1Kb
			5kb	Glyma.15G178100	216	response to abscisic acid stimulus	molecular function	keratin filament; nucleus; plasma membrane	NA	NA	NA	NA
			10Kb	Glyma.15G178000	467	RNA splicing, via endonucleolytic cleavage and ligation; anther development; metabolic process; methionine biosynthetic process; negative regulation of catalytic activity; plant-type cell wall biogenesis; plant-type cell wall organization; proteolysis; regulation of meristem growth	identical protein binding; serine-type endopeptidase activity	Golgi apparatus; cell wall; extracellular region; plant-type cell wall; plasmodesma	Peptidase inhibitor I9; Subtilase family; PA domain	PROPROTEIN CONVERTASE SUBTILISIN/KEXIN	NA	NA
			20kb
			30Kb	Glyma.15G178200	707	NA	NA	NA	Viral movement protein (MP)	NA	NA	NA
			50Kb	Glyma.15G178400	509	chlorophyll catabolic process; ethylene mediated signaling pathway; metabolic process; oxidation-reduction process; response to abscisic acid stimulus; response to auxin stimulus; response to carbohydrate stimulus; response to desiccation; response to salt stress; response to superoxide	3-chloroallyl aldehyde dehydrogenase activity; oxidoreductase activity	cytoplasm; cytosol	Aldehyde dehydrogenase family	ALDEHYDE DEHYDROGENASE-RELATED	KOG2453	Aldehyde_dehydrogenase
80	Gm15_48560851_ss715622363	2.88972	SNP	Gm15_48560851_ss715622363
			Chromosose	15
			Position	48560851
			on_gene
			1Kb
			5kb	Glyma.15G256400	484	DNA-dependent DNA replication; microtubule-based movement	ATP binding; microtubule motor activity	cytoplasm	Kinesin motor domain	FAMILY NOT NAMED	KOG0240	Kinesin_(SMY1_subfamily)
			10Kb
			20kb	Glyma.15G256300	57	biological process	molecular function	nucleus	NA	NA	NA	NA
			30Kb	Glyma.15G256500	338	regulation of programmed cell death	zinc ion binding	cytoplasm; nucleus	NA	INHIBITOR OF APOPTOSIS	KOG1100	Predicted_E3_ubiquitin_ligase
			50Kb	Glyma.15G256600	208	mitotic spindle assembly checkpoint; response to DNA damage stimulus; response to UV-B	DNA binding	nucleus	HORMA domain	MITOTIC SPINDLE ASSEMBLY CHECKPOINT PROTEIN MAD2	KOG3186	Mitotic_spindle_checkpoint_protein
81	Gm15_48562471_ss715622364	3.19993	SNP	Gm15_48562471_ss715622364
			Chromosose	15
			Position	48562471
			on_gene
			1Kb
			5kb	Glyma.15G256400	484	DNA-dependent DNA replication; microtubule-based movement	ATP binding; microtubule motor activity	cytoplasm	Kinesin motor domain	FAMILY NOT NAMED	KOG0240	Kinesin_(SMY1_subfamily)
			10Kb
			20kb	Glyma.15G256300	57	biological process	molecular function	nucleus	NA	NA	NA	NA
			30Kb	Glyma.15G256500	338	regulation of programmed cell death	zinc ion binding	cytoplasm; nucleus	NA	INHIBITOR OF APOPTOSIS	KOG1100	Predicted_E3_ubiquitin_ligase
			50Kb	Glyma.15G256600	208	mitotic spindle assembly checkpoint; response to DNA damage stimulus; response to UV-B	DNA binding	nucleus	HORMA domain	MITOTIC SPINDLE ASSEMBLY CHECKPOINT PROTEIN MAD2	KOG3186	Mitotic_spindle_checkpoint_protein
82	Gm16_4931753_ss715625159	4.12436	SNP	Gm16_4931753_ss715625159
			Chromosose	16
			Position	4931753
			on_gene	Glyma.16G051300	678	metabolic process	catalytic activity; transferase activity, transferring acyl groups; transferase activity, transferring acyl groups other than amino-acyl groups	chloroplast	alpha/beta hydrolase fold; Diacylglycerol acyltransferase	FAMILY NOT NAMED	NA	NA
			1Kb
			5kb
			10Kb
			20kb	Glyma.16G051400	169	floral meristem determinacy; regulation of flower development; regulation of transcription, DNA-dependent	nucleic acid binding; sequence-specific DNA binding transcription factor activity; zinc ion binding	intracellular; nucleus	NA	NA	NA	NA
			30Kb	Glyma.16G051500	762	biological process	NA	chloroplast	NA	FAMILY NOT NAMED	KOG2306	Uncharacterized_conserved_protein
			50Kb	Glyma.16G051700	245	NA	NA	NA	NA	NA	NA	NA
83	Gm16_4935328_ss715625160	5.61261	SNP	Gm16_4935328_ss715625160
			Chromosose	16
			Position	4935328
			on_gene	Glyma.16G051300	678	metabolic process	catalytic activity; transferase activity, transferring acyl groups; transferase activity, transferring acyl groups other than amino-acyl groups	chloroplast	alpha/beta hydrolase fold; Diacylglycerol acyltransferase	FAMILY NOT NAMED	NA	NA
			1Kb
			5kb
			10Kb	Glyma.16G051400	169	floral meristem determinacy; regulation of flower development; regulation of transcription, DNA-dependent	nucleic acid binding; sequence-specific DNA binding transcription factor activity; zinc ion binding	intracellular; nucleus	NA	NA	NA	NA
			20kb	Glyma.16G051500	762	biological process	NA	chloroplast	NA	FAMILY NOT NAMED	KOG2306	Uncharacterized_conserved_protein
			30Kb	Glyma.16G051600	623	biological process	molecular function	nucleus; plasma membrane	BAR domain	NA	NA	NA
			50Kb	Glyma.16G051700	245	NA	NA	NA	NA	NA	NA	NA
84	Gm16_7372827_ss715625423	2.96766	SNP	Gm16_7372827_ss715625423
			Chromosose	16
			Position	7372827
			on_gene
			1Kb
			5kb	Glyma.16G073100	479	glucosinolate biosynthetic process; hydrogen peroxide catabolic process; oxidation-reduction process; response to cadmium ion	electron carrier activity; flavin adenine dinucleotide binding; monodehydroascorbate reductase (NADH) activity; oxidoreductase activity	chloroplast envelope; cytoplasm; peroxisomal membrane	Pyridine nucleotide-disulphide oxidoreductase; Pyridine nucleotide-disulphide oxidoreductase	DISULFIDE OXIDOREDUCTASE	KOG1336	Monodehydroascorbate/ferredoxin_reductase
			10Kb	Glyma.16G073000	209	gibberellic acid mediated signaling pathway; jasmonic acid mediated signaling pathway; ovule development; petal development; regulation of transcription, DNA-dependent; response to jasmonic acid stimulus; stamen development; stamen filament development	DNA binding; sequence-specific DNA binding transcription factor activity	nucleus	Myb-like DNA-binding domain	MYB-LIKE DNA-BINDING PROTEIN MYB	KOG0048	Transcription_factor,_Myb_superfamily
			20kb	Glyma.16G073200	938	NA	molecular function	nucleolus; nucleus; plasmodesma	PWWP domain	3-HYDROXYISOBUTYRATE DEHYDROGENASE-RELATED	NA	NA
			30Kb	Glyma.16G073300	72	NA	NA	NA	NA	NA	NA	NA
			50Kb	Glyma.16G073500	586	maltose metabolic process; positive regulation of catalytic activity; protein dephosphorylation; starch biosynthetic process; starch catabolic process	protein tyrosine/serine/threonine phosphatase activity	chloroplast; chloroplast stroma; starch grain	Dual specificity phosphatase, catalytic domain	5'-AMP-ACTIVATED PROTEIN KINASE , BETA SUBUNIT	NA	NA
85	Gm16_29491946_ss715624120	3.8608	SNP	Gm16_29491946_ss715624120
			Chromosose	16
			Position	29491946
			on_gene
			1Kb
			5kb	Glyma.16G137800	803	NA	heat shock protein binding	NA	NA	NA	NA	NA
			10Kb
			20kb	Glyma.16G138000	372	maltose metabolic process; positive regulation of catalytic activity; starch biosynthetic process	catalytic activity; hydrolase activity	chloroplast; chloroplast envelope; cytoplasm	alpha/beta hydrolase fold	ALPHA/BETA HYDROLASE FOLD-CONTAINING PROTEIN	KOG1454	Predicted_hydrolase/acyltransferase_(alpha/beta_hydrolase_superfamily)
			30Kb	Glyma.16G138100	415	regulation of transcription, DNA-dependent; response to fungus	phosphoric diester hydrolase activity; sequence-specific DNA binding transcription factor activity	cytosol; nucleus; plasma membrane; plastid	Tub family; F-BOX domain	TUBBY-RELATED	KOG2502	Tub_family_proteins
			50Kb	Glyma.16G138300	759	protein ubiquitination; regulation of defense response; regulation of hydrogen peroxide metabolic process; response to hypoxia; systemic acquired resistance, salicylic acid mediated signaling pathway	kinesin binding; ubiquitin-protein ligase activity	kinesin complex; ubiquitin ligase complex	Kinesin-associated protein (KAP); U-box domain	WDSAM1 PROTEIN	NA	NA
86	Gm16_36476386_ss715624856	3.20213	SNP	Gm16_36476386_ss715624856
			Chromosose	16
			Position	36476386
			on_gene
			1Kb
			5kb	Glyma.16G203800	470	biological process	NA	mitochondrion	Domain of unknown function (DUF3475); Protein of unknown function (DUF668)	NA	NA	NA
			10Kb	Glyma.16G203900	1448	floral organ formation; histone modification; mRNA cleavage; mRNA polyadenylation; mRNA processing; regulation of flower development	nucleic acid binding; protein binding	cytosol; nucleus	CPSF A subunit region	DNA REPAIR/RNA PROCESSING CPSF FAMILY	KOG1896	mRNA_cleavage_and_polyadenylation_factor_II_complex,_subunit_CFT1_(CPSF_subunit)
			20kb	Glyma.16G203700	124	cellular amino acid metabolic process; glucuronoxylan metabolic process; oxidation-reduction process; spermidine biosynthetic process; xylan biosynthetic process	nucleotide binding; oxidoreductase activity	cytoplasm	Glutamate/Leucine/Phenylalanine/Valine dehydrogenase	GLUTAMATE DEHYDROGENASE	NA	NA
			30Kb	Glyma.16G203400	419	biological process	molecular function	chloroplast; nucleus	HIT zinc finger	UNCHARACTERIZED	NA	NA
			50Kb	Glyma.16G204200	1054	post-embryonic development	DNA binding; protein dimerization activity	cytosol; nucleus	hAT family C-terminal dimerisation region; BED zinc finger	UNCHARACTERIZED	KOG1121	Tam3-transposase_(Ac_family)
87	Gm16_36493590_ss715624859	3.1261	SNP	Gm16_36493590_ss715624859
			Chromosose	16
			Position	36493590
			on_gene	Glyma.16G203900	1448	floral organ formation; histone modification; mRNA cleavage; mRNA polyadenylation; mRNA processing; regulation of flower development	nucleic acid binding; protein binding	cytosol; nucleus	CPSF A subunit region	DNA REPAIR/RNA PROCESSING CPSF FAMILY	KOG1896	mRNA_cleavage_and_polyadenylation_factor_II_complex,_subunit_CFT1_(CPSF_subunit)
			1Kb
			5kb
			10Kb
			20kb	Glyma.16G204100	261	protein metabolic process	ATP binding	chloroplast; chloroplast envelope; chloroplast stroma; plastid stroma; thylakoid	Clp amino terminal domain	ATP-DEPENDENT CLP PROTEASE	NA	NA
			30Kb	Glyma.16G204200	1054	post-embryonic development	DNA binding; protein dimerization activity	cytosol; nucleus	hAT family C-terminal dimerisation region; BED zinc finger	UNCHARACTERIZED	KOG1121	Tam3-transposase_(Ac_family)
			50Kb	Glyma.16G204400	345	regulation of transcription, DNA-dependent	DNA binding	nucleus	Domain of unknown function (DUF296)	NA	NA	NA
88	Gm16_36767455_ss715624897	2.51026	SNP	Gm16_36767455_ss715624897
			Chromosose	16
			Position	36767455
			on_gene
			1Kb	Glyma.16G208000	312	NA	NA	NA	NA	NA	NA	NA
			5kb	Glyma.16G207900	804	biological process; chromosome segregation; glucuronoxylan metabolic process; meiotic DNA double-strand break formation; meiotic chromosome segregation; multicellular organism reproduction; organ morphogenesis; positive regulation of organelle organization; protein desumoylation; protein glycosylation; reciprocal meiotic recombination; regulation of chromosome organization; regulation of telomere…	molecular function	nucleus	Histone deacetylation protein Rxt3	NA	KOG4843	Uncharacterized_conserved_protein
			10Kb	Glyma.16G208100	339	metabolic process; pollen tube growth	carboxylesterase activity; hydrolase activity	nucleus	alpha/beta hydrolase fold	MEMBER OF 'GDXG' FAMILY OF LIPOLYTIC ENZYMES	KOG1515	Arylacetamide_deacetylase
			20kb	Glyma.16G208300	332	metabolic process	hydrolase activity	nucleus	alpha/beta hydrolase fold	MEMBER OF 'GDXG' FAMILY OF LIPOLYTIC ENZYMES	KOG1515	Arylacetamide_deacetylase
			30Kb	Glyma.16G208400	797	chloride transport; transmembrane transport	anion channel activity; ion channel activity; voltage-gated chloride channel activity	intracellular; membrane; plant-type vacuole membrane; vacuolar membrane	CBS domain; Voltage gated chloride channel	CHLORIDE CHANNEL	KOG0474	Cl-_channel_CLC-7_and_related_proteins_(CLC_superfamily)
			50Kb	Glyma.16G208700	555	cellular protein metabolic process; protein folding; rRNA processing	ATP binding; unfolded protein binding	cytoplasm; cytosol	TCP-1/cpn60 chaperonin family	CHAPERONIN	KOG0364	Chaperonin_complex_component,_TCP-1_gamma_subunit_(CCT3)
89	Gm17_7618109_ss715628191	2.49394	SNP	Gm17_7618109_ss715628191
			Chromosose	17
			Position	7618109
			on_gene
			1Kb
			5kb	Glyma.17G096700	330	chlorophyll catabolic process; leaf morphogenesis; nitrate transport; positive regulation of transcription, DNA-dependent; regulation of transcription, DNA-dependent; response to blue light; response to nitrate; response to salt stress	DNA binding; protein homodimerization activity; sequence-specific DNA binding; sequence-specific DNA binding transcription factor activity; transcription regulatory region sequence-specific DNA binding	nucleus	Homeobox associated Leucine zipper; Homeobox domain	FAMILY NOT NAMED	KOG0483	Transcription_factor_HEX,_contains_HOX_and_HALZ_domains
			10Kb	Glyma.17G096800	583	abscisic acid transport; regulation of stomatal movement; response to nematode	abscisic acid transporter activity; calcium ion binding; transporter activity	membrane; plasma membrane	POT family	OLIGOPEPTIDE TRANSPORTER-RELATED	KOG1237	H+/oligopeptide_symporter
			20kb	Glyma.17G096900	1263	biological process; cellular response to iron ion starvation; iron ion transport; nitrate transport; response to nitrate; response to zinc ion	zinc ion binding	nucleus	Hemerythrin HHE cation binding domain; CHY zinc finger	RING FINGER AND CHY ZINC FINGER DOMAIN-CONTAINING PROTEIN 1	KOG1940	Zn-finger_protein
			30Kb	Glyma.17G097000	285	N-terminal protein myristoylation	protein binding; protein histidine kinase binding	Golgi apparatus; membrane; plasma membrane; plasmodesma; vacuolar membrane; vacuole	SPFH domain / Band 7 family	BAND 7 PROTEIN-RELATED	KOG2620	Prohibitins_and_stomatins_of_the_PID_superfamily
			50Kb	Glyma.17G097500	634	biological process	molecular function	cytoplasm; nucleus	NA	YLP MOTIF CONTAINING PROTEIN (NUCLEAR PROTEIN ZAP)	NA	NA
90	Gm17_7621647_ss715628192	2.66115	SNP	Gm17_7621647_ss715628192
			Chromosose	17
			Position	7621647
			on_gene
			1Kb
			5kb
			10Kb	Glyma.17G096800	583	abscisic acid transport; regulation of stomatal movement; response to nematode	abscisic acid transporter activity; calcium ion binding; transporter activity	membrane; plasma membrane	POT family	OLIGOPEPTIDE TRANSPORTER-RELATED	KOG1237	H+/oligopeptide_symporter
			20kb	Glyma.17G096900	1263	biological process; cellular response to iron ion starvation; iron ion transport; nitrate transport; response to nitrate; response to zinc ion	zinc ion binding	nucleus	Hemerythrin HHE cation binding domain; CHY zinc finger	RING FINGER AND CHY ZINC FINGER DOMAIN-CONTAINING PROTEIN 1	KOG1940	Zn-finger_protein
			30Kb	Glyma.17G097100	246	anion transport; photorespiration; proteasome core complex assembly; regulation of anion transport; response to bacterium; response to misfolded protein; transmembrane transport; ubiquitin-dependent protein catabolic process	protein binding; voltage-gated anion channel activity	chloroplast; chloroplast envelope; mitochondrial outer membrane; mitochondrion; plasma membrane; plastid; vacuolar membrane; vacuole	Eukaryotic porin	VOLTAGE-DEPENDENT ANION-SELECTIVE CHANNEL	KOG3126	Porin/voltage-dependent_anion-selective_channel_protein
			50Kb	Glyma.17G097500	634	biological process	molecular function	cytoplasm; nucleus	NA	YLP MOTIF CONTAINING PROTEIN (NUCLEAR PROTEIN ZAP)	NA	NA
91	Gm17_7740564_ss715628199	2.49207	SNP	Gm17_7740564_ss715628199
			Chromosose	17
			Position	7740564
			on_gene
			1Kb	Glyma.17G098200	589	acetyl-CoA metabolic process; biological process; microtubule nucleation; regulation of meristem growth	calmodulin binding	cytosol; nucleus; plasma membrane	IQ calmodulin-binding motif	MYOSIN	NA	NA
			5kb	Glyma.17G098300	955	response to cyclopentenone; toxin catabolic process	ATP binding; ATPase activity; ATPase activity, coupled to transmembrane movement of substances; nucleoside-triphosphatase activity; nucleotide binding; transporter activity	plasma membrane; plasmodesma	ABCtransporter	ATP-BINDING CASSETTE TRANSPORTER SUBFAMILY A (ABCA)	KOG0059	Lipid_exporter_ABCA1_and_related_proteins,_ABC_superfamily
			10Kb
			20kb	Glyma.17G098400	352	carbohydrate metabolic process; galactose metabolic process; hexose metabolic process	aldose 1-epimerase activity; carbohydrate binding; catalytic activity; isomerase activity	cytoplasm	Aldose 1-epimerase	ALDOSE-1-EPIMERASE	KOG1604	Predicted_mutarotase
			30Kb	Glyma.17G098500	409	biological process; cellular response to phosphate starvation; cellular response to water deprivation; galactolipid biosynthetic process; response to symbiotic fungus	molecular function	chloroplast; nucleus	Kelch motif	FAMILY NOT NAMED	NA	NA
			50Kb	Glyma.17G098700	276	cytokinesis by cell plate formation; positive gravitropism; thigmotropism; vegetative to reproductive phase transition of meristem	microtubule binding	cortical microtubule, transverse to long axis; cytoplasm; microtubule; microtubule organizing center; nucleus; phragmoplast; spindle	Calponin homology (CH) domain; EB1-like C-terminal motif	MICROTUBULE-ASSOCIATED PROTEIN RP/EB FAMILY MEMBER	KOG3000	Microtubule-binding_protein_involved_in_cell_cycle_control
92	Gm17_38573572_ss715627492	2.46067	SNP	Gm17_38573572_ss715627492
			Chromosose	17
			Position	38573572
			on_gene
			1Kb
			5kb	Glyma.17G230600	345	protein dephosphorylation	phosphoprotein phosphatase activity; protein binding; protein serine/threonine phosphatase activity	mitochondrion; nucleus; plasma membrane	Protein phosphatase 2C	PROTEIN PHOSPHATASE 2C	KOG0698	Serine/threonine_protein_phosphatase
			10Kb
			20kb	Glyma.17G230700	482	Golgi vesicle transport; cellular membrane fusion; proteolysis; vacuolar protein processing	cysteine-type endopeptidase activity	extracellular region; lytic vacuole	Peptidase C13 family	HEMOGLOBINASE FAMILY MEMBER	KOG1348	Asparaginyl_peptidases
			30Kb	Glyma.17G230900	314	biological process	molecular function	nucleus	Protein of unknown function (DUF1639)	NA	NA	NA
			50Kb	Glyma.17G231200	167	biological process	molecular function	cellular component	Eukaryotic protein of unknown function (DUF866)	UNCHARACTERIZED	KOG1296	Uncharacterized_conserved_protein
93	Gm17_38574470_ss715627493	2.48881	SNP	Gm17_38574470_ss715627493
			Chromosose	17
			Position	38574470
			on_gene
			1Kb
			5kb	Glyma.17G230600	345	protein dephosphorylation	phosphoprotein phosphatase activity; protein binding; protein serine/threonine phosphatase activity	mitochondrion; nucleus; plasma membrane	Protein phosphatase 2C	PROTEIN PHOSPHATASE 2C	KOG0698	Serine/threonine_protein_phosphatase
			10Kb
			20kb	Glyma.17G230700	482	Golgi vesicle transport; cellular membrane fusion; proteolysis; vacuolar protein processing	cysteine-type endopeptidase activity	extracellular region; lytic vacuole	Peptidase C13 family	HEMOGLOBINASE FAMILY MEMBER	KOG1348	Asparaginyl_peptidases
			30Kb	Glyma.17G230900	314	biological process	molecular function	nucleus	Protein of unknown function (DUF1639)	NA	NA	NA
			50Kb	Glyma.17G231200	167	biological process	molecular function	cellular component	Eukaryotic protein of unknown function (DUF866)	UNCHARACTERIZED	KOG1296	Uncharacterized_conserved_protein
94	Gm17_38574947_ss715627494	2.4855	SNP	Gm17_38574947_ss715627494
			Chromosose	17
			Position	38574947
			on_gene
			1Kb
			5kb	Glyma.17G230600	345	protein dephosphorylation	phosphoprotein phosphatase activity; protein binding; protein serine/threonine phosphatase activity	mitochondrion; nucleus; plasma membrane	Protein phosphatase 2C	PROTEIN PHOSPHATASE 2C	KOG0698	Serine/threonine_protein_phosphatase
			10Kb	Glyma.17G230700	482	Golgi vesicle transport; cellular membrane fusion; proteolysis; vacuolar protein processing	cysteine-type endopeptidase activity	extracellular region; lytic vacuole	Peptidase C13 family	HEMOGLOBINASE FAMILY MEMBER	KOG1348	Asparaginyl_peptidases
			20kb	Glyma.17G230500	76	cellular copper ion homeostasis	copper ion binding; metal ion binding	NA	Metallothionein	NA	NA	NA
			30Kb	Glyma.17G230900	314	biological process	molecular function	nucleus	Protein of unknown function (DUF1639)	NA	NA	NA
			50Kb	Glyma.17G231200	167	biological process	molecular function	cellular component	Eukaryotic protein of unknown function (DUF866)	UNCHARACTERIZED	KOG1296	Uncharacterized_conserved_protein
95	Gm17_38576663_ss715627497	2.43555	SNP	Gm17_38576663_ss715627497
			Chromosose	17
			Position	38576663
			on_gene
			1Kb
			5kb
			10Kb	Glyma.17G230700	482	Golgi vesicle transport; cellular membrane fusion; proteolysis; vacuolar protein processing	cysteine-type endopeptidase activity	extracellular region; lytic vacuole	Peptidase C13 family	HEMOGLOBINASE FAMILY MEMBER	KOG1348	Asparaginyl_peptidases
			20kb	Glyma.17G230800	158	NA	NA	NA	NA	NA	NA	NA
			30Kb	Glyma.17G230900	314	biological process	molecular function	nucleus	Protein of unknown function (DUF1639)	NA	NA	NA
			50Kb	Glyma.17G231300	459	nucleotide biosynthetic process; phenylalanyl-tRNA aminoacylation; tRNA aminoacylation; tRNA aminoacylation for protein translation	ATP binding; aminoacyl-tRNA ligase activity; nucleotide binding; phenylalanine-tRNA ligase activity; tRNA binding	cytoplasm; cytosol	tRNA synthetases class II core domain (F)	PHENYLALANYL-TRNA SYNTHETASE	KOG2784	Phenylalanyl-tRNA_synthetase,_beta_subunit
96	Gm18_51994200_ss715631749	3.60219	SNP	Gm18_51994200_ss715631749
			Chromosose	18
			Position	51994200
			on_gene
			1Kb
			5kb
			10Kb	Glyma.18G231300	343	biological process; stomatal complex morphogenesis	DNA binding	nucleus	AT hook motif; Domain of unknown function (DUF296)	NA	NA	NA
			20kb	Glyma.18G231400	119	NA	NA	NA	Bowman-Birk serine protease inhibitor family	NA	NA	NA
			30Kb	Glyma.18G231500	118	NA	NA	NA	Bowman-Birk serine protease inhibitor family	NA	NA	NA
			50Kb	Glyma.18G231900	191	biological process	molecular function	nucleus	NA	NA	NA	NA
97	Gm18_57223391_ss715632436	2.68666	SNP	Gm18_57223391_ss715632436
			Chromosose	18
			Position	57223391
			on_gene
			1Kb	Glyma.18G294600	279	biological process	molecular function	extracellular region	NA	NA	NA	NA
			5kb	Glyma.18G294800	679	innate immune response; protein autophosphorylation; protein phosphorylation; response to bacterium	ATP binding; protein kinase activity; protein serine/threonine kinase activity; transferase activity, transferring phosphorus-containing groups	plasma membrane	Protein kinase domain	Leucine-RICH REPEAT RECEPTOR-LIKE PROTEIN KINASE	KOG1187	Serine/threonine_protein_kinase
			10Kb	Glyma.18G294400	671	protein phosphorylation	ATP binding; kinase activity; protein binding; protein kinase activity; protein serine/threonine kinase activity; protein tyrosine kinase activity; transferase activity, transferring phosphorus-containing groups	chloroplast; plasma membrane	Protein kinase domain	Leucine-RICH REPEAT RECEPTOR-LIKE PROTEIN KINASE	KOG1187	Serine/threonine_protein_kinase
			20kb	Glyma.18G295000	748	Group II intron splicing	RNA binding	chloroplast	CRS1 / YhbY (CRM) domain	NA	KOG1990	Poly(A)-specific_exoribonuclease_PARN
			30Kb	Glyma.18G294200	96	lipid transport; positive regulation of flavonoid biosynthetic process; protein targeting to membrane; regulation of plant-type hypersensitive response	lipid binding	extracellular region	Protease inhibitor/seed storage/LTP family	NA	NA	NA
			50Kb	Glyma.18G295300	530	response to trehalose stimulus; transmembrane transport; transport	carbohydrate transmembrane transporter activity; substrate-specific transmembrane transporter activity; sugar:hydrogen symporter activity; transmembrane transporter activity; transporter activity	chloroplast envelope; integral to membrane; membrane; plasma membrane	Sugar (and other) transporter	FAMILY NOT NAMED	KOG0254	Predicted_transporter_(major_facilitator_superfamily)
98	Gm19_44734953_ss715635370	6.02319	SNP	Gm19_44734953_ss715635370
			Chromosose	19
			Position	44734953
			on_gene	Glyma.19G189400	257	embryo development ending in seed dormancy	NA	cellular component	Late embryogenesis abundant protein	NA	NA	NA
			1Kb
			5kb	Glyma.19G189300	538	NA	NA	Golgi apparatus; membrane	Exostosin family	EXOSTOSIN (HEPARAN SULFATE GLYCOSYLTRANSFERASE)-RELATED	KOG1021	Acetylglucosaminyltransferase_EXT1/exostosin_1
			10Kb	Glyma.19G189600	165	RNA methylation; ribosome biogenesis; translation	structural constituent of ribosome	chloroplast; cytoplasm; cytosol; cytosolic large ribosomal subunit; membrane; plasma membrane; ribosome	Ribosomal protein L24e	60S RIBOSOMAL PROTEIN L24	KOG1722	60s_ribosomal_protein_L24
			20kb	Glyma.19G189700	215	bract formation; floral meristem determinacy; leaf morphogenesis; positive regulation of transcription, DNA-dependent; regulation of timing of transition from vegetative to reproductive phase; regulation of transcription, DNA-dependent; stamen development	DNA binding; sequence-specific DNA binding; sequence-specific DNA binding transcription factor activity; transcription regulatory region sequence-specific DNA binding	nucleus	Homeobox associated Leucine zipper; Homeobox domain	FAMILY NOT NAMED	KOG0484	Transcription_factor_PHOX2/ARIX,_contains_HOX_domain
			30Kb	Glyma.19G189900	99	arginine catabolic process to glutamate; defense response to bacterium, incompatible interaction; fatty acid beta-oxidation; hyperosmotic salinity response; organ senescence; ornithine catabolic process; peroxisome organization; plant-type hypersensitive response; proline biosynthetic process; response to salt stress	ornithine-oxo-acid transaminase activity; zinc ion binding	cytoplasm; mitochondrion	NA	AMINOTRANSFERASE CLASS III	NA	NA
			50Kb	Glyma.19G190200	724	protein phosphorylation; transmembrane receptor protein tyrosine kinase signaling pathway	ATP binding; kinase activity; protein kinase activity; protein serine/threonine kinase activity; transferase activity, transferring phosphorus-containing groups	plasma membrane	Protein tyrosine kinase; Leucine RICH REPEAT; Leucine RICH REPEAT N-terminal domain	Leucine-RICH REPEAT RECEPTOR-LIKE PROTEIN KINASE	KOG1187	Serine/threonine_protein_kinase
99	Gm20_35763497_ss715637625	4.03905	SNP	Gm20_35763497_ss715637625
			Chromosose	20
			Position	35763497
			on_gene
			1Kb
			5kb
			10Kb	Glyma.20G115900	149	NA	NA	cytoplasm	NA	NA	NA	NA
			20kb	Glyma.20G115700	225	biological process	NA	NA	Protein of unknown function DUF260	NA	NA	NA
			30Kb	Glyma.20G115500	497	anthocyanin accumulation in tissues in response to UV light; aromatic amino acid family metabolic process; carotenoid biosynthetic process; cell tip growth; cell wall organization; cellular amino acid biosynthetic process; chlorophyll biosynthetic process; chlorophyll metabolic process; coenzyme biosynthetic process; cuticle development; defense response to bacterium; embryo development ending in…	catalytic activity; transferase activity, transferring acyl groups other than amino-acyl groups	endoplasmic reticulum; membrane	FAE1/Type III polyketide synthase-like protein; 3-Oxoacyl-[acyl-carrier-protein (ACP)] synthase III C terminal	NA	NA	NA
			50Kb	Glyma.20G116100	257	DNA-dependent transcription, elongation; translation	structural constituent of ribosome	chloroplast; chloroplast envelope; chloroplast stroma; intracellular; large ribosomal subunit; plastid large ribosomal subunit; ribosome	Ribosomal protein L18e/L15	50S RIBOSOMAL PROTEIN L15	KOG0846	Mitochondrial/chloroplast_ribosomal_protein_L15/L10
100	Gm20_36724867_ss715637737	6.5376	SNP	Gm20_36724867_ss715637737
			Chromosose	20
			Position	36724867
			on_gene	Glyma.20G124900	332	NA	molecular function	extracellular region	Fasciclin domain	NA	NA	NA
			1Kb
			5kb	Glyma.20G125000	544	biological process	molecular function	extracellular region	NA	NA	NA	NA
			10Kb	Glyma.20G124800	249	NA	zinc ion binding	NA	Zinc finger, C3HC4 type (RING finger); Protein of unknown function (DUF3675)	MEMBRANE ASSOCIATED RING FINGER	NA	NA
			20kb	Glyma.20G125200	266	cell death; pentose-phosphate shunt, non-oxidative branch; vegetative to reproductive phase transition of meristem	ribose-5-phosphate isomerase activity	cytoplasm	Ribose 5-phosphate isomerase A (phosphoriboisomerase A)	RIBOSE-5-PHOSPHATE ISOMERASE	KOG3075	Ribose_5-phosphate_isomerase
			30Kb	Glyma.20G124600	226	negative regulation of transcription from RNA polymerase III promoter	NA	nucleus	Maf1 regulator	REPRESSOR OF RNA POLYMERASE III TRANSCRIPTION MAF1	KOG3104	Mod5_protein_sorting/negative_effector_of_RNA_Pol_III_synthesis
			50Kb	Glyma.20G125500	150	biological process	molecular function	chloroplast	NA	NA	NA	NA
