# Supplementary material for: A genome-wide association study and genomic prediction for Phakopsora pachyrhizi resistance in soybean
Source: Front Plant Sci. 2023 May 29;14:1179357. doi: 10.3389/fpls.2023.1179357 (PMC10258334; doi:10.3389/fpls.2023.1179357)
Supplement: Supplementary file 8 [file Table_6.xlsx]

## Sheet: Table S6
Table S6 Selection accuracy and efficiency for each significant SNP allele on SBR resistance (R) or suceptibility (S)
	SNP	Allel Type	R Allel Type	Selection_efficiency (R)	Selection_Accuracy (R)	S Allel Type	Selection_efficiency (S)	Selection_Accuracy (S)
1	Gm01_4965066_ss715579984	G/A	G	0.540532	0.515249	A	0.501646	0.509781
2	Gm01_5729824_ss715580740	G/A	G	0.522032	0.511619	A	0.505636	0.506846
3	Gm01_46851639_ss715579560	T/C	C	0.544098	0.54767	T	0.520189	0.508228
4	Gm01_47417553_ss715579582	G/A	A	0.536997	0.541745	G	0.515086	0.507284
5	Gm01_47428124_ss715579586	A/G	G	0.531115	0.541843	A	0.516587	0.507387
6	Gm01_47434861_ss715579587	A/G	G	0.550652	0.557069	A	0.527471	0.509597
7	Gm01_47462126_ss715579591	A/G	G	0.54744	0.551424	A	0.518613	0.508777
8	Gm01_47476910_ss715579592	A/G	G	0.548379	0.553074	A	0.526167	0.508995
9	Gm01_47481216_ss715579594	G/A	A	0.543952	0.545528	G	0.515086	0.507978
10	Gm01_47495955_ss715579597	T/C	C	0.543546	0.547082	T	0.520577	0.508119
11	Gm01_47503665_ss715579599	C/T	T	0.542893	0.544032	C	0.517112	0.5077
12	Gm01_47516500_ss715579601	A/C	C	0.529978	0.539497	A	0.523883	0.506556
13	Gm01_47548257_ss715579604	A/C	C	0.528787	0.540892	A	0.517892	0.507131
14	Gm01_49638826_ss715579903	T/C	T	0.575606	0.582364	C	0.621668	0.547827
15	Gm01_49757231_ss715579911	G/A	G	0.545787	0.584179	A	0.606457	0.541702
16	Gm01_49767430_ss715579913	C/T	C	0.534539	0.572727	T	0.621589	0.541953
17	Gm02_4188852_ss715582243	T/G	T	0.512843	0.518449	G	0.596872	0.532783
18	Gm02_4385134_ss715582566	G/T	G	0.501577	0.507932	T	0.56927	0.516457
19	Gm02_4699706_ss715582999	C/T	T	0.520914	0.562454	C	0.540975	0.509157
20	Gm02_5242669_ss715583578	G/A	A	0.630857	0.65062	G	0.5649	0.529366
21	Gm02_7234594_ss715583838	C/T	C	0.538375	0.543898	T	0.586724	0.549307
22	Gm02_7235181_ss715583839	T/C	T	0.539026	0.543824	C	0.589026	0.550224
23	Gm02_7315227_ss715583849	G/A	G	0.519998	0.543491	A	0.64662	0.545833
24	Gm02_44409157_ss715583110	C/T	T	0.706844	0.729593	C	0.525349	0.514351
25	Gm03_1991155_ss715584681	T/C	C	0.687792	0.63824	T	0.516467	0.538303
26	Gm03_3617955_ss715585383	G/A	G	0.516991	0.525814	A	0.616293	0.551788
27	Gm03_3765415_ss715585592	G/A	G	0.510487	0.518746	A	0.609087	0.542268
28	Gm03_5311110_ss715586826	C/A	A	0.668441	0.603285	C	0.500145	0.513329
29	Gm03_38913029_ss715585992	T/C	T	0.553369	0.578626	C	0.584913	0.537615
30	Gm03_38943417_ss715586001	C/T	C	0.50026	0.503685	T	0.551948	0.511178
31	Gm03_40983707_ss715586190	G/T	G	0.512904	0.508087	T	0.506537	0.505468
32	Gm04_45884688_ss715588240	T/C	C	0.577945	0.621767	T	0.534938	0.516871
33	Gm04_46003059_ss715588262	G/A	A	0.60691	0.630062	G	0.540389	0.515584
34	Gm04_46295839_ss715588322	C/T	C	0.525737	0.53887	T	0.67767	0.569127
35	Gm04_46389651_ss715588330	C/T	C	0.524929	0.537907	T	0.672192	0.566541
36	Gm04_47114807_ss715588424	A/G	A	0.527193	0.591724	G	0.627214	0.535518
37	Gm04_47132429_ss715588429	T/C	T	0.533449	0.5934	C	0.627629	0.537061
38	Gm05_31315538_ss715590599	G/A	G	0.596626	0.564545	A	0.516275	0.533204
39	Gm05_31331780_ss715590605	A/G	A	0.587849	0.560634	G	0.517739	0.53049
40	Gm05_31549981_ss715590637	A/C	C	0.664598	0.58263	A	0.501598	0.512633
41	Gm05_37612638_ss715591472	T/C	T	0.566105	0.540052	C	0.502371	0.529561
42	Gm05_37940835_ss715591536	T/C	C	0.598821	0.565408	T	0.504665	0.520667
43	Gm06_36808946_ss715594258	G/A	G	0.502062	0.510022	A	0.607324	0.527138
44	Gm06_45035185_ss715594497	A/G	A	0.505057	0.534875	G	0.573963	0.514809
45	Gm06_47610879_ss715594734	T/G	T	0.507729	0.524557	G	0.606022	0.530666
46	Gm06_51150878_ss715595291	A/G	G	0.708857	0.668304	A	0.516425	0.518846
47	Gm07_1632501_ss715596541	A/G	G	0.613196	0.572121	A	0.500541	0.510502
48	Gm08_10326297_ss715599177	C/T	C	0.502381	0.519445	T	0.546438	0.510058
49	Gm08_10331662_ss715599180	C/T	C	0.514054	0.524832	T	0.560831	0.512485
50	Gm08_18272572_ss715600050	G/A	G	0.55031	0.543795	A	0.581077	0.530063
51	Gm08_43923803_ss715602136	A/G	G	0.614089	0.673151	A	0.522769	0.507125
52	Gm08_43955878_ss715602140	A/C	C	0.67062	0.633234	A	0.547718	0.533289
53	Gm08_46548351_ss715602387	T/C	C	0.746895	0.682101	T	0.509077	0.514952
54	Gm08_46674632_ss715602404	G/A	A	0.842321	0.82226	G	0.514629	0.513605
55	Gm09_1943831_ss715603233	G/A	A	0.766549	0.799886	G	0.519823	0.513955
56	Gm09_1944730_ss715603234	C/A	A	0.759113	0.789914	C	0.519035	0.513365
57	Gm09_1951644_ss715603238	T/G	G	0.790601	0.814275	T	0.524171	0.514726
58	Gm10_5541691_ss715608292	C/T	T	0.674428	0.717516	C	0.515131	0.508517
59	Gm10_5559592_ss715608294	C/A	A	0.71203	0.764659	C	0.521483	0.512693
60	Gm10_5573007_ss715608300	C/T	T	0.712305	0.75961	C	0.521677	0.512278
61	Gm10_5573877_ss715608301	C/T	T	0.707033	0.769148	C	0.521861	0.512233
62	Gm10_5578693_ss715608302	G/A	A	0.706115	0.715099	G	0.540171	0.511807
63	Gm10_39142024_ss715606683	C/T	T	0.61206	0.618391	C	0.515356	0.509851
64	Gm10_39147121_ss715606684	T/G	G	0.610777	0.619193	T	0.519569	0.509447
65	Gm11_33411188_ss715610654	A/G	G	0.505843	0.597182	A	0.558686	0.511779
66	Gm12_7079371_ss715613368	A/G	A	0.524819	0.513476	G	0.508359	0.505787
67	Gm12_28136735_ss715611744	G/A	G	0.564819	0.578723	A	0.575218	0.541328
68	Gm12_36852023_ss715612709	A/G	A	0.506684	0.515502	G	0.697523	0.535042
69	Gm13_16350701_ss715616779	T/C	C	0.586324	0.577499	T	0.523393	0.517251
70	Gm13_18211337_ss715615969	G/A	G	0.531405	0.548358	A	0.568726	0.521818
71	Gm14_2492139_ss715618100	A/C	C	0.557572	0.579238	A	0.555806	0.525658
72	Gm14_6185611_ss715619732	C/T	C	0.513309	0.529274	T	0.634169	0.524118
73	Gm14_10091235_ss715617369	C/T	C	0.518703	0.517546	T	0.555348	0.528066
74	Gm14_10091846_ss715617370	C/T	C	0.517047	0.515986	T	0.559213	0.526055
75	Gm14_10097497_ss715617376	T/C	T	0.517355	0.517145	C	0.562493	0.528547
76	Gm14_32431527_ss715618183	C/T	T	0.574522	0.548018	C	0.502494	0.513854
77	Gm14_48068030_ss715619610	C/T	T	0.562831	0.5962	C	0.560567	0.526765
78	Gm15_2021213_ss715621227	C/T	C	0.55429	0.584139	T	0.570865	0.532303
79	Gm15_16968235_ss715621106	T/C	T	0.57684	0.554438	C	0.513614	0.533763
80	Gm15_48560851_ss715622363	T/C	C	0.625877	0.614224	T	0.513978	0.508917
81	Gm15_48562471_ss715622364	A/G	G	0.631942	0.619287	A	0.511479	0.509186
82	Gm16_4931753_ss715625159	T/C	T	0.547814	0.547903	C	0.541402	0.531493
83	Gm16_4935328_ss715625160	T/G	T	0.552907	0.547941	G	0.557914	0.532723
84	Gm16_7372827_ss715625423	T/C	C	0.517815	0.567966	T	0.553116	0.514313
85	Gm16_29491946_ss715624120	T/C	T	0.502959	0.526085	C	0.626163	0.529572
86	Gm16_36476386_ss715624856	A/G	A	0.584591	0.615683	G	0.617421	0.554106
87	Gm16_36493590_ss715624859	G/A	G	0.565046	0.601161	A	0.612118	0.549462
88	Gm16_36767455_ss715624897	T/C	C	0.617932	0.594373	T	0.512162	0.511546
89	Gm17_7618109_ss715628191	C/T	C	0.525957	0.531412	T	0.564065	0.537091
90	Gm17_7621647_ss715628192	C/T	C	0.532358	0.528608	T	0.594429	0.534439
91	Gm17_7740564_ss715628199	C/A	A	0.5908	0.520534	C	0.504876	0.503138
92	Gm17_38573572_ss715627492	A/C	A	0.518596	0.512434	C	0.51724	0.506196
93	Gm17_38574470_ss715627493	C/T	C	0.525588	0.516242	T	0.508246	0.507897
94	Gm17_38574947_ss715627494	C/T	C	0.524367	0.514807	T	0.511523	0.507274
95	Gm17_38576663_ss715627497	C/T	C	0.519537	0.512295	T	0.50898	0.506109
96	Gm18_51994200_ss715631749	G/A	G	0.511682	0.526775	A	0.552247	0.515591
97	Gm18_57223391_ss715632436	T/G	T	0.548487	0.549568	G	0.550777	0.517877
98	Gm19_44734953_ss715635370	G/A	A	0.532748	0.589532	G	0.558492	0.517144
99	Gm20_35763497_ss715637625	A/C	C	0.617695	0.639563	A	0.534393	0.519767
100	Gm20_36724867_ss715637737	C/T	C	0.537164	0.56976	T	0.576719	0.5274
Average				0.585945	0.592903		0.549227	0.521537
