# Supplementary material for: A genome-wide association study and genomic prediction for Phakopsora pachyrhizi resistance in soybean
Source: Front Plant Sci. 2023 May 29;14:1179357. doi: 10.3389/fpls.2023.1179357 (PMC10258334; doi:10.3389/fpls.2023.1179357)
Supplement: Supplementary file 9 [file Table_7.xlsx]

## Sheet: Table S7
Table S7 Genomic selection (GS) mean accuracy (r-value) for SBR using five GS models: Ridge regression best linear unbiased predictor (rrBLUP),Genomic best linear unbiased predictor (gBLUP), Bayesian least absolute shrinkage and selection operator(Bayesian LASSO), Random Forest(RF), Support vector machines(SVM) based on seven datasets: All_SNPs (30314), and six GWAS based sets with top28, 100, 50…
	BayesianLASSO	gBLUP	RF	rrBLUP	SVM
1.All_SNPs	0.303962	0.323802	0.280048	0.302704	0.288943
2.GWAS_5000 SNPs	0.506742	0.444462	0.299986	0.50965	0.464137
3.GWAS_2000 SNPs	0.578982	0.50044	0.332708	0.554916	0.520452
4.GWAS_1000 SNPs	0.603982	0.52544	0.357708	0.579916	0.545452
5.GWAS_500 SNPs	0.513171	0.479466	0.337222	0.513016	0.473507
6.GWAS_100 SNPs	0.470609	0.402955	0.368043	0.46442	0.435851
7.GWAS_28 SNPs	0.445609	0.377955	0.343043	0.43942	0.410851
