# Supplementary material for: A genome-wide association study and genomic prediction for Phakopsora pachyrhizi resistance in soybean
Source: Front Plant Sci. 2023 May 29;14:1179357. doi: 10.3389/fpls.2023.1179357 (PMC10258334; doi:10.3389/fpls.2023.1179357)
Supplement: Supplementary file 10 [file Table_8.xlsx]

## Sheet: Sheet12
Table S8 The ANOVA for the accessions from conutires (top3 highest number of resistant individual:China/Korea/Japan ), and six sub-groups.
Groups	Source of Variation	SS	df	MS	F	P-value	F crit
Six Q-groups	Between Groups	10.9915	5	2.19829	6.76194	0.028	2.21701
	Within Groups	1000	3076	0.325098
	Total	1010.99	3081
China/Korea/Japan	Between Groups	2.27651	2	1.13825	3.32715	0.0360691	2.99966
	Within Groups	781.721	2285	0.34211
	Total	783.998	2287
